# Supplementary material for: Transforming growth factor beta 1 induces methylation changes in lung fibroblasts
Source: PLoS One. 2019 Oct 11;14(10):e0223512. doi: 10.1371/journal.pone.0223512 (PMC6788707; doi:10.1371/journal.pone.0223512)
Supplement: S1 Table — (XLSX) [file pone.0223512.s002.xlsx]

## Sheet: Hoja1
	S1 Table 10 . Primers for qPCR analysis
	Gene	Direction	Sequence (5'- 3')
	COL1A2	Forward	AAGGTCATGCTGGTCTTGCT
		Reverse	GACCCTGTTCACCTTTTCCA
	COL1A1	Forward	CATCGCTCTCCTGCTAACAGTC
		Reverse	TGGTATTCTCATGGCGGCAGTC
	FnEDA	Forward	CTGGTTCAGACTGCAGTAACC
		Reverse	CAGGGAATAGCTCATGGATTCC
	ACTA2	Forward	CCCATCTATGAGGGCTATGCCTTG
		Reverse	TCTCACGCTCAGCAGTAGTAACG
	THY1	Forward	CATCGCTCTCCTGCTAACAGTC
		Reverse	TGGTATTCTCATGGCGGCAGTC
	HPRT1	Forward	AAGGACCCCACGAAGTGTTG
		Reverse	GGCTTTGTATTTTGCTTTTCCA
