# Supplementary material for: Transforming growth factor beta 1 induces methylation changes in lung fibroblasts
Source: PLoS One. 2019 Oct 11;14(10):e0223512. doi: 10.1371/journal.pone.0223512 (PMC6788707; doi:10.1371/journal.pone.0223512)
Supplement: S2 Table — (XLSX) [file pone.0223512.s003.xlsx]

## Sheet: Hoja1
	S2 Table. Gene ontology (GO) annotation.
	Normal 24 hours
		ID	Term	Overlap		P-value	Combined Score
	Upregulated Genes	GO:0048146	positive regulation of fibroblast proliferation	16/345		2.76e-07	72.37
		GO:2000640	positive regulation of SREBP signaling pathway	20/725		2.71e-05	67.06
		GO:0010735	positive regulation of transcription via serum response element binding	20/721		2.51e-05	66.7
		GO:0030199	collagen fibril organization	13/154		3.56e-09	64.48
		GO:0033690	positive regulation of osteoblast proliferation	15/335		1.02e-06	64.14
		GO:1901148	gene expression involved in extracellular matrix organization	13/146		1.85e-09	62.67
		GO:1904081	positive regulation of transcription from RNA polymerase II promoter involved in neuron differentiation	20/770		6.27e-05	62.28
		GO:0050679	positive regulation of epithelial cell proliferation	15/348		1.64e-06	61.84
		GO:0008284	positive regulation of cell proliferation	16/442		6.91e-06	61.16
		GO:1901582	positive regulation of telomeric RNA transcription from RNA pol II promoter	19/720		7.83e-05	58.53
	Downregulated genes	GO:0044598	doxorubicin metabolic process	04/10		4.28e-06	39.27
		GO:0044597	daunorubicin metabolic process	04/10		4.28e-06	37.81
		GO:1901770	daunorubicin catabolic process	04/11		6.67e-06	36.62
		GO:1901771	daunorubicin biosynthetic process	04/08		1.46e-06	35.93
		GO:1904316	response to 2-O-acetyl-1-O-hexadecyl-sn-glycero-3-phosphocholine	03/08		9.6e-05	32.45
		GO:1905711	response to phosphatidylethanolamine	03/08		9.6e-05	31.85
		GO:0042346	positive regulation of NF-kappaB import into nucleus	9/170		0.000248	30.81
		GO:1904565	response to 1-oleoyl-sn-glycerol 3-phosphate	03/08		9.6e-05	30.39
		GO:0006701	progesterone biosynthetic process	01/04		0.000133	26.89
		GO:0008206	bile acid metabolic process	01/05		0.000106	26.08
	Normal 5 days
		ID	Term	Overlap		P-value	Combined Score
	Upregulated Genes	GO:0071711	basement membrane organization	27/144		1.89e-23	164.4
		GO:1901148	gene expression involved in extracellular matrix organization	27/146		2.78e-23	161.75
		GO:0030199	collagen fibril organization	26/154		2.13e-21	156.93
		GO:1905590	fibronectin fibril organization	26/144		3.54e-22	155
		GO:0030198	extracellular matrix organization	26/143		2.94e-22	153.85
		GO:0085029	extracellular matrix assembly	26/149		8.84e-22	152.28
		GO:0022617	extracellular matrix disassembly	26/198		1.48e-18	143.76
		GO:0048706	embryonic skeletal system development	16/112		1.86e-12	77.46
		GO:0048705	skeletal system morphogenesis	15/110		1.85e-11	72.73
		GO:0060348	bone development	15/118		5.18e-11	69.15
	Downregulated genes	GO:1904498	protein localization to mitotic actomyosin contractile ring	09/30		1.14e-09	63.89
		GO:1902410	mitotic cytokinetic process	09/30		1.59e-09	62.12
		GO:0048661	positive regulation of smooth muscle cell proliferation	20/347		2.39e-06	61.22
		GO:0050679	positive regulation of epithelial cell proliferation	20/348		2.5e-06	59.83
		GO:2000081	positive regulation of canonical Wnt signaling pathway involved in controlling type B pancreatic cell proliferation	21/419		1.17e-05	57.15
		GO:2000288	positive regulation of myoblast proliferation	19/330		4.34e-06	56.8
		GO:0060045	positive regulation of cardiac muscle cell proliferation	19/334		5.17e-06	56.21
		GO:0033690	positive regulation of osteoblast proliferation	19/335		5.39e-06	56.12
		GO:0014858	positive regulation of skeletal muscle cell proliferation	18/327		1.43e-05	50.38
		GO:0002053	positive regulation of mesenchymal cell proliferation	18/329		1.55e-05	49.72
	IPF 24 hours
		ID	Term	Overlap		P-value	Combined Score
	Upregulated Genes	GO:0097301	Regulation of potassium ion concentration by positive regulation of transcription from RNA polymerase II promoter	29/728		9.84e-10	138.2
		GO:2000640	Positive regulation of SREBP signaling pathway	28/725		3.89e-09	128.66
		GO:0010735	Positive regulation of transcription via serum response element binding	28/721		3.45e-09	127.84
		GO:1904081	Positive regulation of transcription from RNA polymerase II promoter involved in neuron differentiation	28/770		1.43e-08	119.94
		GO:1901582	Positive regulation of telomeric RNA transcription from RNA pol II promoter	27/720		1.4e-08	117.23
		GO:0090282	Positive regulation of transcription involved in G2/M transition of mitotic cell cycle	27/721		1.45e-08	115.91
		GO:0008284	Positive regulation of cell proliferation	17/442		5.57e-06	60.97
		GO:0030335	Positive regulation of cell migration	13/193		1.6e-07	56.04
		GO:0008285	Negative regulation of cell proliferation	15/399		2.62e-05	53.32
		GO:0050679	Positive regulation of epithelial cell proliferation	14/348		2.33e-05	47.31
	Downregulated genes	GO:0000165	MAPK cascade	10/232		1.62e-05	43.44
		GO:0051403	Stress-activated MAPK cascade	10/250		3.08e-05	42.13
		GO:0000189	MAPK import into nucleus	10/273		6.47e-05	40.92
		GO:0006701	Progesterone biosynthetic process	4/22		2.45e-05	32.44
		GO:0044598	Doxorubicin metabolic process	03/10		5.57e-05	29.28
		GO:0060337	Type I interferon signaling pathway	7/148		0.000177	28.02
		GO:0061182	Negative regulation of chondrocyte development	03/12		0.000101	25.71
		GO:2000081	Positive regulation of canonical Wnt signaling pathway involved in controlling type B pancreatic cell proliferation	9/419		0.00619	24.71
		GO:0060333	Interferon-gamma-mediated signaling pathway	7/204		0.00121	24.41
		GO:0008284	Positive regulation of cell proliferation	9/442		0.00864	23.16
	IPF 5 days
		ID	Term	Overlap		P-value	Combined Score
	Upregulated Genes	GO:1901148	Gene expression involved in extracellular matrix organization	12/146		9.05e-10	64.9
		GO:0022617	Extracellular matrix disassembly	12/198		2.86e-08	60.82
		GO:0030199	Collagen fibril organization	11/154		2.04e-08	58.39
		GO:0098784	Biofilm matrix organization	11/143		9.38e-09	57.46
		GO:0030335	Positive regulation of cell migration	11/193		2.06e-07	56.67
		GO:0010763	Positive regulation of fibroblast migration	10/152		1.98e-07	53.19
		GO:1905212	Positive regulation of fibroblast chemotaxis	10/149		1.65e-07	52.84
		GO:0045893	Positive regulation of transcription, DNA-templated	17/1004		0.00124	45.43
		GO:0014911	Positive regulation of smooth muscle cell migration	9/148		1.59e-06	44.29
		GO:0048146	Positive regulation of fibroblast proliferation	10/345		0.000255	38.57
	Downregulated genes	GO:0060045	positive regulation of cardiac muscle cell proliferation	12/334		0.000113	42.19
		GO:0008284	positive regulation of cell proliferation	13/442		0.000417	40
		GO:0060337	type I interferon signaling pathway	9/148		1.51e-05	36.43
		GO:0002053	positive regulation of mesenchymal cell proliferation	11/329		0.000402	35.09
		GO:2000081	positive regulation of canonical Wnt signaling pathway involved in controlling type B pancreatic cell proliferation	12/419		0.000873	34.63
		GO:0048661	positive regulation of smooth muscle cell proliferation	11/347		0.000626	33.92
		GO:0071407	cellular response to organic cyclic compound	04/19		3.03e-05	32.69
		GO:0060333	interferon-gamma-mediated signaling pathway	9/204		0.000182	31.58
		GO:0035766	cell chemotaxis to fibroblast growth factor	06/63		3.41e-05	29.14
		GO:1900086	positive regulation of peptidyl-tyrosine autophosphorylation	06/73		7.87e-05	27.52
