# Supplementary material for: Transforming growth factor beta 1 induces methylation changes in lung fibroblasts
Source: PLoS One. 2019 Oct 11;14(10):e0223512. doi: 10.1371/journal.pone.0223512 (PMC6788707; doi:10.1371/journal.pone.0223512)
Supplement: S3 Table — (XLSX) [file pone.0223512.s004.xlsx]

## Sheet: Sheet1
# S3 Table - Microarray - Normal TGF-beta 24 hrs vs Normal Control
PROBEID	ENTREZID	SYMBOL	GENENAME	logFC	AveExpr	t	P.Value	adj.P.Val	B
11734363_at	392255	GDF6	growth differentiation factor 6	6.42019063767054	9.03577	77.9154	4.94468e-24	1.85691e-19	43.8695
11728491_s_at	163782	KANK4	KN motif and ankyrin repeat domains 4	6.01207845696499	6.36269	38.2385	1.47786e-18	9.88466e-16	32.7716
11755414_a_at	10216	PRG4	proteoglycan 4	5.91940708674687	8.07939	60.6502	4.22718e-22	4.18449e-18	40.2562
11720489_a_at	70	ACTC1	actin, alpha, cardiac muscle 1	5.71735302809058	7.57217	39.6601	7.76641e-19	6.30161e-16	33.3909
11727690_at	3589	IL11	interleukin 11	5.68692961700215	8.41916	76.1082	7.50344e-24	1.85691e-19	43.549
11735587_a_at	3756	KCNH1	potassium voltage-gated channel subfamily H member 1	5.6729340935659	7.55324	44.7897	9.0712e-20	1.40306e-16	35.4273
11755736_a_at	50507	NOX4	NADPH oxidase 4	5.63308667450705	8.59395	55.14	2.28849e-21	1.28361e-17	38.7844
11723645_at	5350	PLN	phospholamban	5.62073884481291	7.25933	55.0787	2.33407e-21	1.28361e-17	38.7669
11741143_x_at	50507	NOX4	NADPH oxidase 4	5.61587494750778	8.82388	42.0699	2.74305e-19	2.8575e-16	34.3841
11728492_at	163782	KANK4	KN motif and ankyrin repeat domains 4	5.57809859266842	5.3565	45.559	6.71331e-20	1.16237e-16	35.7087
11723644_a_at	5350	PLN	phospholamban	5.5616869799007	7.34634	53.4984	3.90978e-21	1.5051e-17	38.3078
11722728_a_at	1959	EGR2	early growth response 2	5.46045064280675	7.94614	41.5593	3.40287e-19	3.43725e-16	34.1793
11758064_s_at	8325	FZD8	frizzled class receptor 8	5.43878693736535	9.38442	36.6891	3.06177e-18	1.76212e-15	32.0658
11750957_s_at	50507	NOX4	NADPH oxidase 4	5.38784729918977	7.23027	38.7327	1.17862e-18	8.45446e-16	32.9898
11740475_x_at	50507	NOX4	NADPH oxidase 4	5.24471402441585	9.42143	53.7118	3.64357e-21	1.5051e-17	38.3708
11737334_a_at	347902	AMIGO2	adhesion molecule with Ig like domain 2	5.11680346141459	8.52555	34.3162	9.92286e-18	4.02567e-15	30.9172
11731680_a_at	50507	NOX4	NADPH oxidase 4	5.05337840652516	9.42834	42.1933	2.60485e-19	2.80276e-16	34.4331
11716151_a_at	56937	PMEPA1	prostate transmembrane protein, androgen induced 1	4.98331096810074	9.39377	68.4547	4.93093e-23	8.13521e-19	42.0531
11716149_a_at	56937	PMEPA1	prostate transmembrane protein, androgen induced 1	4.97106371318288	9.47709	55.2824	2.18629e-21	1.28361e-17	38.8248
11736246_a_at	347902	AMIGO2	adhesion molecule with Ig like domain 2	4.94136208353878	8.46231	30.3002	8.80092e-17	2.26502e-14	28.758
11716771_s_at	150094	SIK1	salt inducible kinase 1	4.81091455968935	8.98644	42.7426	2.07296e-19	2.44016e-16	34.6494
11716771_s_at	102724428	LOC102724428	serine/threonine-protein kinase SIK1	4.81091455968935	8.98644	42.7426	2.07296e-19	2.44016e-16	34.6494
11716150_a_at	56937	PMEPA1	prostate transmembrane protein, androgen induced 1	4.73766886448656	7.86361	48.9305	1.89898e-20	4.69951e-17	36.8767
11755252_a_at	347902	AMIGO2	adhesion molecule with Ig like domain 2	4.72852875411651	9.37443	50.334	1.15114e-20	3.2527e-17	37.3338
11736247_x_at	347902	AMIGO2	adhesion molecule with Ig like domain 2	4.72736913852216	11.1538	61.7608	3.06358e-22	3.79079e-18	40.531
11728389_at	10100	TSPAN2	tetraspanin 2	4.70234128198834	7.68009	41.3695	3.68917e-19	3.5803e-16	34.1024
11758869_at	59	ACTA2	actin, alpha 2, smooth muscle, aorta	4.65690626048885	5.85104	23.5054	7.3098e-15	7.06638e-13	24.303
11726023_a_at	1906	EDN1	endothelin 1	4.63369596495797	8.07161	55.6371	1.95198e-21	1.28361e-17	38.925
11736262_at	83729	INHBE	inhibin beta E subunit	4.63177394814403	7.12538	41.2079	3.95301e-19	3.75764e-16	34.0366
11726024_at	1906	EDN1	endothelin 1	4.42117999732152	7.25499	33.6219	1.42083e-17	5.40955e-15	30.5643
11755981_a_at	1839	HBEGF	heparin binding EGF like growth factor	4.40764457993916	5.88868	20.2726	9.32792e-14	5.80007e-12	21.7
11728388_at	10100	TSPAN2	tetraspanin 2	4.39551700634709	8.34997	43.0123	1.85504e-19	2.29537e-16	34.7544
11734829_a_at	10216	PRG4	proteoglycan 4	4.38175128316344	5.62798	27.496	4.79989e-16	8.30666e-14	27.0594
11764124_s_at	NA	NA	NA	4.37200718685032	6.08516	39.292	9.15421e-19	7.12685e-16	33.233
11740476_a_at	50507	NOX4	NADPH oxidase 4	4.29531011003731	7.02433	48.6734	2.08454e-20	4.83937e-17	36.7911
11729818_s_at	3479	IGF1	insulin like growth factor 1	4.28439748556658	7.95233	48.5871	2.15105e-20	4.83937e-17	36.7623
11759895_at	5101	PCDH9	protocadherin 9	4.2190049781911	6.703	40.3002	5.85583e-19	4.99714e-16	33.6614
11719898_s_at	1839	HBEGF	heparin binding EGF like growth factor	4.19749450175147	9.08406	33.3811	1.61202e-17	5.95424e-15	30.44
11745210_s_at	5101	PCDH9	protocadherin 9	4.15702008461923	7.45636	34.6615	8.32194e-18	3.52046e-15	31.0898
11750735_a_at	1311	COMP	cartilage oligomeric matrix protein	4.1435523054674	9.06659	30.2426	9.09893e-17	2.31425e-14	28.7248
11728488_a_at	9369	NRXN3	neurexin 3	4.13008729779558	8.72777	53.4006	4.03856e-21	1.5051e-17	38.2788
11755324_a_at	9369	NRXN3	neurexin 3	4.1290003916621	8.53791	42.6884	2.11995e-19	2.44016e-16	34.6282
11729817_a_at	3479	IGF1	insulin like growth factor 1	4.10723705171226	8.11608	44.2907	1.10573e-19	1.653e-16	35.2417
11744233_at	8325	FZD8	frizzled class receptor 8	4.057851799582	8.97784	46.0445	5.56623e-20	1.102e-16	35.8833
11728390_at	10100	TSPAN2	tetraspanin 2	4.01108660330137	8.42513	36.9672	2.68074e-18	1.59859e-15	32.195
11731246_s_at	56256	SERTAD4	SERTA domain containing 4	3.98997541854029	6.90224	31.8403	3.69322e-17	1.10118e-14	29.6209
11732178_a_at	4629	MYH11	myosin heavy chain 11	3.98907379229802	6.0289	24.1517	4.57124e-15	4.91856e-13	24.7804
11743948_at	654	BMP6	bone morphogenetic protein 6	3.79690981702773	7.29932	29.9082	1.10525e-16	2.6816e-14	28.5309
11746928_a_at	8507	ENC1	ectodermal-neural cortex 1	3.7678816501478	8.03718	25.2579	2.10253e-15	2.62128e-13	25.5683
11724037_at	5743	PTGS2	prostaglandin-endoperoxide synthase 2	3.71617940502831	7.41888	38.3329	1.41505e-18	9.72748e-16	32.8135
11727947_at	1953	MEGF6	multiple EGF like domains 6	3.68931885083766	9.7569	45.0308	8.25008e-20	1.36113e-16	35.5161
11739061_at	8140	SLC7A5	solute carrier family 7 member 5	3.68749113953832	9.69171	44.834	8.91442e-20	1.40306e-16	35.4437
11725058_a_at	4739	NEDD9	neural precursor cell expressed, developmentally down-regulated 9	3.68317926059378	7.02348	43.1293	1.76817e-19	2.24399e-16	34.7997
11760186_at	59	ACTA2	actin, alpha 2, smooth muscle, aorta	3.67570939334296	7.10408	28.1945	3.09885e-16	6.08641e-14	27.4991
11736813_at	80380	PDCD1LG2	programmed cell death 1 ligand 2	3.64726937318746	7.91292	46.5679	4.55779e-20	9.3995e-17	36.069
11747890_a_at	1503	CTPS1	CTP synthase 1	3.61891070765145	7.27659	41.5084	3.47737e-19	3.44225e-16	34.1587
11757865_a_at	4616	GADD45B	growth arrest and DNA damage inducible beta	3.59495567167856	9.52221	51.9717	6.5297e-21	2.15458e-17	37.8473
11729574_at	8507	ENC1	ectodermal-neural cortex 1	3.58674336328809	10.7213	44.2242	1.13551e-19	1.653e-16	35.2167
11715440_a_at	1490	CTGF	connective tissue growth factor	3.58504608769054	12.1736	51.1237	8.73827e-21	2.70313e-17	37.584
11755046_a_at	8877	SPHK1	sphingosine kinase 1	3.58013785914013	8.4699	21.2716	4.08812e-14	2.93248e-12	22.5455
11746856_a_at	5054	SERPINE1	serpin family E member 1	3.57253076812567	11.1549	45.6394	6.50736e-20	1.16237e-16	35.7377
11722200_s_at	8038	ADAM12	ADAM metallopeptidase domain 12	3.56423942132077	10.024	53.2419	4.25727e-21	1.5051e-17	38.2316
11725057_s_at	4739	NEDD9	neural precursor cell expressed, developmentally down-regulated 9	3.54294161328701	9.13998	34.5849	8.652e-18	3.62907e-15	31.0516
11743636_at	7130	TNFAIP6	TNF alpha induced protein 6	3.53243761964756	10.4958	54.3723	2.93402e-21	1.45219e-17	38.5638
11743908_a_at	1503	CTPS1	CTP synthase 1	3.51690390624076	10.3775	49.1018	1.78509e-20	4.65015e-17	36.9333
11751797_a_at	3589	IL11	interleukin 11	3.51467816927979	7.63922	37.2884	2.30198e-18	1.38947e-15	32.3427
11743907_a_at	1503	CTPS1	CTP synthase 1	3.48975523974916	8.7726	43.3541	1.61306e-19	2.10102e-16	34.8864
11725056_a_at	4739	NEDD9	neural precursor cell expressed, developmentally down-regulated 9	3.48003281725897	6.73079	35.9055	4.47681e-18	2.17235e-15	31.6959
11754812_a_at	4862	NPAS2	neuronal PAS domain protein 2	3.47397435124666	7.43396	27.9805	3.53954e-16	6.67056e-14	27.3656
11744229_a_at	65997	RASL11B	RAS like family 11 member B	3.47005330330536	5.41152	24.7964	2.89549e-15	3.31741e-13	25.244
11750141_a_at	1503	CTPS1	CTP synthase 1	3.45040141796058	9.46392	42.5777	2.21939e-19	2.49656e-16	34.5849
11739553_a_at	8522	GAS7	growth arrest specific 7	3.42814658556285	6.7394	37.3636	2.22173e-18	1.37455e-15	32.3771
11731569_at	5074	PAWR	pro-apoptotic WT1 regulator	3.36553313572307	9.31771	36.3887	3.5384e-18	1.94592e-15	31.9251
11728564_at	219790	RTKN2	rhotekin 2	3.35039827217517	5.74128	26.1372	1.16005e-15	1.64517e-13	26.1699
11741910_s_at	63876	PKNOX2	PBX/knotted 1 homeobox 2	3.34941769443439	5.21594	22.0606	2.18477e-14	1.72464e-12	23.1864
11754442_x_at	2006	ELN	elastin	3.34766521106622	10.3089	26.4703	9.30711e-16	1.42178e-13	26.3923
11751935_a_at	1950	EGF	epidermal growth factor	3.33772009408549	4.73759	18.3995	4.87102e-13	2.29611e-11	20.0004
11760202_at	3490	IGFBP7	insulin like growth factor binding protein 7	3.33622820859367	6.94093	25.2404	2.12792e-15	2.63963e-13	25.5561
11717196_a_at	4232	MEST	mesoderm specific transcript	3.32719713364069	8.29899	38.1832	1.51604e-18	1.00049e-15	32.7469
11743818_a_at	8483	CILP	cartilage intermediate layer protein	3.31803725484086	4.63402	27.4074	5.07774e-16	8.69629e-14	27.0028
11729937_at	4803	NGF	nerve growth factor	3.31638083629833	6.58651	23.3136	8.42246e-15	7.91024e-13	24.1587
11734310_a_at	1264	CNN1	calponin 1	3.31364481892464	9.04388	31.6638	4.07119e-17	1.17771e-14	29.5243
11715794_x_at	72	ACTG2	actin, gamma 2, smooth muscle, enteric	3.29982932711452	9.43085	36.2168	3.84592e-18	2.02504e-15	31.844
11730614_a_at	6509	SLC1A4	solute carrier family 1 member 4	3.29721126993745	7.8615	40.51	5.34339e-19	4.80856e-16	33.749
11747736_s_at	1264	CNN1	calponin 1	3.29503101257427	7.9399	32.4358	2.6686e-17	8.86457e-15	29.9425
11759525_at	4616	GADD45B	growth arrest and DNA damage inducible beta	3.29270779279162	10.9336	36.8393	2.84938e-18	1.65918e-15	32.1357
11715793_a_at	72	ACTG2	actin, gamma 2, smooth muscle, enteric	3.2753070850777	8.22199	18.9018	3.08194e-13	1.56613e-11	20.4717
11727691_a_at	3589	IL11	interleukin 11	3.27518731407491	7.76492	24.3782	3.88871e-15	4.24883e-13	24.9447
11744230_s_at	65997	RASL11B	RAS like family 11 member B	3.27242742113294	5.98259	22.8568	1.18546e-14	1.04032e-12	23.8104
11734311_s_at	1264	CNN1	calponin 1	3.24289722595583	10.3218	35.9342	4.41423e-18	2.17235e-15	31.7097
11732179_x_at	4629	MYH11	myosin heavy chain 11	3.24114370632155	7.23461	22.0133	2.26701e-14	1.78104e-12	23.1486
11737088_at	7092	TLL1	tolloid like 1	3.23917696671241	3.73207	23.5756	6.94247e-15	6.77747e-13	24.3555
11749526_a_at	23012	STK38L	serine/threonine kinase 38 like	3.2318366349685	6.65218	37.2933	2.2966e-18	1.38947e-15	32.345
11741951_a_at	5101	PCDH9	protocadherin 9	3.2264546902767	4.33647	26.3323	1.0193e-15	1.50657e-13	26.3005
11717272_at	1289	COL5A1	collagen type V alpha 1 chain	3.2173869433219	11.4226	39.2771	9.21545e-19	7.12685e-16	33.2266
11749912_x_at	3486	IGFBP3	insulin like growth factor binding protein 3	3.20849106550759	12.2989	37.8534	1.76635e-18	1.13539e-15	32.5992
11731897_a_at	5744	PTHLH	parathyroid hormone like hormone	3.20612069091781	6.86708	26.3966	9.76945e-16	1.45644e-13	26.3433
11729664_s_at	23012	STK38L	serine/threonine kinase 38 like	3.18731635680747	7.01477	32.4164	2.69681e-17	8.89857e-15	29.9322
11758619_s_at	3976	LIF	LIF, interleukin 6 family cytokine	3.18665096979599	9.67504	37.9921	1.65613e-18	1.07855e-15	32.6615
11751666_a_at	7286	TUFT1	tuftelin 1	3.17858950100137	6.16118	26.2844	1.05209e-15	1.53608e-13	26.2685
11730961_a_at	7168	TPM1	tropomyosin 1 (alpha)	3.16409245399275	8.70869	33.2979	1.68415e-17	6.1292e-15	30.3969
11726572_a_at	8482	SEMA7A	semaphorin 7A (John Milton Hagen blood group)	3.16024569265919	8.50184	19.9725	1.2039e-13	7.11914e-12	21.4381
11744318_at	114800	CCDC85A	coiled-coil domain containing 85A	3.15862542872496	4.64477	24.5166	3.52528e-15	3.91219e-13	25.0443
11746463_a_at	3569	IL6	interleukin 6	3.15385341727732	9.43702	32.4755	2.61195e-17	8.77558e-15	29.9638
11750417_a_at	10216	PRG4	proteoglycan 4	3.13883334209828	4.31437	24.9696	2.56619e-15	3.02148e-13	25.3664
11743201_a_at	3479	IGF1	insulin like growth factor 1	3.13460733160159	7.3643	28.1079	3.26981e-16	6.24862e-14	27.4452
11735946_at	131368	ZPLD1	zona pellucida like domain containing 1	3.12947620722749	6.10487	24.1447	4.59405e-15	4.93238e-13	24.7753
11757502_x_at	11341	SCRG1	stimulator of chondrogenesis 1	3.12537880246623	7.32652	22.2288	1.91684e-14	1.55276e-12	23.32
11718605_a_at	11341	SCRG1	stimulator of chondrogenesis 1	3.11494605368522	7.42045	25.2198	2.15836e-15	2.6707e-13	25.5418
11720431_s_at	1306	COL15A1	collagen type XV alpha 1 chain	3.11348993736631	9.34472	29.7816	1.19044e-16	2.81918e-14	28.4568
11715441_a_at	1490	CTGF	connective tissue growth factor	3.09662819346146	12.7404	50.2566	1.18292e-20	3.2527e-17	37.309
11729062_a_at	5154	PDGFA	platelet derived growth factor subunit A	3.09371759990992	7.6019	41.1665	4.02373e-19	3.75764e-16	34.0197
11728331_a_at	79047	KCTD15	potassium channel tetramerization domain containing 15	3.07651058565628	7.25074	24.6218	3.27287e-15	3.67047e-13	25.1197
11725983_at	8553	BHLHE40	basic helix-loop-helix family member e40	3.05492607903314	8.42423	36.0881	4.09457e-18	2.10492e-15	31.7829
11724882_x_at	7286	TUFT1	tuftelin 1	3.05333328848028	9.82779	42.9234	1.92408e-19	2.32274e-16	34.7199
11732736_at	337876	CHSY3	chondroitin sulfate synthase 3	3.04083224861121	5.58129	25.2476	2.11747e-15	2.63327e-13	25.5611
11719949_a_at	54908	SPDL1	spindle apparatus coiled-coil protein 1	3.0205357396823	9.4618	44.0609	1.21219e-19	1.6983e-16	35.1553
11727448_x_at	81849	ST6GALNAC5	ST6 N-acetylgalactosaminide alpha-2,6-sialyltransferase 5	3.01851089328446	6.12664	25.6424	1.6173e-15	2.15764e-13	25.8339
11715636_a_at	5054	SERPINE1	serpin family E member 1	3.00638060246512	12.3209	39.1407	9.79822e-19	7.46097e-16	33.1676
11739972_at	9891	NUAK1	NUAK family kinase 1	2.99229412426849	8.88126	37.6739	1.9206e-18	1.21872e-15	32.5182
11729665_a_at	23012	STK38L	serine/threonine kinase 38 like	2.98946509649883	5.8858	27.8764	3.77728e-16	7.08169e-14	27.3003
11727221_at	64131	XYLT1	xylosyltransferase 1	2.93931058791511	11.1441	31.6855	4.02257e-17	1.17218e-14	29.5362
11722413_a_at	6541	SLC7A1	solute carrier family 7 member 1	2.93226418605796	9.83865	40.4011	5.60317e-19	4.9523e-16	33.7036
11755762_a_at	23670	TMEM2	transmembrane protein 2	2.9315125407873	8.79337	48.2301	2.4509e-20	5.27422e-17	36.6423
11757721_s_at	64651	CSRNP1	cysteine and serine rich nuclear protein 1	2.91093218444586	8.56145	34.6866	8.21674e-18	3.50593e-15	31.1022
11751294_a_at	81849	ST6GALNAC5	ST6 N-acetylgalactosaminide alpha-2,6-sialyltransferase 5	2.90340047939979	6.13411	34.32	9.90327e-18	4.02567e-15	30.9191
11715683_a_at	3855	KRT7	keratin 7	2.90154478934978	10.0557	34.1774	1.06549e-17	4.25295e-15	30.8473
11758842_at	7057	THBS1	thrombospondin 1	2.90055616540454	9.27557	40.3348	5.76796e-19	4.99714e-16	33.6759
11748016_a_at	72	ACTG2	actin, gamma 2, smooth muscle, enteric	2.89615172840742	9.71425	20.7026	6.51029e-14	4.30785e-12	22.0688
11731445_at	27063	ANKRD1	ankyrin repeat domain 1	2.89486170653533	5.23802	11.5604	1.03069e-09	1.53034e-08	12.0676
11722199_at	8038	ADAM12	ADAM metallopeptidase domain 12	2.8894310592067	10.2714	45.522	6.81051e-20	1.16237e-16	35.6953
11739973_s_at	9891	NUAK1	NUAK family kinase 1	2.88560475151515	9.77227	37.5545	2.03102e-18	1.27247e-15	32.4641
11743202_x_at	3479	IGF1	insulin like growth factor 1	2.8778905454366	7.28108	23.7405	6.15386e-15	6.16569e-13	24.4781
11759693_at	219790	RTKN2	rhotekin 2	2.8771142793803	5.05352	23.8215	5.80159e-15	5.8963e-13	24.5381
11721687_at	3400	ID4	inhibitor of DNA binding 4, HLH protein	2.87068393289111	7.46786	21.7771	2.7297e-14	2.09143e-12	22.9587
11724688_a_at	148398	SAMD11	sterile alpha motif domain containing 11	2.86939388403444	8.15837	32.4956	2.58374e-17	8.75907e-15	29.9745
11727447_a_at	81849	ST6GALNAC5	ST6 N-acetylgalactosaminide alpha-2,6-sialyltransferase 5	2.86586076193131	6.34429	24.9176	2.66056e-15	3.10577e-13	25.3298
11716131_s_at	10272	FSTL3	follistatin like 3	2.86350914367152	7.57622	26.9541	6.78982e-16	1.10184e-13	26.7103
11729819_a_at	3479	IGF1	insulin like growth factor 1	2.86129559175264	7.57828	24.0462	4.93117e-15	5.19294e-13	24.7034
11740041_at	57194	ATP10A	ATPase phospholipid transporting 10A (putative)	2.85422254734226	8.19846	28.3443	2.82515e-16	5.75436e-14	27.5919
11721181_a_at	7436	VLDLR	very low density lipoprotein receptor	2.84633096083772	8.80284	25.5345	1.7402e-15	2.30298e-13	25.7598
11716132_a_at	10272	FSTL3	follistatin like 3	2.84433588345732	10.2637	28.1195	3.24634e-16	6.24862e-14	27.4524
11760764_at	170690	ADAMTS16	ADAM metallopeptidase with thrombospondin type 1 motif 16	2.82274184248091	3.87651	28.2265	3.0381e-16	6.01484e-14	27.519
11728612_at	11174	ADAMTS6	ADAM metallopeptidase with thrombospondin type 1 motif 6	2.82061465933701	8.37524	38.5537	1.27885e-18	8.915e-16	32.9111
11747349_s_at	29968	PSAT1	phosphoserine aminotransferase 1	2.81936464508929	10.5116	32.1643	3.09249e-17	9.74924e-15	29.7967
11754959_a_at	205	AK4	adenylate kinase 4	2.81666098805728	7.55977	26.7745	7.62802e-16	1.2166e-13	26.5929
11757507_s_at	1832	DSP	desmoplakin	2.81377158113996	9.49798	44.0139	1.23525e-19	1.6983e-16	35.1376
11732735_s_at	337876	CHSY3	chondroitin sulfate synthase 3	2.79877750986323	4.23977	31.9953	3.3917e-17	1.03886e-14	29.7053
11733797_a_at	1827	RCAN1	regulator of calcineurin 1	2.78636974339639	8.6894	36.0848	4.10108e-18	2.10492e-15	31.7814
11746588_a_at	219	ALDH1B1	aldehyde dehydrogenase 1 family member B1	2.78154437257703	7.77301	26.3069	1.03658e-15	1.52431e-13	26.2835
11758536_s_at	79047	KCTD15	potassium channel tetramerization domain containing 15	2.77004258991329	7.48177	24.4511	3.69258e-15	4.07955e-13	24.9972
11722758_at	4883	NPR3	natriuretic peptide receptor 3	2.76761296635635	10.2523	43.3982	1.58435e-19	2.10102e-16	34.9033
11729063_a_at	5154	PDGFA	platelet derived growth factor subunit A	2.76168158091448	7.37331	26.2392	1.08406e-15	1.56318e-13	26.2383
11754134_a_at	27295	PDLIM3	PDZ and LIM domain 3	2.74457001374248	6.4616	27.275	5.52465e-16	9.30077e-14	26.9179
11757312_x_at	5054	SERPINE1	serpin family E member 1	2.73997072551409	12.5904	42.0456	2.77119e-19	2.8575e-16	34.3744
11731833_a_at	205	AK4	adenylate kinase 4	2.7364587935306	10.0386	35.66	5.05093e-18	2.4038e-15	31.5782
11741678_a_at	5270	SERPINE2	serpin family E member 2	2.71994801446716	9.76978	36.9246	2.73565e-18	1.61192e-15	32.1753
11723149_a_at	10560	SLC19A2	solute carrier family 19 member 2	2.71887960710365	8.12931	23.7706	6.02042e-15	6.08124e-13	24.5004
11744616_a_at	10560	SLC19A2	solute carrier family 19 member 2	2.71887960710365	8.12931	23.7706	6.02042e-15	6.08124e-13	24.5004
11722991_a_at	1756	DMD	dystrophin	2.71488959790436	7.67714	20.4613	7.95945e-14	5.08326e-12	21.8628
11724038_a_at	5743	PTGS2	prostaglandin-endoperoxide synthase 2	2.71406717816608	6.33247	19.2348	2.28889e-13	1.21035e-11	20.7778
11723559_a_at	56935	SMCO4	single-pass membrane protein with coiled-coil domains 4	2.71305566428799	6.82082	33.2996	1.68262e-17	6.1292e-15	30.3978
11726498_at	3976	LIF	LIF, interleukin 6 family cytokine	2.71012915233233	7.66838	19.421	1.94222e-13	1.05637e-11	20.9467
11764247_s_at	8840	WISP1	WNT1 inducible signaling pathway protein 1	2.71012638165345	6.43656	25.1502	2.26445e-15	2.76057e-13	25.4931
11737140_x_at	347273	CAVIN4	caveolae associated protein 4	2.70978595657055	6.16883	25.9004	1.35897e-15	1.87884e-13	26.0099
11744737_a_at	219790	RTKN2	rhotekin 2	2.70540521164617	6.89413	26.0927	1.19496e-15	1.68504e-13	26.1399
11723028_a_at	4232	MEST	mesoderm specific transcript	2.70320831598764	7.47256	29.6101	1.31689e-16	3.07451e-14	28.356
11722412_s_at	6541	SLC7A1	solute carrier family 7 member 1	2.70151505726261	7.9013	17.0012	1.85369e-12	7.01439e-11	18.6217
11729666_at	23012	STK38L	serine/threonine kinase 38 like	2.69464564154223	8.95189	35.5404	5.35847e-18	2.47867e-15	31.5205
11761440_a_at	9645	MICAL2	microtubule associated monooxygenase, calponin and LIM domain containing 2	2.69228538846211	8.47812	26.2033	1.11023e-15	1.58359e-13	26.2142
11734811_a_at	1959	EGR2	early growth response 2	2.68988729988542	5.23331	20.6266	6.93434e-14	4.53988e-12	22.0041
11723561_x_at	56935	SMCO4	single-pass membrane protein with coiled-coil domains 4	2.68901768984238	8.73076	32.5203	2.54962e-17	8.703e-15	29.9876
11741536_x_at	23670	TMEM2	transmembrane protein 2	2.68037520522305	9.50459	39.5156	8.28257e-19	6.61203e-16	33.3291
11724131_at	2674	GFRA1	GDNF family receptor alpha 1	2.67922800580232	7.21656	29.8459	1.14636e-16	2.74101e-14	28.4944
11741535_a_at	23670	TMEM2	transmembrane protein 2	2.6706674732061	9.50567	45.7849	6.15129e-20	1.16237e-16	35.7902
11723560_at	56935	SMCO4	single-pass membrane protein with coiled-coil domains 4	2.66835872233395	8.2036	32.2518	2.94857e-17	9.47658e-15	29.8439
11725364_x_at	8522	GAS7	growth arrest specific 7	2.66780299072734	6.74877	23.0185	1.04954e-14	9.37672e-13	23.9345
11743366_a_at	5332	PLCB4	phospholipase C beta 4	2.66506759740771	7.32221	21.3614	3.80253e-14	2.73954e-12	22.6196
11716130_a_at	10272	FSTL3	follistatin like 3	2.66202313524488	5.31496	14.363	3.08037e-11	7.54768e-10	15.7125
11742991_a_at	29968	PSAT1	phosphoserine aminotransferase 1	2.65595925897114	10.9173	32.284	2.89747e-17	9.3836e-15	29.8612
11747737_x_at	1264	CNN1	calponin 1	2.65139202646329	9.47011	27.7258	4.15139e-16	7.55552e-14	27.2054
11752173_a_at	23670	TMEM2	transmembrane protein 2	2.64908093944862	7.11277	25.4436	1.85136e-15	2.37229e-13	25.6971
11742993_x_at	29968	PSAT1	phosphoserine aminotransferase 1	2.6384717433478	10.9331	29.4546	1.44393e-16	3.33959e-14	28.2639
11723148_a_at	10560	SLC19A2	solute carrier family 19 member 2	2.6378436815871	6.09797	22.2088	1.94675e-14	1.56674e-12	23.3042
11758373_s_at	4908	NTF3	neurotrophin 3	2.63261346087585	8.66952	25.3554	1.96641e-15	2.47653e-13	25.6361
11731822_at	8840	WISP1	WNT1 inducible signaling pathway protein 1	2.63234085082844	4.87308	24.0756	4.82796e-15	5.11692e-13	24.7249
11741479_a_at	29968	PSAT1	phosphoserine aminotransferase 1	2.6298668376305	10.1806	25.7883	1.46536e-15	1.99801e-13	25.9337
11727113_at	1950	EGF	epidermal growth factor	2.62149472311218	5.75723	23.3942	7.93469e-15	7.50913e-13	24.2195
11720367_a_at	23670	TMEM2	transmembrane protein 2	2.61940902853986	9.43632	42.4808	2.31058e-19	2.54138e-16	34.5467
11724383_at	84620	ST6GAL2	ST6 beta-galactoside alpha-2,6-sialyltransferase 2	2.61351844945187	3.8587	19.0271	2.75399e-13	1.42433e-11	20.5875
11757982_s_at	55605	KIF21A	kinesin family member 21A	2.61207116597453	8.0452	30.1077	9.8395e-17	2.44745e-14	28.6468
11731263_a_at	22891	ZNF365	zinc finger protein 365	2.60540759381821	7.66232	30.6102	7.36465e-17	1.94927e-14	28.9354
11751230_a_at	29968	PSAT1	phosphoserine aminotransferase 1	2.60337480787197	10.2349	16.8025	2.25928e-12	8.23439e-11	18.4172
11736073_a_at	219	ALDH1B1	aldehyde dehydrogenase 1 family member B1	2.59983775166852	6.46127	26.6418	8.31719e-16	1.29453e-13	26.5057
11755106_a_at	27295	PDLIM3	PDZ and LIM domain 3	2.59899573927622	6.6001	21.0943	4.72003e-14	3.26282e-12	22.3983
11746683_a_at	4883	NPR3	natriuretic peptide receptor 3	2.59565292836597	6.91579	21.2002	4.33123e-14	3.06249e-12	22.4864
11748793_a_at	440	ASNS	asparagine synthetase (glutamine-hydrolyzing)	2.59075061488002	11.451	35.5848	5.24207e-18	2.47101e-15	31.5419
11717450_a_at	140609	NEK7	NIMA related kinase 7	2.57718335042129	5.77206	21.807	2.66603e-14	2.05858e-12	22.9829
11722407_a_at	79094	CHAC1	ChaC glutathione specific gamma-glutamylcyclotransferase 1	2.57628942140566	9.20102	14.0939	4.20467e-11	9.89976e-10	15.3898
11728520_a_at	196051	PLPP4	phospholipid phosphatase 4	2.57512958133415	7.61247	34.7681	7.88476e-18	3.39353e-15	31.1426
11745102_a_at	50507	NOX4	NADPH oxidase 4	2.57332802458921	7.34393	32.467	2.62408e-17	8.77558e-15	29.9592
11715942_a_at	358	AQP1	aquaporin 1 (Colton blood group)	2.56739438852394	4.37606	14.8349	1.80608e-11	4.80602e-10	16.266
11717274_s_at	1289	COL5A1	collagen type V alpha 1 chain	2.56160035488792	10.4922	31.6004	4.21672e-17	1.2064e-14	29.4895
11754774_s_at	4862	NPAS2	neuronal PAS domain protein 2	2.56140336747487	7.44588	15.6857	7.14939e-12	2.17257e-10	17.2258
11741504_a_at	9315	NREP	neuronal regeneration related protein	2.56075815043237	8.92676	27.744	4.10418e-16	7.55155e-14	27.2169
11754138_s_at	5723	PSPH	phosphoserine phosphatase	2.54558974520584	8.57309	28.3157	2.87535e-16	5.78519e-14	27.5742
11723399_at	115701	ALPK2	alpha kinase 2	2.53850766032507	9.69276	38.6613	1.21755e-18	8.60895e-16	32.9585
11725041_at	2247	FGF2	fibroblast growth factor 2	2.53336737512162	9.87601	35.5596	5.30758e-18	2.47829e-15	31.5298
11731281_a_at	4772	NFATC1	nuclear factor of activated T-cells 1	2.51938955306029	7.6628	26.0357	1.24124e-15	1.73546e-13	26.1015
11739389_at	5021	OXTR	oxytocin receptor	2.51806564992234	6.25649	18.4312	4.73055e-13	2.24056e-11	20.0305
11743065_at	990	CDC6	cell division cycle 6	2.50721298463845	6.6112	24.0938	4.76525e-15	5.06128e-13	24.7382
11755050_s_at	5332	PLCB4	phospholipase C beta 4	2.50414768091942	9.72495	27.786	3.99732e-16	7.41002e-14	27.2434
11726754_at	203197	TMEM268	transmembrane protein 268	2.50265825802941	5.16416	18.4387	4.69822e-13	2.22835e-11	20.0376
11719804_a_at	54829	ASPN	asporin	2.5024986844518	6.23963	22.2037	1.95446e-14	1.56821e-12	23.3001
11755841_a_at	55083	KIF26B	kinesin family member 26B	2.50125117785638	6.74374	20.1005	1.07936e-13	6.49914e-12	21.5502
11756653_x_at	2246	FGF1	fibroblast growth factor 1	2.50047476411914	5.91751	19.7366	1.47493e-13	8.4103e-12	21.2295
11737571_at	642658	SCX	scleraxis bHLH transcription factor	2.49441503158703	7.62789	21.0131	5.04309e-14	3.45011e-12	22.3305
11759549_a_at	9645	MICAL2	microtubule associated monooxygenase, calponin and LIM domain containing 2	2.49434392780385	10.6654	26.7112	7.94918e-16	1.25301e-13	26.5514
11752395_a_at	4772	NFATC1	nuclear factor of activated T-cells 1	2.48707529833321	5.89593	23.9465	5.29911e-15	5.47557e-13	24.6302
11745870_a_at	10797	MTHFD2	methylenetetrahydrofolate dehydrogenase (NADP+ dependent) 2, methenyltetrahydrofolate cyclohydrolase	2.47627075609914	11.1979	38.9603	1.06297e-18	7.8525e-16	33.0893
11725738_at	115123	MARCH3	membrane associated ring-CH-type finger 3	2.4741959829879	6.73983	23.9197	5.40279e-15	5.57106e-13	24.6105
11758943_s_at	205	AK4	adenylate kinase 4	2.47330556797124	5.68793	25.4641	1.82569e-15	2.3532e-13	25.7113
11758636_s_at	54829	ASPN	asporin	2.47301837173664	7.59404	17.5112	1.12607e-12	4.58344e-11	19.1363
11739390_at	5021	OXTR	oxytocin receptor	2.47295384037543	7.67157	27.0845	6.24244e-16	1.02308e-13	26.7949
11724994_at	359845	RFLNB	refilin B	2.46958507233177	7.88831	20.4283	8.18286e-14	5.17916e-12	21.8344
11736812_at	80380	PDCD1LG2	programmed cell death 1 ligand 2	2.46948388217002	5.89004	30.7925	6.63739e-17	1.77577e-14	29.0389
11742309_x_at	7168	TPM1	tropomyosin 1 (alpha)	2.4612934597954	10.3361	27.0645	6.32315e-16	1.03289e-13	26.782
11721688_at	3400	ID4	inhibitor of DNA binding 4, HLH protein	2.45995388513241	7.25424	25.505	1.77548e-15	2.32518e-13	25.7395
11735867_a_at	389336	C5orf46	chromosome 5 open reading frame 46	2.45220996295303	6.82021	14.9854	1.52799e-11	4.16683e-10	16.4392
11727069_at	219699	UNC5B	unc-5 netrin receptor B	2.44777100286193	7.33232	20.4462	8.06066e-14	5.12805e-12	21.8498
11755242_a_at	6498	SKIL	SKI like proto-oncogene	2.44464579098956	6.17035	18.516	4.37618e-13	2.10086e-11	20.1107
11764110_s_at	3400	ID4	inhibitor of DNA binding 4, HLH protein	2.43838405190641	5.45448	19.3797	2.01403e-13	1.08826e-11	20.9094
11758550_x_at	203197	TMEM268	transmembrane protein 268	2.43577920972356	6.46301	29.9398	1.08506e-16	2.65799e-14	28.5493
11724993_at	359845	RFLNB	refilin B	2.43482945770949	10.4638	40.0648	6.49333e-19	5.44724e-16	33.5625
11757680_a_at	6509	SLC1A4	solute carrier family 1 member 4	2.42952333537524	7.97189	26.2092	1.1059e-15	1.58199e-13	26.2181
11719089_a_at	5106	PCK2	phosphoenolpyruvate carboxykinase 2, mitochondrial	2.41260906600819	9.73549	25.7201	1.53446e-15	2.07509e-13	25.8871
11741506_x_at	9315	NREP	neuronal regeneration related protein	2.40574913147309	9.36171	25.775	1.47861e-15	2.01055e-13	25.9246
11746094_a_at	58538	MPP4	membrane palmitoylated protein 4	2.40560073913567	5.8818	19.2873	2.18493e-13	1.16408e-11	20.8256
11718283_a_at	1978	EIF4EBP1	eukaryotic translation initiation factor 4E binding protein 1	2.4029559067135	10.0598	31.2577	5.10438e-17	1.44366e-14	29.2999
11727262_at	57089	ENTPD7	ectonucleoside triphosphate diphosphohydrolase 7	2.40099019670016	6.88143	22.2817	1.83993e-14	1.50774e-12	23.3618
11749335_x_at	55679	LIMS2	LIM zinc finger domain containing 2	2.39970501413997	8.17493	25.4668	1.82236e-15	2.3532e-13	25.7131
11740404_a_at	55568	GALNT10	polypeptide N-acetylgalactosaminyltransferase 10	2.38396561226466	8.67612	32.529	2.53763e-17	8.703e-15	29.9923
11726527_s_at	9848	MFAP3L	microfibrillar associated protein 3 like	2.38362011933961	7.1671	19.8052	1.39012e-13	8.00732e-12	21.2904
11743367_a_at	5332	PLCB4	phospholipase C beta 4	2.38212034770792	8.81227	24.1312	4.63881e-15	4.96965e-13	24.7655
11756635_a_at	5332	PLCB4	phospholipase C beta 4	2.37698577875365	9.52594	22.2013	1.95809e-14	1.56821e-12	23.2983
11721623_a_at	4222	MEOX1	mesenchyme homeobox 1	2.37641380616284	3.79846	13.3204	1.05833e-10	2.17173e-09	14.4319
11742308_s_at	7168	TPM1	tropomyosin 1 (alpha)	2.36938497333185	9.42274	26.2557	1.07229e-15	1.5564e-13	26.2493
11724446_a_at	5144	PDE4D	phosphodiesterase 4D	2.36792589497351	7.08331	21.8601	2.55677e-14	1.98974e-12	23.0257
11716364_s_at	440	ASNS	asparagine synthetase (glutamine-hydrolyzing)	2.36255443684199	11.1944	29.3225	1.56189e-16	3.54613e-14	28.1854
11725388_a_at	9456	HOMER1	homer scaffolding protein 1	2.3582917130716	6.11327	17.81	8.45915e-13	3.61559e-11	19.4314
11720064_a_at	152007	GLIPR2	GLI pathogenesis related 2	2.35758667152123	9.8727	36.4978	3.3569e-18	1.88807e-15	31.9764
11717273_at	1289	COL5A1	collagen type V alpha 1 chain	2.35640966508325	10.5338	27.828	3.89339e-16	7.24449e-14	27.2699
11760037_a_at	2744	GLS	glutaminase	2.35459362784415	9.99142	28.1745	3.13745e-16	6.1137e-14	27.4867
11735385_s_at	51339	DACT1	dishevelled binding antagonist of beta catenin 1	2.34972357569322	9.79142	35.3973	5.75245e-18	2.61209e-15	31.4512
11755788_a_at	55605	KIF21A	kinesin family member 21A	2.34398746148287	6.10379	16.4463	3.23803e-12	1.12547e-10	18.0452
11750623_a_at	11259	FILIP1L	filamin A interacting protein 1 like	2.33224377679463	9.51577	18.802	3.3724e-13	1.68056e-11	20.379
11725386_a_at	9456	HOMER1	homer scaffolding protein 1	2.33049367146334	6.84505	17.1827	1.55002e-12	6.02659e-11	18.8064
11717693_at	1054	CEBPG	CCAAT/enhancer binding protein gamma	2.32920366417276	9.42101	36.0127	4.24801e-18	2.14191e-15	31.7471
11739501_a_at	1832	DSP	desmoplakin	2.32579134685958	8.35623	26.2156	1.10122e-15	1.57985e-13	26.2224
11738893_s_at	7168	TPM1	tropomyosin 1 (alpha)	2.32242463881941	9.3554	28.3352	2.841e-16	5.76291e-14	27.5863
11758491_s_at	8540	AGPS	alkylglycerone phosphate synthase	2.32061907376214	7.52644	27.718	4.17196e-16	7.56377e-14	27.2004
11755182_a_at	11259	FILIP1L	filamin A interacting protein 1 like	2.31664340396745	9.59804	29.1825	1.69821e-16	3.82059e-14	28.1018
11725716_a_at	55605	KIF21A	kinesin family member 21A	2.30503665161042	6.34957	18.1029	6.41731e-13	2.88487e-11	19.7163
11744763_x_at	440	ASNS	asparagine synthetase (glutamine-hydrolyzing)	2.30413994341495	11.7547	29.9992	1.04807e-16	2.5937e-14	28.5839
11716365_x_at	440	ASNS	asparagine synthetase (glutamine-hydrolyzing)	2.29985391315627	11.85	32.1526	3.11224e-17	9.74939e-15	29.7904
11743732_a_at	1827	RCAN1	regulator of calcineurin 1	2.29653955376798	10.4375	31.8513	3.67085e-17	1.10114e-14	29.6269
11717084_a_at	5631	PRPS1	phosphoribosyl pyrophosphate synthetase 1	2.29623338661966	9.12587	31.6543	4.09266e-17	1.17771e-14	29.5191
11753500_x_at	9456	HOMER1	homer scaffolding protein 1	2.2937971706053	7.01312	27.3669	5.21009e-16	8.86163e-14	26.9769
11717694_a_at	1054	CEBPG	CCAAT/enhancer binding protein gamma	2.29261149187982	8.34855	29.3265	1.55823e-16	3.54613e-14	28.1878
11723709_a_at	1407	CRY1	cryptochrome circadian clock 1	2.29064316999749	8.60639	18.4382	4.70027e-13	2.22835e-11	20.0371
11728300_at	9134	CCNE2	cyclin E2	2.28839692339825	3.93631	26.2359	1.08644e-15	1.56318e-13	26.2361
11720231_s_at	26136	TES	testin LIM domain protein	2.28539206644863	8.63797	25.8423	1.4131e-15	1.94282e-13	25.9704
11717124_at	9148	NEURL1	neuralized E3 ubiquitin protein ligase 1	2.27739319827975	6.96886	15.1172	1.32134e-11	3.68242e-10	16.5898
11717124_at	9644	SH3PXD2A	SH3 and PX domains 2A	2.27739319827975	6.96886	15.1172	1.32134e-11	3.68242e-10	16.5898
11728834_x_at	132720	C4orf32	chromosome 4 open reading frame 32	2.26699075581586	7.20438	32.3408	2.80947e-17	9.20891e-15	29.8917
11731126_at	727936	GXYLT2	glucoside xylosyltransferase 2	2.26697395221077	9.26415	27.2761	5.52097e-16	9.30077e-14	26.9186
11721135_s_at	3486	IGFBP3	insulin like growth factor binding protein 3	2.26153447832018	13.1706	20.3727	8.57327e-14	5.37812e-12	21.7865
11725387_x_at	9456	HOMER1	homer scaffolding protein 1	2.25903372804302	6.90161	20.131	1.05166e-13	6.38789e-12	21.5769
11741505_s_at	9315	NREP	neuronal regeneration related protein	2.25889498913163	9.02472	28.6404	2.35629e-16	4.96274e-14	27.7738
11748367_a_at	2744	GLS	glutaminase	2.25764156969268	8.52946	16.5029	3.05663e-12	1.06842e-10	18.1048
11743841_at	257068	PLCXD2	phosphatidylinositol specific phospholipase C X domain containing 2	2.25043354042824	5.78337	25.9322	1.33031e-15	1.84954e-13	26.0315
11750935_a_at	654	BMP6	bone morphogenetic protein 6	2.24977449380256	6.13127	16.6603	2.60621e-12	9.30026e-11	18.2696
11741553_a_at	6498	SKIL	SKI like proto-oncogene	2.24563602866197	8.35427	12.9767	1.61812e-10	3.11025e-09	13.9911
11736303_a_at	84981	MIR22HG	MIR22 host gene	2.24376321997308	6.39718	26.7171	7.91864e-16	1.25218e-13	26.5552
11723782_at	8540	AGPS	alkylglycerone phosphate synthase	2.24143551365665	7.86293	33.2166	1.75804e-17	6.30536e-15	30.3546
11736570_a_at	23516	SLC39A14	solute carrier family 39 member 14	2.23803788824349	10.9669	33.9279	1.21185e-17	4.7033e-15	30.7208
11744003_x_at	10797	MTHFD2	methylenetetrahydrofolate dehydrogenase (NADP+ dependent) 2, methenyltetrahydrofolate cyclohydrolase	2.23513397358004	11.5073	32.9269	2.05017e-17	7.19667e-15	30.203
11727063_a_at	7371	UCK2	uridine-cytidine kinase 2	2.23454783676796	9.87303	35.2683	6.13369e-18	2.73758e-15	31.3884
11722411_a_at	6541	SLC7A1	solute carrier family 7 member 1	2.22771234736654	6.97129	21.7067	2.88611e-14	2.18757e-12	22.9018
11725714_a_at	6208	RPS14	ribosomal protein S14	2.22580577164442	9.07249	19.12	2.53473e-13	1.32478e-11	20.6729
11722352_s_at	59	ACTA2	actin, alpha 2, smooth muscle, aorta	2.22360123192249	12.6437	32.8601	2.12454e-17	7.40523e-15	30.1678
11720063_a_at	152007	GLIPR2	GLI pathogenesis related 2	2.2209874125526	8.981	23.56	7.02222e-15	6.82285e-13	24.3438
11731657_s_at	10451	VAV3	vav guanine nucleotide exchange factor 3	2.21188826601832	3.94375	15.6246	7.6305e-12	2.29003e-10	17.1584
11758166_s_at	3730	ANOS1	anosmin 1	2.20628739215637	6.913	17.4996	1.13873e-12	4.63119e-11	19.1247
11735386_a_at	51339	DACT1	dishevelled binding antagonist of beta catenin 1	2.20304140525122	7.30698	28.8895	2.02559e-16	4.35897e-14	27.9253
11726956_at	2307	FOXS1	forkhead box S1	2.19914992667705	4.37425	13.8811	5.39679e-11	1.2136e-09	15.1309
11719805_a_at	54829	ASPN	asporin	2.18410084590095	6.28006	22.275	1.84936e-14	1.50798e-12	23.3566
11721430_a_at	55638	SYBU	syntabulin	2.18261491768874	9.62751	31.7301	3.92466e-17	1.16318e-14	29.5607
11732316_a_at	6444	SGCD	sarcoglycan delta	2.176868569442	8.53687	27.8377	3.86987e-16	7.22789e-14	27.276
11747348_a_at	29968	PSAT1	phosphoserine aminotransferase 1	2.17655659747082	10.2743	21.3745	3.76276e-14	2.71484e-12	22.6304
11719806_a_at	54829	ASPN	asporin	2.16904774556925	7.58119	13.9158	5.18083e-11	1.16982e-09	15.1733
11757513_at	64332	NFKBIZ	NFKB inhibitor zeta	2.1608751510724	10.0569	26.3895	9.81556e-16	1.45892e-13	26.3386
11744138_at	57118	CAMK1D	calcium/calmodulin dependent protein kinase ID	2.15776855147721	6.77089	19.698	1.52512e-13	8.63681e-12	21.1952
11718180_s_at	10979	FERMT2	fermitin family member 2	2.15610737959901	9.44418	24.4615	3.66535e-15	4.05853e-13	25.0047
11718284_x_at	1978	EIF4EBP1	eukaryotic translation initiation factor 4E binding protein 1	2.15418820860891	11.009	28.2569	2.98157e-16	5.92663e-14	27.5378
11725375_at	1404	HAPLN1	hyaluronan and proteoglycan link protein 1	2.13938846069968	4.10838	20.8704	5.66858e-14	3.82764e-12	22.2107
11737221_a_at	10979	FERMT2	fermitin family member 2	2.13899676269287	9.49015	25.1121	2.32489e-15	2.82036e-13	25.4665
11760989_at	2744	GLS	glutaminase	2.13642385894338	5.2557	18.1964	5.88029e-13	2.68244e-11	19.8063
11727181_a_at	6498	SKIL	SKI like proto-oncogene	2.13022495182194	7.60196	12.2702	3.98881e-10	6.78441e-09	13.054
11747055_a_at	2674	GFRA1	GDNF family receptor alpha 1	2.12875721300255	6.64522	18.4003	4.86728e-13	2.29611e-11	20.0012
11749141_a_at	7188	TRAF5	TNF receptor associated factor 5	2.12139946473689	6.42754	23.732	6.19186e-15	6.19123e-13	24.4719
11734817_at	323	APBB2	amyloid beta precursor protein binding family B member 2	2.12086530520652	6.95969	20.4871	7.7894e-14	5.00047e-12	21.8849
11733796_s_at	1827	RCAN1	regulator of calcineurin 1	2.11711158595995	10.928	29.4041	1.48782e-16	3.42511e-14	28.234
11752545_a_at	10611	PDLIM5	PDZ and LIM domain 5	2.1143814451905	7.43954	25.4955	1.78699e-15	2.32755e-13	25.7329
11740370_a_at	10125	RASGRP1	RAS guanyl releasing protein 1	2.11131949477541	4.95546	20.0738	1.10413e-13	6.63214e-12	21.5269
11754390_s_at	728264	CARMN	cardiac mesoderm enhancer-associated non-coding RNA	2.10898996270311	7.98873	19.4106	1.95998e-13	1.06074e-11	20.9373
11743733_s_at	1827	RCAN1	regulator of calcineurin 1	2.10565731602905	10.442	25.079	2.37866e-15	2.87852e-13	25.4433
11748486_a_at	8540	AGPS	alkylglycerone phosphate synthase	2.09462724693388	6.30866	19.4872	1.83268e-13	1.01237e-11	21.0064
11730731_s_at	4189	DNAJB9	DnaJ heat shock protein family (Hsp40) member B9	2.09252494966209	8.22224	20.2497	9.51021e-14	5.8765e-12	21.6801
11725045_a_at	6675	UAP1	UDP-N-acetylglucosamine pyrophosphorylase 1	2.09208320719013	10.7377	20.7442	6.29042e-14	4.18473e-12	22.1041
11723783_a_at	8540	AGPS	alkylglycerone phosphate synthase	2.09184774295206	7.6987	30.2391	9.11767e-17	2.31425e-14	28.7228
11742431_a_at	9162	DGKI	diacylglycerol kinase iota	2.08970573445648	6.34552	20.7485	6.26813e-14	4.17552e-12	22.1077
11718905_x_at	11259	FILIP1L	filamin A interacting protein 1 like	2.08565898276888	9.84802	24.127	4.65289e-15	4.97397e-13	24.7624
11723143_at	259232	NALCN	sodium leak channel, non-selective	2.07853924948525	7.72981	28.3936	2.74066e-16	5.60534e-14	27.6223
11723029_x_at	4232	MEST	mesoderm specific transcript	2.07462740572653	6.85719	16.1469	4.40541e-12	1.44501e-10	17.7268
11730739_a_at	8572	PDLIM4	PDZ and LIM domain 4	2.07262453882413	8.93167	24.6805	3.14053e-15	3.54079e-13	25.1615
11728373_a_at	2078	ERG	ERG, ETS transcription factor	2.07083288643829	4.38868	15.8984	5.71008e-12	1.79784e-10	17.4585
11726614_at	1000	CDH2	cadherin 2	2.07039514439868	11.5608	32.0298	3.32822e-17	1.03604e-14	29.724
11723364_at	54596	L1TD1	LINE1 type transposase domain containing 1	2.06875096884217	3.42129	14.9817	1.53428e-11	4.17706e-10	16.435
11728884_a_at	53346	TM6SF1	transmembrane 6 superfamily member 1	2.06650505033787	7.83056	19.5624	1.71604e-13	9.55406e-12	21.074
11715352_x_at	1277	COL1A1	collagen type I alpha 1 chain	2.06488336983188	11.7586	24.9539	2.5943e-15	3.04277e-13	25.3553
11736163_a_at	1030	CDKN2B	cyclin dependent kinase inhibitor 2B	2.06424441632751	9.21677	17.6845	9.53391e-13	3.98548e-11	19.308
11737087_at	7092	TLL1	tolloid like 1	2.06085035514073	4.19408	21.4023	3.67941e-14	2.67523e-12	22.6533
11720760_x_at	10625	IVNS1ABP	influenza virus NS1A binding protein	2.05870756142097	7.92911	30.2941	8.83216e-17	2.26502e-14	28.7545
11728867_a_at	5106	PCK2	phosphoenolpyruvate carboxykinase 2, mitochondrial	2.05813296956438	7.76761	22.9139	1.13543e-14	1.00175e-12	23.8544
11730740_a_at	8572	PDLIM4	PDZ and LIM domain 4	2.05667660376081	7.09002	21.105	4.67919e-14	3.24324e-12	22.4072
11715442_s_at	1490	CTGF	connective tissue growth factor	2.05357097764718	12.77	24.8636	2.76275e-15	3.2024e-13	25.2915
11758968_at	219699	UNC5B	unc-5 netrin receptor B	2.05230681064139	8.86726	21.1416	4.54184e-14	3.16172e-12	22.4377
11726508_a_at	1030	CDKN2B	cyclin dependent kinase inhibitor 2B	2.04338135081778	10.0421	16.3804	3.46361e-12	1.18392e-10	17.9756
11744776_a_at	4837	NNMT	nicotinamide N-methyltransferase	2.03948182885613	12.3711	32.7044	2.30916e-17	7.99244e-15	30.0855
11763694_a_at	2744	GLS	glutaminase	2.03760904751941	7.79853	16.2359	4.01776e-12	1.33912e-10	17.8221
11728920_a_at	10125	RASGRP1	RAS guanyl releasing protein 1	2.03664555834104	5.37368	15.7497	6.68016e-12	2.05236e-10	17.2961
11724886_a_at	54674	LRRN3	leucine rich repeat neuronal 3	2.03590545063707	8.6588	22.6641	1.37192e-14	1.16673e-12	23.6614
11746462_a_at	4008	LMO7	LIM domain 7	2.03335922604165	9.77171	27.4566	4.92138e-16	8.48724e-14	27.0343
11745893_s_at	10797	MTHFD2	methylenetetrahydrofolate dehydrogenase (NADP+ dependent) 2, methenyltetrahydrofolate cyclohydrolase	2.02824967515113	11.3614	28.2114	3.06672e-16	6.0473e-14	27.5096
11715351_at	1277	COL1A1	collagen type I alpha 1 chain	2.02691403775272	12.4737	24.0055	5.07805e-15	5.30249e-13	24.6735
11744165_a_at	51400	PPME1	protein phosphatase methylesterase 1	2.02524453981214	8.378	21.1883	4.37302e-14	3.07884e-12	22.4765
11735902_a_at	627	BDNF	brain derived neurotrophic factor	2.02223443655299	9.06244	20.3159	8.9935e-14	5.61328e-12	21.7374
11724612_a_at	8445	DYRK2	dual specificity tyrosine phosphorylation regulated kinase 2	2.01217599926902	9.03578	29.0794	1.80653e-16	3.97397e-14	28.0399
11738021_a_at	5332	PLCB4	phospholipase C beta 4	2.01191306543352	7.76801	18.2846	5.41764e-13	2.51043e-11	19.8908
11741679_x_at	5270	SERPINE2	serpin family E member 2	2.01178897943789	10.558	8.94858	5.20772e-08	4.72254e-07	7.99189
11735234_a_at	92745	SLC38A5	solute carrier family 38 member 5	2.00782347226945	7.05563	17.4031	1.25018e-12	5.01439e-11	19.0284
11743667_at	1296	COL8A2	collagen type VIII alpha 2 chain	2.0075777418605	7.37667	16.8423	2.17121e-12	7.94854e-11	18.4583
11726615_a_at	1000	CDH2	cadherin 2	2.0068420244642	10.394	22.4799	1.57932e-14	1.3294e-12	23.5178
11740895_a_at	84981	MIR22HG	MIR22 host gene	2.00673193039831	10.3401	29.122	1.76093e-16	3.90839e-14	28.0655
11740227_s_at	185	AGTR1	angiotensin II receptor type 1	1.99891819577311	5.44392	14.8788	1.7198e-11	4.60543e-10	16.3167
11724990_s_at	8218	CLTCL1	clathrin heavy chain like 1	1.99575490714647	8.13151	24.6912	3.11717e-15	3.53054e-13	25.1691
11736304_a_at	84981	MIR22HG	MIR22 host gene	1.99306308836776	9.44749	27.0091	6.55301e-16	1.06691e-13	26.746
11756182_s_at	29968	PSAT1	phosphoserine aminotransferase 1	1.99101430640789	11.6694	15.6961	7.07098e-12	2.15242e-10	17.2372
11742992_s_at	29968	PSAT1	phosphoserine aminotransferase 1	1.98934830115036	11.3977	13.9473	4.99223e-11	1.13657e-09	15.2117
11754483_a_at	221749	PXDC1	PX domain containing 1	1.98911198310386	10.151	24.3006	4.10943e-15	4.47025e-13	24.8886
11721245_s_at	633	BGN	biglycan	1.98785021462374	10.8422	18.0928	6.47813e-13	2.90694e-11	19.7065
11732315_a_at	6444	SGCD	sarcoglycan delta	1.98619016056757	8.73421	23.0361	1.03579e-14	9.30429e-13	23.948
11741013_a_at	54674	LRRN3	leucine rich repeat neuronal 3	1.98472234689042	8.9011	20.2045	9.88133e-14	6.05293e-12	21.6408
11722327_at	79605	PGBD5	piggyBac transposable element derived 5	1.98024951456421	6.29192	8.64914	8.57454e-08	7.3046e-07	7.47429
11720758_s_at	10625	IVNS1ABP	influenza virus NS1A binding protein	1.97848394346745	8.45128	11.4951	1.12736e-09	1.65477e-08	11.9744
11731114_a_at	6445	SGCG	sarcoglycan gamma	1.97766734609024	7.3203	13.3923	9.69498e-11	2.01534e-09	14.523
11728512_a_at	7188	TRAF5	TNF receptor associated factor 5	1.97763468093409	8.58382	20.4319	8.15774e-14	5.16988e-12	21.8375
11716639_a_at	1282	COL4A1	collagen type IV alpha 1 chain	1.97607906570002	11.5265	25.664	1.59372e-15	2.13771e-13	25.8488
11723781_at	8540	AGPS	alkylglycerone phosphate synthase	1.97590874974172	7.84891	15.879	5.82739e-12	1.82664e-10	17.4374
11745892_a_at	10797	MTHFD2	methylenetetrahydrofolate dehydrogenase (NADP+ dependent) 2, methenyltetrahydrofolate cyclohydrolase	1.9753926012289	11.9345	29.6139	1.31398e-16	3.07451e-14	28.3582
11724317_a_at	2246	FGF1	fibroblast growth factor 1	1.97417079079648	6.95734	25.0526	2.42251e-15	2.91025e-13	25.4248
11719811_a_at	57761	TRIB3	tribbles pseudokinase 3	1.97251210360578	10.2201	22.812	1.2263e-14	1.06484e-12	23.7759
11758268_s_at	4232	MEST	mesoderm specific transcript	1.97190021173526	7.3887	12.6777	2.35871e-10	4.29757e-09	13.5998
11724431_at	79669	C3orf52	chromosome 3 open reading frame 52	1.96791467193002	5.18947	16.0705	4.76929e-12	1.54689e-10	17.6447
11736305_x_at	84981	MIR22HG	MIR22 host gene	1.96777338097616	9.85955	26.6642	8.19644e-16	1.28788e-13	26.5205
11731432_at	57575	PCDH10	protocadherin 10	1.96728875257069	8.61576	31.1471	5.43141e-17	1.50183e-14	29.2382
11740896_s_at	84981	MIR22HG	MIR22 host gene	1.96642053809128	10.6868	23.7464	6.1275e-15	6.15173e-13	24.4825
11746597_a_at	4015	LOX	lysyl oxidase	1.96630221360558	9.90889	20.3817	8.50923e-14	5.34472e-12	21.7942
11716551_s_at	3280	HES1	hes family bHLH transcription factor 1	1.96483246210054	5.24716	16.0495	4.87474e-12	1.57388e-10	17.6221
11725766_x_at	1301	COL11A1	collagen type XI alpha 1 chain	1.95940148968493	7.44233	17.2091	1.51049e-12	5.8914e-11	18.8331
11763991_at	NA	NA	NA	1.95817222928344	4.29153	15.0805	1.3757e-11	3.80607e-10	16.548
11734821_at	323	APBB2	amyloid beta precursor protein binding family B member 2	1.95804014859879	9.58822	21.5237	3.3387e-14	2.4747e-12	22.7528
11755733_a_at	2152	F3	coagulation factor III, tissue factor	1.95137720518752	8.45757	19.7424	1.46756e-13	8.38761e-12	21.2347
11752009_a_at	3371	TNC	tenascin C	1.94873035219718	8.49685	16.6428	2.65255e-12	9.45878e-11	18.2514
11734642_a_at	627	BDNF	brain derived neurotrophic factor	1.94728071215513	8.5345	26.4748	9.2793e-16	1.42178e-13	26.3953
11727150_a_at	144165	PRICKLE1	prickle planar cell polarity protein 1	1.94727704540082	8.27416	24.9251	2.64686e-15	3.09708e-13	25.335
11739976_a_at	22801	ITGA11	integrin subunit alpha 11	1.94704623291448	8.35977	15.4679	9.02557e-12	2.64019e-10	16.9846
11724481_a_at	9315	NREP	neuronal regeneration related protein	1.94629183284853	11.5847	30.832	6.49028e-17	1.74585e-14	29.0612
11733706_s_at	1301	COL11A1	collagen type XI alpha 1 chain	1.94445306267082	7.74588	14.5115	2.59972e-11	6.53494e-10	15.8884
11730923_x_at	9507	ADAMTS4	ADAM metallopeptidase with thrombospondin type 1 motif 4	1.93639105684202	5.74617	13.0583	1.46179e-10	2.85409e-09	14.0966
11725514_a_at	4092	SMAD7	SMAD family member 7	1.93586082579525	8.67951	27.5509	4.63594e-16	8.13674e-14	27.0944
11720759_s_at	10625	IVNS1ABP	influenza virus NS1A binding protein	1.93549794962539	7.81679	14.8839	1.71013e-11	4.58459e-10	16.3226
11728806_a_at	23705	CADM1	cell adhesion molecule 1	1.93527989053621	9.27485	25.3441	1.98181e-15	2.48959e-13	25.6282
11753527_a_at	51715	RAB23	RAB23, member RAS oncogene family	1.93456814023514	6.69114	18.6046	4.03501e-13	1.96375e-11	20.1943
11755648_a_at	9645	MICAL2	microtubule associated monooxygenase, calponin and LIM domain containing 2	1.9324600066924	12.168	31.709	3.97059e-17	1.16979e-14	29.5491
11742287_a_at	79094	CHAC1	ChaC glutathione specific gamma-glutamylcyclotransferase 1	1.93158745194364	6.35874	19.0304	2.74589e-13	1.42163e-11	20.5905
11754941_x_at	3875	KRT18	keratin 18	1.92908965426733	7.13149	14.4415	2.81559e-11	6.97486e-10	15.8057
11718903_a_at	11259	FILIP1L	filamin A interacting protein 1 like	1.92884860354781	9.55579	25.4964	1.78592e-15	2.32755e-13	25.7336
11725764_a_at	1301	COL11A1	collagen type XI alpha 1 chain	1.9278265376735	4.40705	8.88484	5.78559e-08	5.18201e-07	7.88265
11725072_at	79960	JADE1	jade family PHD finger 1	1.92129193879406	8.40185	18.8014	3.37422e-13	1.68056e-11	20.3785
11758780_a_at	51491	NOP16	NOP16 nucleolar protein	1.92025365232634	8.2736	25.0573	2.41471e-15	2.90794e-13	25.428
11731197_a_at	79899	PRR5L	proline rich 5 like	1.91920530227627	6.82453	24.981	2.5459e-15	3.01223e-13	25.3744
11724132_at	2674	GFRA1	GDNF family receptor alpha 1	1.91893195082927	5.99061	13.8173	5.81991e-11	1.29697e-09	15.0526
11741323_a_at	7518	XRCC4	X-ray repair cross complementing 4	1.91829186028259	8.52635	18.943	2.96977e-13	1.51691e-11	20.5099
11730049_at	377677	CA13	carbonic anhydrase 13	1.91807194043029	5.90756	15.9637	5.33198e-12	1.69715e-10	17.5294
11723188_s_at	8728	ADAM19	ADAM metallopeptidase domain 19	1.91459146954774	8.97841	24.0657	4.86239e-15	5.14239e-13	24.7177
11721333_a_at	5352	PLOD2	procollagen-lysine,2-oxoglutarate 5-dioxygenase 2	1.91440458456653	11.9411	24.8032	2.88181e-15	3.3094e-13	25.2488
11752930_a_at	2633	GBP1	guanylate binding protein 1	1.91267154340289	7.26054	10.9555	2.40054e-09	3.17432e-08	11.1889
11734823_a_at	323	APBB2	amyloid beta precursor protein binding family B member 2	1.91121849369348	8.41781	30.7466	6.81331e-17	1.81304e-14	29.0129
11721093_a_at	7057	THBS1	thrombospondin 1	1.90766464033384	11.7876	30.3114	8.74448e-17	2.26502e-14	28.7644
11725715_x_at	6208	RPS14	ribosomal protein S14	1.90690131099962	9.21286	17.6148	1.01919e-12	4.20724e-11	19.2392
11742272_s_at	53346	TM6SF1	transmembrane 6 superfamily member 1	1.90443323170592	5.9634	9.76217	1.41792e-08	1.50054e-07	9.34312
11750473_a_at	81029	WNT5B	Wnt family member 5B	1.90171189837382	8.50869	26.6536	8.25364e-16	1.28869e-13	26.5134
11755540_a_at	54517	PUS7	pseudouridylate synthase 7 (putative)	1.90087358812105	5.88314	28.4768	2.6043e-16	5.42141e-14	27.6735
11725853_a_at	7518	XRCC4	X-ray repair cross complementing 4	1.90036445935994	8.1287	13.5827	7.70067e-11	1.65141e-09	14.762
11733750_a_at	627	BDNF	brain derived neurotrophic factor	1.89883137631558	8.15367	26.8332	7.34299e-16	1.18e-13	26.6313
11729250_at	8707	B3GALT2	beta-1,3-galactosyltransferase 2	1.89763957953725	6.77969	15.3521	1.02274e-11	2.94304e-10	16.8551
11715437_at	7078	TIMP3	TIMP metallopeptidase inhibitor 3	1.89720692247366	10.8934	19.7197	1.49673e-13	8.51504e-12	21.2145
11717085_a_at	5631	PRPS1	phosphoribosyl pyrophosphate synthetase 1	1.89513724288603	10.6721	24.2838	4.15894e-15	4.51072e-13	24.8764
11715301_s_at	51491	NOP16	NOP16 nucleolar protein	1.89466082728598	8.96161	23.7762	5.99579e-15	6.08118e-13	24.5046
11720757_a_at	10625	IVNS1ABP	influenza virus NS1A binding protein	1.89259441095033	8.75875	13.2889	1.09989e-10	2.24122e-09	14.392
11732933_a_at	861	RUNX1	runt related transcription factor 1	1.89052779266776	7.69274	18.7366	3.5781e-13	1.76217e-11	20.3181
11732933_a_at	100506403	LOC100506403	uncharacterized LOC100506403	1.89052779266776	7.69274	18.7366	3.5781e-13	1.76217e-11	20.3181
11742208_a_at	1462	VCAN	versican	1.89051912362302	10.4356	21.0426	4.92325e-14	3.3797e-12	22.3552
11758911_at	8445	DYRK2	dual specificity tyrosine phosphorylation regulated kinase 2	1.88846561380823	6.79874	25.4779	1.80853e-15	2.34942e-13	25.7208
11724036_a_at	5743	PTGS2	prostaglandin-endoperoxide synthase 2	1.88839485468244	4.95871	17.8744	7.95802e-13	3.45208e-11	19.4944
11751117_x_at	87	ACTN1	actinin alpha 1	1.8861694593939	8.53319	16.1937	4.19691e-12	1.38762e-10	17.777
11745020_a_at	51330	TNFRSF12A	TNF receptor superfamily member 12A	1.88507677157997	10.2807	19.8412	1.34765e-13	7.8658e-12	21.3222
11746872_a_at	1277	COL1A1	collagen type I alpha 1 chain	1.88466363384693	10.8025	19.4523	1.88953e-13	1.03225e-11	20.975
11728873_s_at	221662	RBM24	RNA binding motif protein 24	1.88203514623041	8.18913	27.5052	4.77198e-16	8.28735e-14	27.0653
11728426_s_at	54887	UHRF1BP1	UHRF1 binding protein 1	1.88114000483186	8.3192	23.3754	8.04539e-15	7.59936e-13	24.2054
11721092_a_at	7057	THBS1	thrombospondin 1	1.87942033839764	12.438	22.2561	1.87662e-14	1.52517e-12	23.3417
11727513_at	23508	TTC9	tetratricopeptide repeat domain 9	1.87932953399803	5.63941	15.9273	5.53936e-12	1.74965e-10	17.4899
11738414_a_at	7422	VEGFA	vascular endothelial growth factor A	1.87782079994914	6.66214	16.3005	3.75949e-12	1.27101e-10	17.8908
11759440_at	2744	GLS	glutaminase	1.87701742026596	11.4056	29.3509	1.53574e-16	3.51906e-14	28.2023
11749774_x_at	56911	MAP3K7CL	MAP3K7 C-terminal like	1.87662037962876	9.72596	27.5384	4.67258e-16	8.17207e-14	27.0865
11724613_a_at	8445	DYRK2	dual specificity tyrosine phosphorylation regulated kinase 2	1.87514505722963	7.4797	13.9421	5.02252e-11	1.14242e-09	15.2055
11718179_a_at	10979	FERMT2	fermitin family member 2	1.86825073368544	10.414	16.6886	2.5329e-12	9.09766e-11	18.2991
11749905_a_at	3491	CYR61	cysteine rich angiogenic inducer 61	1.86805481387206	11.1566	15.2939	1.08942e-11	3.1168e-10	16.7897
11746124_x_at	56911	MAP3K7CL	MAP3K7 C-terminal like	1.86746395457327	9.7923	21.1433	4.53571e-14	3.16172e-12	22.4391
11720062_s_at	8870	IER3	immediate early response 3	1.86734515614926	11.3079	25.3892	1.92155e-15	2.43407e-13	25.6595
11725765_a_at	1301	COL11A1	collagen type XI alpha 1 chain	1.86586994941919	7.0118	15.9576	5.36577e-12	1.70571e-10	17.5228
11730402_a_at	65266	WNK4	WNK lysine deficient protein kinase 4	1.86511110821285	6.16948	12.5391	2.81565e-10	5.01297e-09	13.4158
11746113_a_at	23345	SYNE1	spectrin repeat containing nuclear envelope protein 1	1.86492297614653	8.73309	25.2127	2.16894e-15	2.6771e-13	25.5368
11747372_a_at	55638	SYBU	syntabulin	1.86472550426487	8.10683	26.149	1.15102e-15	1.63706e-13	26.1777
11725039_at	2247	FGF2	fibroblast growth factor 2	1.85967830219227	9.88602	18.7819	3.43415e-13	1.70355e-11	20.3603
11755625_a_at	60494	CCDC81	coiled-coil domain containing 81	1.85825224235578	4.30742	10.4702	4.85548e-09	5.88303e-08	10.4568
11754773_a_at	80014	WWC2	WW and C2 domain containing 2	1.85762944410338	7.96567	13.0371	1.50068e-10	2.91403e-09	14.0694
11733016_at	881	CCIN	calicin	1.85678136595708	5.41684	12.3714	3.49616e-10	6.05256e-09	13.191
11725793_s_at	5734	PTGER4	prostaglandin E receptor 4	1.85609449454696	7.44251	26.654	8.25118e-16	1.28869e-13	26.5137
11724989_a_at	8218	CLTCL1	clathrin heavy chain like 1	1.85561134710348	6.63869	14.9256	1.63257e-11	4.39392e-10	16.3706
11758014_s_at	7046	TGFBR1	transforming growth factor beta receptor 1	1.85526969693854	10.7418	21.2178	4.26988e-14	3.02776e-12	22.501
11725040_at	2247	FGF2	fibroblast growth factor 2	1.85274047041661	10.2862	10.1929	7.34068e-09	8.45177e-08	10.0272
11744799_a_at	7518	XRCC4	X-ray repair cross complementing 4	1.85240561676135	7.64296	16.9158	2.01778e-12	7.50901e-11	18.534
11751904_x_at	1301	COL11A1	collagen type XI alpha 1 chain	1.85146182672425	7.60572	28.1136	3.25818e-16	6.24862e-14	27.4488
11725688_x_at	85415	RHPN2	rhophilin Rho GTPase binding protein 2	1.85044517422977	6.66018	16.6742	2.56983e-12	9.1903e-11	18.2841
11721290_a_at	2152	F3	coagulation factor III, tissue factor	1.85002955260402	9.38519	14.8397	1.79642e-11	4.79063e-10	16.2715
11732844_a_at	57553	MICAL3	microtubule associated monooxygenase, calponin and LIM domain containing 3	1.84997433761053	5.21764	18.9998	2.8222e-13	1.45061e-11	20.5623
11731196_a_at	79899	PRR5L	proline rich 5 like	1.84883324969843	7.44689	14.5012	2.6303e-11	6.60512e-10	15.8763
11728885_x_at	53346	TM6SF1	transmembrane 6 superfamily member 1	1.84795222118634	7.95317	23.2476	8.84535e-15	8.2139e-13	24.1088
11723838_at	2627	GATA6	GATA binding protein 6	1.84754683915181	9.60317	16.1447	4.41561e-12	1.4464e-10	17.7245
11741304_a_at	3084	NRG1	neuregulin 1	1.84728528730572	5.90673	20.6806	6.63059e-14	4.36411e-12	22.0501
11726752_at	203197	TMEM268	transmembrane protein 268	1.84575299567779	8.06824	24.8164	2.8553e-15	3.28659e-13	25.2581
11758219_x_at	6241	RRM2	ribonucleotide reductase regulatory subunit M2	1.8453441727146	5.54713	8.8156	6.4899e-08	5.72682e-07	7.7634
11719441_a_at	81029	WNT5B	Wnt family member 5B	1.84504401626249	10.311	24.7773	2.93447e-15	3.35431e-13	25.2304
11746509_a_at	6996	TDG	thymine DNA glycosylase	1.84474705508605	5.44868	14.3369	3.17386e-11	7.75844e-10	15.6815
11730346_x_at	54517	PUS7	pseudouridylate synthase 7 (putative)	1.84474273486021	8.2057	25.6755	1.58138e-15	2.12691e-13	25.8566
11750599_a_at	114880	OSBPL6	oxysterol binding protein like 6	1.84210639214388	8.29639	27.6495	4.35587e-16	7.78317e-14	27.1571
11743252_a_at	800	CALD1	caldesmon 1	1.84138226103766	10.3139	10.3612	5.70638e-09	6.7861e-08	10.289
11721246_x_at	633	BGN	biglycan	1.84018125540018	10.7201	19.3167	2.12898e-13	1.14041e-11	20.8523
11757765_s_at	6444	SGCD	sarcoglycan delta	1.83884526998314	9.46417	17.5886	1.04519e-12	4.29667e-11	19.2132
11726193_at	57574	MARCH4	membrane associated ring-CH-type finger 4	1.83879049209865	8.99016	17.3495	1.31696e-12	5.23397e-11	18.9747
11731896_a_at	7292	TNFSF4	TNF superfamily member 4	1.83840382825986	8.85047	20.9875	5.14963e-14	3.50109e-12	22.3091
11717516_s_at	80303	EFHD1	EF-hand domain family member D1	1.83807446890812	5.78353	10.0168	9.58484e-09	1.06679e-07	9.75002
11723732_at	64841	GNPNAT1	glucosamine-phosphate N-acetyltransferase 1	1.83404068850851	7.68087	16.6258	2.69848e-12	9.57428e-11	18.2337
11720230_at	26136	TES	testin LIM domain protein	1.83179637814993	9.59314	23.1147	9.7666e-15	8.88599e-13	24.0079
11748610_a_at	5352	PLOD2	procollagen-lysine,2-oxoglutarate 5-dioxygenase 2	1.82922792954741	11.0654	12.1544	4.64302e-10	7.74279e-09	12.8962
11724424_at	8111	GPR68	G protein-coupled receptor 68	1.82859321816885	6.70615	14.3368	3.17448e-11	7.75844e-10	15.6813
11759497_at	50515	CHST11	carbohydrate sulfotransferase 11	1.82449329794581	6.7442	18.1173	6.331e-13	2.85916e-11	19.7302
11727263_a_at	57089	ENTPD7	ectonucleoside triphosphate diphosphohydrolase 7	1.82279203234307	5.81317	17.1262	1.63853e-12	6.31461e-11	18.7491
11733751_s_at	627	BDNF	brain derived neurotrophic factor	1.82132781569569	9.47006	22.845	1.19604e-14	1.0459e-12	23.8013
11744024_a_at	4141	MARS	methionyl-tRNA synthetase	1.81977268552442	10.2263	25.5654	1.70399e-15	2.2611e-13	25.7811
11754610_a_at	11153	FICD	FIC domain containing	1.81941515470663	7.54897	15.7138	6.93925e-12	2.1188e-10	17.2567
11753661_a_at	3397	ID1	inhibitor of DNA binding 1, HLH protein	1.81668253573428	8.62958	19.6273	1.62177e-13	9.09056e-12	21.132
11743682_s_at	7071	KLF10	Kruppel like factor 10	1.81480453126564	10.1467	17.7479	8.97417e-13	3.79314e-11	19.3705
11743064_at	990	CDC6	cell division cycle 6	1.81432371173825	5.82657	20.2613	9.41732e-14	5.83367e-12	21.6902
11739451_a_at	122786	FRMD6	FERM domain containing 6	1.81398711319437	8.44038	17.172	1.56641e-12	6.08072e-11	18.7956
11725393_s_at	84549	MAK16	MAK16 homolog	1.81063690514444	8.87209	24.3553	3.95249e-15	4.30899e-13	24.9281
11716638_s_at	1282	COL4A1	collagen type IV alpha 1 chain	1.81059199628624	12.5972	29.8633	1.13473e-16	2.72637e-14	28.5046
11724611_a_at	8445	DYRK2	dual specificity tyrosine phosphorylation regulated kinase 2	1.81055349497295	8.44294	29.059	1.82876e-16	4.00507e-14	28.0277
11757625_s_at	4345	CD200	CD200 molecule	1.80791641114886	6.58686	13.7159	6.56586e-11	1.44139e-09	14.9274
11743151_a_at	2744	GLS	glutaminase	1.80627162479388	8.3341	12.0796	5.12443e-10	8.41921e-09	12.7937
11759118_at	55033	FKBP14	FK506 binding protein 14	1.80557191447127	7.51532	25.0376	2.44782e-15	2.92645e-13	25.4142
11737486_s_at	6722	SRF	serum response factor	1.80542220707448	8.35027	21.2267	4.23912e-14	3.01459e-12	22.5084
11728332_a_at	79047	KCTD15	potassium channel tetramerization domain containing 15	1.80396211768645	6.57776	15.648	7.44215e-12	2.24877e-10	17.1843
11721995_a_at	2615	LRRC32	leucine rich repeat containing 32	1.80317604058763	7.89479	16.3597	3.53771e-12	1.20675e-10	17.9537
11757735_s_at	4189	DNAJB9	DnaJ heat shock protein family (Hsp40) member B9	1.80302445507445	10.6581	27.1533	5.97254e-16	9.87449e-14	26.8395
11730142_a_at	2044	EPHA5	EPH receptor A5	1.80288451675415	3.95213	17.1118	1.66186e-12	6.39113e-11	18.7345
11763248_x_at	1978	EIF4EBP1	eukaryotic translation initiation factor 4E binding protein 1	1.80284310684775	10.1502	17.5987	1.03511e-12	4.25875e-11	19.2232
11741106_x_at	2274	FHL2	four and a half LIM domains 2	1.80261732605998	11.4731	31.3464	4.85724e-17	1.38166e-14	29.3492
11755767_a_at	9853	RUSC2	RUN and SH3 domain containing 2	1.79863395832299	9.70671	23.2999	8.50845e-15	7.96079e-13	24.1484
11726271_a_at	481	ATP1B1	ATPase Na+/K+ transporting subunit beta 1	1.79825637538287	8.14796	12.7223	2.22883e-10	4.10555e-09	13.6586
11755284_s_at	27075	TSPAN13	tetraspanin 13	1.79662469860316	9.09688	16.1916	4.20601e-12	1.3897e-10	17.7748
11763514_x_at	1827	RCAN1	regulator of calcineurin 1	1.79299285235329	6.8708	11.2947	1.48783e-09	2.09384e-08	11.6861
11744289_a_at	23210	JMJD6	arginine demethylase and lysine hydroxylase	1.78870126910303	7.97658	17.0841	1.70789e-12	6.54273e-11	18.7063
11728085_s_at	658	BMPR1B	bone morphogenetic protein receptor type 1B	1.78818946270277	5.60358	27.4265	5.01636e-16	8.621e-14	27.0151
11733707_x_at	1301	COL11A1	collagen type XI alpha 1 chain	1.78761682474748	7.46556	18.4414	4.68647e-13	2.22607e-11	20.0402
11761349_x_at	7168	TPM1	tropomyosin 1 (alpha)	1.78596255354707	12.6517	28.1758	3.13493e-16	6.1137e-14	27.4875
11745090_a_at	84898	PLXDC2	plexin domain containing 2	1.78583668205598	9.93464	31.1209	5.51222e-17	1.50733e-14	29.2236
11760258_x_at	57535	KIAA1324	KIAA1324	1.78526063550557	5.28125	13.5076	8.4303e-11	1.78426e-09	14.668
11759496_at	50515	CHST11	carbohydrate sulfotransferase 11	1.7830502874891	5.9043	11.4721	1.16359e-09	1.69887e-08	11.9416
11732820_a_at	221468	TMEM217	transmembrane protein 217	1.78281945911522	7.52578	14.9798	1.5375e-11	4.18355e-10	16.4328
11718210_s_at	5831	PYCR1	pyrroline-5-carboxylate reductase 1	1.78242513132402	9.11477	19.7385	1.4725e-13	8.40617e-12	21.2312
11742278_a_at	1491	CTH	cystathionine gamma-lyase	1.7805624226244	7.4585	18.5515	4.23576e-13	2.04735e-11	20.1443
11727152_s_at	144165	PRICKLE1	prickle planar cell polarity protein 1	1.7803688689206	9.81409	19.6965	1.52712e-13	8.63828e-12	21.1938
11755092_a_at	160897	GPR180	G protein-coupled receptor 180	1.78012738048361	7.55393	23.2324	8.94573e-15	8.26061e-13	24.0973
11751859_a_at	80380	PDCD1LG2	programmed cell death 1 ligand 2	1.77633137077156	5.46354	16.299	3.76526e-12	1.27209e-10	17.8892
11731164_a_at	285989	ZNF789	zinc finger protein 789	1.77494822590038	6.37435	18.0495	6.74685e-13	3.00572e-11	19.6646
11733068_s_at	7071	KLF10	Kruppel like factor 10	1.77374438809206	10.3062	16.8335	2.19033e-12	8.00666e-11	18.4493
11745803_x_at	7168	TPM1	tropomyosin 1 (alpha)	1.77300653882585	12.9399	27.5105	4.75583e-16	8.28735e-14	27.0687
11717107_a_at	10611	PDLIM5	PDZ and LIM domain 5	1.77013950979937	10.8813	22.7309	1.30404e-14	1.11667e-12	23.7132
11740638_at	9241	NOG	noggin	1.76454935418404	6.43556	19.8028	1.39293e-13	8.00732e-12	21.2883
11720513_at	6615	SNAI1	snail family transcriptional repressor 1	1.76390487832885	6.45124	18.2625	5.52969e-13	2.54597e-11	19.8697
11746441_a_at	7046	TGFBR1	transforming growth factor beta receptor 1	1.76356064765364	5.58853	13.9755	4.82954e-11	1.10644e-09	15.2461
11754059_x_at	6678	SPARC	secreted protein acidic and cysteine rich	1.76279637995258	11.9758	23.0362	1.03571e-14	9.30429e-13	23.9481
11730938_x_at	5831	PYCR1	pyrroline-5-carboxylate reductase 1	1.76043036559112	9.04872	23.2439	8.8695e-15	8.21974e-13	24.1061
11751116_a_at	87	ACTN1	actinin alpha 1	1.75945397682617	9.55445	18.0517	6.73269e-13	3.00211e-11	19.6668
11753943_x_at	9645	MICAL2	microtubule associated monooxygenase, calponin and LIM domain containing 2	1.75722489585702	6.59554	27.1922	5.82529e-16	9.74063e-14	26.8646
11754058_a_at	6678	SPARC	secreted protein acidic and cysteine rich	1.75542821517989	10.9492	19.178	2.40732e-13	1.26085e-11	20.7259
11748311_s_at	1462	VCAN	versican	1.7533488179759	10.0004	18.8011	3.37504e-13	1.68056e-11	20.3782
11757557_s_at	23705	CADM1	cell adhesion molecule 1	1.75330706615045	8.62637	18.0763	6.57899e-13	2.94685e-11	19.6906
11719070_a_at	6782	HSPA13	heat shock protein family A (Hsp70) member 13	1.74979035476837	9.4588	12.3415	3.635e-10	6.26207e-09	13.1505
11743167_at	2120	ETV6	ETS variant 6	1.74848596919564	6.8158	22.1723	2.00281e-14	1.59886e-12	23.2752
11755876_a_at	7866	IFRD2	interferon related developmental regulator 2	1.74771453693264	7.96463	17.0219	1.81606e-12	6.88781e-11	18.6428
11741095_at	7464	CORO2A	coronin 2A	1.74672978394878	4.59872	11.7377	8.09744e-10	1.24079e-08	12.3183
11741272_a_at	57120	GOPC	golgi associated PDZ and coiled-coil motif containing	1.74382146710951	6.19675	23.5628	7.00764e-15	6.82285e-13	24.346
11717126_at	9644	SH3PXD2A	SH3 and PX domains 2A	1.74291483135826	8.08086	13.9752	4.8308e-11	1.10644e-09	15.2458
11733073_a_at	9188	DDX21	DExD-box helicase 21	1.74288016780624	9.54077	22.7405	1.29456e-14	1.11047e-12	23.7206
11763167_x_at	4141	MARS	methionyl-tRNA synthetase	1.74114806490346	7.19131	16.1357	4.45657e-12	1.45789e-10	17.7149
11749240_a_at	65983	GRAMD3	GRAM domain containing 3	1.73984971124487	6.00157	12.051	5.32241e-10	8.71515e-09	12.7544
11725392_a_at	84549	MAK16	MAK16 homolog	1.73683478083344	8.06027	24.8446	2.79957e-15	3.23749e-13	25.2781
11748355_a_at	6566	SLC16A1	solute carrier family 16 member 1	1.73602199126941	7.73369	12.2244	4.2349e-10	7.16114e-09	12.9918
11732394_at	80014	WWC2	WW and C2 domain containing 2	1.73575016943522	6.48483	13.3669	9.99999e-11	2.06832e-09	14.4908
11758360_s_at	22808	MRAS	muscle RAS oncogene homolog	1.73237042783162	9.83901	18.9656	2.91012e-13	1.49106e-11	20.5308
11756098_a_at	94122	SYTL5	synaptotagmin like 5	1.73156381017688	4.60126	11.0562	2.08031e-09	2.79644e-08	11.3377
11749671_a_at	4862	NPAS2	neuronal PAS domain protein 2	1.72965590394025	5.57175	15.6188	7.67768e-12	2.29889e-10	17.152
11758036_s_at	6996	TDG	thymine DNA glycosylase	1.72958376151391	9.51848	16.2943	3.78352e-12	1.27565e-10	17.8842
11732317_a_at	6444	SGCD	sarcoglycan delta	1.72949658208021	8.97033	16.3188	3.68918e-12	1.25151e-10	17.9104
11725070_a_at	79960	JADE1	jade family PHD finger 1	1.7287036918595	7.8489	23.6859	6.40385e-15	6.33917e-13	24.4376
11717275_s_at	1289	COL5A1	collagen type V alpha 1 chain	1.7281182714746	12.0319	21.8156	2.648e-14	2.04785e-12	22.9898
11721218_a_at	253827	MSRB3	methionine sulfoxide reductase B3	1.7265194546486	8.92928	19.8455	1.34258e-13	7.84547e-12	21.3261
11737583_s_at	6444	SGCD	sarcoglycan delta	1.72264291236045	10.4209	26.599	8.5536e-16	1.32715e-13	26.4774
11748128_a_at	81034	SLC25A32	solute carrier family 25 member 32	1.71951722598507	7.83948	22.2753	1.84899e-14	1.50798e-12	23.3568
11741105_a_at	2274	FHL2	four and a half LIM domains 2	1.71803052085282	11.1687	23.4857	7.41666e-15	7.1557e-13	24.2882
11730796_x_at	5723	PSPH	phosphoserine phosphatase	1.71757335959498	9.91373	13.9258	5.12012e-11	1.15923e-09	15.1855
11719162_a_at	84706	GPT2	glutamic--pyruvic transaminase 2	1.71736960168267	9.2245	22.4231	1.64979e-14	1.37933e-12	23.4732
11718904_s_at	11259	FILIP1L	filamin A interacting protein 1 like	1.71696689689151	11.3187	18.5587	4.20788e-13	2.03786e-11	20.1511
11748382_a_at	64750	SMURF2	SMAD specific E3 ubiquitin protein ligase 2	1.71337518917121	8.79565	18.0953	6.46292e-13	2.90274e-11	19.709
11725376_at	1404	HAPLN1	hyaluronan and proteoglycan link protein 1	1.71231380414458	5.13921	14.9659	1.56134e-11	4.23908e-10	16.4169
11741363_a_at	51715	RAB23	RAB23, member RAS oncogene family	1.71184054663871	8.15929	19.8178	1.37512e-13	7.95111e-12	21.3015
11753244_a_at	627	BDNF	brain derived neurotrophic factor	1.71045041697106	10.3673	19.3695	2.0321e-13	1.09683e-11	20.9002
11755122_a_at	23022	PALLD	palladin, cytoskeletal associated protein	1.70942686222574	11.0616	18.3109	5.28698e-13	2.45696e-11	19.916
11725073_s_at	79960	JADE1	jade family PHD finger 1	1.70874731439365	10.3497	27.7101	4.19262e-16	7.5735e-14	27.1955
11755845_x_at	4141	MARS	methionyl-tRNA synthetase	1.70860041064421	10.3573	24.5408	3.46537e-15	3.85434e-13	25.0617
11739136_at	1290	COL5A2	collagen type V alpha 2 chain	1.70773896761067	5.98927	6.04409	1.07441e-05	5.47491e-05	2.47971
11758561_s_at	22808	MRAS	muscle RAS oncogene homolog	1.70771985729623	5.6641	15.7782	6.48121e-12	2.00367e-10	17.3274
11758604_x_at	64841	GNPNAT1	glucosamine-phosphate N-acetyltransferase 1	1.70668988241007	6.91079	11.3341	1.40841e-09	1.99819e-08	11.7431
11719029_at	118788	PIK3AP1	phosphoinositide-3-kinase adaptor protein 1	1.70666273185268	4.07273	14.65	2.22241e-11	5.7053e-10	16.051
11727968_at	157570	ESCO2	establishment of sister chromatid cohesion N-acetyltransferase 2	1.70650006104157	3.85477	13.0672	1.44566e-10	2.82706e-09	14.1082
11723390_a_at	7464	CORO2A	coronin 2A	1.70251467865542	4.59149	9.45325	2.30279e-08	2.30769e-07	8.83933
11716556_a_at	7145	TNS1	tensin 1	1.69994864269934	8.93348	23.6862	6.40251e-15	6.33917e-13	24.4379
11723147_a_at	89795	NAV3	neuron navigator 3	1.69938854465596	9.51789	21.0122	5.04673e-14	3.45011e-12	22.3298
11729077_at	9495	AKAP5	A-kinase anchoring protein 5	1.69647751436004	3.16531	12.3853	3.43385e-10	5.95717e-09	13.2097
11739232_x_at	9770	RASSF2	Ras association domain family member 2	1.69542937309881	6.64598	16.1751	4.27842e-12	1.41079e-10	17.7571
11763166_a_at	4141	MARS	methionyl-tRNA synthetase	1.69517160601748	6.50875	15.7738	6.51125e-12	2.0117e-10	17.3226
11728088_at	27123	DKK2	dickkopf WNT signaling pathway inhibitor 2	1.69494808799829	4.36713	10.3498	5.80426e-09	6.88665e-08	10.2713
11730074_a_at	27152	INTU	inturned planar cell polarity protein	1.69000113332649	6.13352	21.4925	3.42294e-14	2.51721e-12	22.7273
11738892_a_at	7168	TPM1	tropomyosin 1 (alpha)	1.68837078149413	9.8707	23.6302	6.66989e-15	6.55013e-13	24.3962
11726396_x_at	3730	ANOS1	anosmin 1	1.68766886040092	5.85653	10.3497	5.80485e-09	6.88665e-08	10.2712
11743969_s_at	87	ACTN1	actinin alpha 1	1.68645219008263	11.0888	23.004	1.06109e-14	9.46281e-13	23.9234
11727151_a_at	144165	PRICKLE1	prickle planar cell polarity protein 1	1.68629537117174	9.30092	16.7567	2.36531e-12	8.58293e-11	18.3698
11727713_at	3768	KCNJ12	potassium voltage-gated channel subfamily J member 12	1.68500115146212	4.44603	14.5747	2.41991e-11	6.13582e-10	15.9627
11715493_a_at	3491	CYR61	cysteine rich angiogenic inducer 61	1.68355938409203	11.7219	13.1856	1.24868e-10	2.49106e-09	14.2602
11725934_x_at	3309	HSPA5	heat shock protein family A (Hsp70) member 5	1.68310592306833	10.1425	12.337	3.65595e-10	6.29177e-09	13.1446
11723907_a_at	55132	LARP1B	La ribonucleoprotein domain family member 1B	1.68092851250778	6.7612	21.4144	3.64399e-14	2.65625e-12	22.6632
11725931_at	3309	HSPA5	heat shock protein family A (Hsp70) member 5	1.68045247342808	8.02348	21.9745	2.33702e-14	1.83313e-12	23.1175
11729156_a_at	81034	SLC25A32	solute carrier family 25 member 32	1.67998253726423	9.32802	21.3978	3.69293e-14	2.68008e-12	22.6496
11721919_x_at	23400	ATP13A2	ATPase 13A2	1.67970338943202	8.48962	13.8843	5.37638e-11	1.20956e-09	15.1348
11734819_s_at	323	APBB2	amyloid beta precursor protein binding family B member 2	1.67967120875942	9.03787	21.253	4.14999e-14	2.95971e-12	22.5301
11735390_a_at	65062	TMEM237	transmembrane protein 237	1.67714358464307	9.59	26.4825	9.23273e-16	1.41917e-13	26.4004
11731800_at	285382	C3orf70	chromosome 3 open reading frame 70	1.67494657093359	5.20205	12.712	2.25791e-10	4.14825e-09	13.6451
11722721_a_at	201161	CENPV	centromere protein V	1.67208040925855	6.92979	18.3526	5.08672e-13	2.37965e-11	19.9557
11725155_at	24147	FJX1	four jointed box 1	1.66854889927591	8.75845	19.2813	2.19659e-13	1.16904e-11	20.8201
11739857_at	57451	TENM2	teneurin transmembrane protein 2	1.66834181643211	5.81235	8.94651	5.22553e-08	4.73695e-07	7.98835
11737934_a_at	9853	RUSC2	RUN and SH3 domain containing 2	1.66273797646712	7.05844	19.4917	1.82548e-13	1.00952e-11	21.0104
11716666_a_at	3399	ID3	inhibitor of DNA binding 3, HLH protein	1.66202973449937	8.63321	18.7816	3.43525e-13	1.70355e-11	20.36
11729643_s_at	7163	TPD52	tumor protein D52	1.66165359797835	3.50138	9.90403	1.13896e-08	1.23842e-07	9.57075
11749553_a_at	3037	HAS2	hyaluronan synthase 2	1.65726156343544	6.96507	8.94011	5.28096e-08	4.78194e-07	7.9774
11753962_a_at	6747	SSR3	signal sequence receptor subunit 3	1.65524348818299	7.49014	5.34557	4.57056e-05	0.000201335	0.994969
11756134_a_at	2274	FHL2	four and a half LIM domains 2	1.65519505892595	11.7353	23.2263	8.98636e-15	8.28268e-13	24.0927
11758982_at	81849	ST6GALNAC5	ST6 N-acetylgalactosaminide alpha-2,6-sialyltransferase 5	1.65425997619819	6.08368	15.2204	1.18024e-11	3.3438e-10	16.7068
11746639_a_at	9770	RASSF2	Ras association domain family member 2	1.65354504582609	6.82002	17.7577	8.89033e-13	3.77058e-11	19.3801
11743067_at	6478	SIAH2	siah E3 ubiquitin protein ligase 2	1.65242767410179	7.59474	17.2972	1.38577e-12	5.46958e-11	18.9221
11750250_a_at	10848	PPP1R13L	protein phosphatase 1 regulatory subunit 13 like	1.65204338028726	7.32131	19.4169	1.94919e-13	1.059e-11	20.943
11750487_a_at	8840	WISP1	WNT1 inducible signaling pathway protein 1	1.65178159055115	3.91112	13.55	8.00996e-11	1.70738e-09	14.7211
11760548_x_at	29995	LMCD1	LIM and cysteine rich domains 1	1.6515059440543	7.76472	22.6977	1.33734e-14	1.14124e-12	23.6875
11746637_a_at	4141	MARS	methionyl-tRNA synthetase	1.64850362296291	8.31176	15.5146	8.58351e-12	2.52581e-10	17.0366
11751488_a_at	80014	WWC2	WW and C2 domain containing 2	1.6479132379239	7.59443	12.6115	2.56655e-10	4.61429e-09	13.5121
11720986_at	79693	YRDC	yrdC N6-threonylcarbamoyltransferase domain containing	1.64561405961039	9.14116	21.637	3.05027e-14	2.29094e-12	22.8452
11752931_x_at	2633	GBP1	guanylate binding protein 1	1.64459368225522	8.01882	11.5794	1.00426e-09	1.49806e-08	12.0946
11719587_a_at	85377	MICALL1	MICAL like 1	1.64319886596722	9.22224	18.1119	6.363e-13	2.8683e-11	19.725
11716933_a_at	151887	CCDC80	coiled-coil domain containing 80	1.6414091200725	9.46176	24.4388	3.7248e-15	4.09687e-13	24.9884
11733877_s_at	4008	LMO7	LIM domain 7	1.64118266751184	11.1311	11.4463	1.20575e-09	1.75062e-08	11.9046
11726040_at	9262	STK17B	serine/threonine kinase 17b	1.64081471510673	6.215	16.4002	3.39397e-12	1.16648e-10	17.9966
11737582_a_at	6444	SGCD	sarcoglycan delta	1.63995479520094	9.13859	12.7855	2.05736e-10	3.8296e-09	13.7417
11746991_a_at	481	ATP1B1	ATPase Na+/K+ transporting subunit beta 1	1.63960579352412	7.82866	6.54751	3.93477e-06	2.20882e-05	3.5141
11731555_at	171024	SYNPO2	synaptopodin 2	1.63919329923979	10.745	23.7273	6.21325e-15	6.20009e-13	24.4684
11732078_a_at	84141	EVA1A	eva-1 homolog A, regulator of programmed cell death	1.63854589924657	7.72915	18.0518	6.73188e-13	3.00211e-11	19.6669
11726272_a_at	481	ATP1B1	ATPase Na+/K+ transporting subunit beta 1	1.63793405278528	10.9121	26.7848	7.57718e-16	1.2137e-13	26.5997
11741964_s_at	7422	VEGFA	vascular endothelial growth factor A	1.63754128901281	10.5242	24.2289	4.32546e-15	4.66424e-13	24.8365
11739977_at	160897	GPR180	G protein-coupled receptor 180	1.63650853226966	9.18914	21.6781	2.95248e-14	2.23104e-12	22.8785
11751308_a_at	221662	RBM24	RNA binding motif protein 24	1.6355652948932	6.27571	15.8471	6.0266e-12	1.88431e-10	17.4026
11721291_a_at	2152	F3	coagulation factor III, tissue factor	1.63500617778486	10.8234	13.074	1.43344e-10	2.80548e-09	14.117
11754357_a_at	2317	FLNB	filamin B	1.63433287304231	9.99881	22.2776	1.84578e-14	1.50798e-12	23.3586
11732393_a_at	80014	WWC2	WW and C2 domain containing 2	1.63337000330186	8.83776	11.5397	1.06039e-09	1.56855e-08	12.0381
11721335_x_at	5352	PLOD2	procollagen-lysine,2-oxoglutarate 5-dioxygenase 2	1.63278173080927	11.9709	24.9674	2.57004e-15	3.02148e-13	25.3649
11725933_at	3309	HSPA5	heat shock protein family A (Hsp70) member 5	1.6325541306438	9.44918	12.2643	4.01991e-10	6.82323e-09	13.046
11745205_s_at	7163	TPD52	tumor protein D52	1.63116889381554	3.45485	11.8063	7.38021e-10	1.14869e-08	12.4147
11747359_a_at	79960	JADE1	jade family PHD finger 1	1.63076746569802	6.88462	20.0345	1.1418e-13	6.83352e-12	21.4925
11754473_a_at	23705	CADM1	cell adhesion molecule 1	1.628630329306	7.41159	8.98188	4.93016e-08	4.50169e-07	8.04876
11727127_at	7306	TYRP1	tyrosinase related protein 1	1.62597054900293	5.03025	10.0074	9.72245e-09	1.08059e-07	9.73521
11759854_x_at	6233	RPS27A	ribosomal protein S27a	1.62545201451617	5.35305	14.8728	1.73128e-11	4.62937e-10	16.3098
11721695_s_at	1844	DUSP2	dual specificity phosphatase 2	1.62296186326511	4.85633	17.623	1.01123e-12	4.18136e-11	19.2473
11720850_a_at	51715	RAB23	RAB23, member RAS oncogene family	1.62106863024339	8.4273	21.0062	5.0715e-14	3.46226e-12	22.3248
11719899_at	387763	C11orf96	chromosome 11 open reading frame 96	1.62076893850486	8.48261	11.2248	1.64045e-09	2.2769e-08	11.5846
11734723_at	10085	EDIL3	EGF like repeats and discoidin domains 3	1.61805283746095	7.0895	10.7744	3.11359e-09	3.97491e-08	10.9186
11721244_a_at	633	BGN	biglycan	1.6179394748788	6.11038	13.2939	1.09322e-10	2.23038e-09	14.3983
11750298_a_at	29995	LMCD1	LIM and cysteine rich domains 1	1.61782530812977	9.89612	24.866	2.75806e-15	3.2024e-13	25.2933
11740596_a_at	7042	TGFB2	transforming growth factor beta 2	1.61667427321649	6.17542	23.31	8.44467e-15	7.91607e-13	24.156
11725069_s_at	79960	JADE1	jade family PHD finger 1	1.6158376933061	10.3609	24.5771	3.37775e-15	3.76536e-13	25.0877
11726042_a_at	9262	STK17B	serine/threonine kinase 17b	1.61567479674652	5.96796	19.8056	1.38967e-13	8.00732e-12	21.2907
11728200_a_at	4015	LOX	lysyl oxidase	1.61447009063297	11.2429	25.5289	1.74684e-15	2.30541e-13	25.7559
11715350_a_at	1277	COL1A1	collagen type I alpha 1 chain	1.61082979512766	12.0729	18.4664	4.57984e-13	2.18381e-11	20.0639
11740311_at	3037	HAS2	hyaluronan synthase 2	1.60982240600639	8.58933	8.37301	1.37152e-07	1.10993e-06	6.98696
11761949_at	259232	NALCN	sodium leak channel, non-selective	1.60930851839507	5.82451	11.7977	7.46635e-10	1.15955e-08	12.4026
11727577_a_at	65062	TMEM237	transmembrane protein 237	1.60788555863555	8.35727	18.6745	3.78585e-13	1.85452e-11	20.26
11725370_s_at	7422	VEGFA	vascular endothelial growth factor A	1.60759676969219	8.545	15.6678	7.28711e-12	2.20867e-10	17.2061
11734820_a_at	323	APBB2	amyloid beta precursor protein binding family B member 2	1.60694731174039	5.17225	16.3361	3.62447e-12	1.23294e-10	17.9287
11744002_s_at	10797	MTHFD2	methylenetetrahydrofolate dehydrogenase (NADP+ dependent) 2, methenyltetrahydrofolate cyclohydrolase	1.6060094685865	11.5265	19.1799	2.40327e-13	1.26085e-11	20.7276
11759622_s_at	9188	DDX21	DExD-box helicase 21	1.60555432663805	11.0693	24.6165	3.28522e-15	3.67047e-13	25.1158
11745531_a_at	115123	MARCH3	membrane associated ring-CH-type finger 3	1.60438578285205	6.04497	16.0554	4.84461e-12	1.56517e-10	17.6285
11725508_a_at	9057	SLC7A6	solute carrier family 7 member 6	1.60241756126101	6.14369	13.0739	1.43375e-10	2.80548e-09	14.1168
11716774_a_at	26064	RAI14	retinoic acid induced 14	1.6008309044485	8.4917	21.1034	4.68515e-14	3.24324e-12	22.4059
11715971_a_at	5214	PFKP	phosphofructokinase, platelet	1.5999456129796	10.1942	20.0011	1.17486e-13	6.9724e-12	21.4632
11741655_a_at	84886	C1orf198	chromosome 1 open reading frame 198	1.59939226160644	7.73453	18.4436	4.6769e-13	2.22366e-11	20.0423
11731554_a_at	171024	SYNPO2	synaptopodin 2	1.59767984831387	11.1893	19.3099	2.14188e-13	1.14484e-11	20.8461
11725071_at	79960	JADE1	jade family PHD finger 1	1.59416148732012	10.4305	21.8182	2.64259e-14	2.04687e-12	22.9919
11719071_s_at	6782	HSPA13	heat shock protein family A (Hsp70) member 13	1.59402033623127	11.0875	13.9605	4.91493e-11	1.12155e-09	15.2279
11725374_at	1404	HAPLN1	hyaluronan and proteoglycan link protein 1	1.59341668517345	3.97894	13.6701	6.93498e-11	1.50944e-09	14.8707
11731983_a_at	5744	PTHLH	parathyroid hormone like hormone	1.58883184731815	7.6822	12.7604	2.12359e-10	3.92924e-09	13.7088
11730155_a_at	6444	SGCD	sarcoglycan delta	1.5870070088714	8.5664	16.1146	4.55567e-12	1.48344e-10	17.6922
11717451_at	140609	NEK7	NIMA related kinase 7	1.58671243455728	11.5149	11.1769	1.75448e-09	2.41552e-08	11.5148
11759907_at	9358	ITGBL1	integrin subunit beta like 1	1.58316864233901	10.8206	18.2281	5.70932e-13	2.61651e-11	19.8368
11726329_x_at	2633	GBP1	guanylate binding protein 1	1.58249272726265	8.06289	12.8651	1.86078e-10	3.51102e-09	13.846
11740521_a_at	160428	ALDH1L2	aldehyde dehydrogenase 1 family member L2	1.58186580689617	6.23002	16.0113	5.0728e-12	1.6251e-10	17.5809
11756746_s_at	81788	NUAK2	NUAK family kinase 2	1.58040767586037	6.8023	18.6099	4.01546e-13	1.95808e-11	20.1993
11756746_s_at	56672	AKIP1	A-kinase interacting protein 1	1.58040767586037	6.8023	18.6099	4.01546e-13	1.95808e-11	20.1993
11725087_at	55915	LANCL2	LanC like 2	1.57972281177119	6.64892	15.6782	7.20688e-12	2.18569e-10	17.2175
11730937_a_at	5831	PYCR1	pyrroline-5-carboxylate reductase 1	1.57972187089443	7.74913	15.2042	1.20129e-11	3.39178e-10	16.6885
11723605_a_at	91523	PCED1B	PC-esterase domain containing 1B	1.57971058810745	6.1766	13.092	1.40177e-10	2.74666e-09	14.1402
11739616_x_at	10849	CD3EAP	CD3e molecule associated protein	1.57735457368806	8.01402	14.5754	2.41785e-11	6.13385e-10	15.9636
11716196_x_at	3397	ID1	inhibitor of DNA binding 1, HLH protein	1.57731954066811	9.67597	16.4092	3.36289e-12	1.15829e-10	18.0061
11723731_at	64841	GNPNAT1	glucosamine-phosphate N-acetyltransferase 1	1.57649225954017	9.44554	21.7804	2.7226e-14	2.08923e-12	22.9614
11757905_x_at	3875	KRT18	keratin 18	1.57558793405441	7.30095	13.05	1.4768e-10	2.87516e-09	14.086
11756223_s_at	9188	DDX21	DExD-box helicase 21	1.57487600448194	10.3438	23.4727	7.48768e-15	7.18222e-13	24.2785
11739739_a_at	50615	IL21R	interleukin 21 receptor	1.57458104779834	6.21035	14.512	2.59831e-11	6.53473e-10	15.889
11739959_a_at	2246	FGF1	fibroblast growth factor 1	1.57403311575831	5.61847	17.9741	7.24248e-13	3.19227e-11	19.5916
11731145_a_at	23345	SYNE1	spectrin repeat containing nuclear envelope protein 1	1.57268130397055	9.84436	26.9009	7.02749e-16	1.13669e-13	26.6756
11740369_x_at	10611	PDLIM5	PDZ and LIM domain 5	1.57059732472226	10.0295	13.4254	9.31279e-11	1.94406e-09	14.5647
11736469_a_at	23169	SLC35D1	solute carrier family 35 member D1	1.56953397174067	5.31546	19.2031	2.35429e-13	1.23963e-11	20.7488
11745361_a_at	643911	CRNDE	colorectal neoplasia differentially expressed	1.56783618605508	7.43428	13.8076	5.88704e-11	1.31016e-09	15.0407
11727984_at	55714	TENM3	teneurin transmembrane protein 3	1.56639657117754	5.82896	16.232	4.03422e-12	1.3428e-10	17.8179
11763173_s_at	5238	PGM3	phosphoglucomutase 3	1.56637066703085	9.53371	19.0114	2.79302e-13	1.43989e-11	20.573
11729924_at	200424	TET3	tet methylcytosine dioxygenase 3	1.56612038747391	7.63565	13.2794	1.11273e-10	2.26273e-09	14.3799
11763353_at	NA	NA	NA	1.56479022833508	8.04027	21.0185	5.02083e-14	3.44191e-12	22.3351
11738606_a_at	57528	KCTD16	potassium channel tetramerization domain containing 16	1.56391094159201	5.28538	14.9458	1.59653e-11	4.31804e-10	16.3938
11717378_at	58477	SRPRB	SRP receptor beta subunit	1.56369001846769	9.78512	24.0614	4.87758e-15	5.14746e-13	24.7145
11759853_at	6233	RPS27A	ribosomal protein S27a	1.56236745960521	5.35686	11.1077	1.93427e-09	2.61861e-08	11.4134
11729575_a_at	7494	XBP1	X-box binding protein 1	1.56206511331371	10.3941	19.7711	1.43163e-13	8.21073e-12	21.2601
11736011_s_at	4247	MGAT2	mannosyl (alpha-1,6-)-glycoprotein beta-1,2-N-acetylglucosaminyltransferase	1.56118721701977	5.43773	15.7373	6.7684e-12	2.07431e-10	17.2825
11752032_a_at	9644	SH3PXD2A	SH3 and PX domains 2A	1.56064508634514	8.47623	19.6673	1.56625e-13	8.82935e-12	21.1678
11741680_a_at	5270	SERPINE2	serpin family E member 2	1.56027532494009	12.8042	24.0297	4.99032e-15	5.23296e-13	24.6913
11726328_x_at	2633	GBP1	guanylate binding protein 1	1.5581947388622	8.78978	16.6354	2.67246e-12	9.50241e-11	18.2437
11742868_at	1004	CDH6	cadherin 6	1.55775464167098	7.98556	23.049	1.02582e-14	9.26513e-13	23.9578
11728201_at	4015	LOX	lysyl oxidase	1.55715148322302	12.4752	23.6616	6.51838e-15	6.42683e-13	24.4196
11752028_a_at	81624	DIAPH3	diaphanous related formin 3	1.55712560908638	5.93133	13.5904	7.63009e-11	1.64054e-09	14.7715
11758995_at	4015	LOX	lysyl oxidase	1.55635250269315	11.5871	18.5433	4.26782e-13	2.0543e-11	20.1366
11737139_a_at	347273	CAVIN4	caveolae associated protein 4	1.55596484253238	4.65332	14.837	1.8019e-11	4.80005e-10	16.2684
11725176_s_at	185	AGTR1	angiotensin II receptor type 1	1.55426580606079	7.62833	15.0597	1.4076e-11	3.87914e-10	16.5243
11742207_a_at	1462	VCAN	versican	1.55397790660355	11.1507	20.1573	1.02846e-13	6.26894e-12	21.5998
11745103_x_at	50507	NOX4	NADPH oxidase 4	1.55355085721839	7.08178	20.1296	1.05294e-13	6.38789e-12	21.5756
11747047_a_at	56911	MAP3K7CL	MAP3K7 C-terminal like	1.55353984208863	11.0648	20.5458	7.41665e-14	4.80219e-12	21.9352
11747935_a_at	3371	TNC	tenascin C	1.55320049334655	11.1291	18.4886	4.48728e-13	2.14795e-11	20.0849
11743434_a_at	50515	CHST11	carbohydrate sulfotransferase 11	1.55298407720869	5.21997	14.9643	1.56397e-11	4.24391e-10	16.4151
11725932_a_at	3309	HSPA5	heat shock protein family A (Hsp70) member 5	1.55191329468112	10.4851	13.2484	1.15584e-10	2.33789e-09	14.3405
11757389_s_at	59338	PLEKHA1	pleckstrin homology domain containing A1	1.55128257059268	8.33354	11.9915	5.75981e-10	9.3286e-09	12.6723
11727576_x_at	65062	TMEM237	transmembrane protein 237	1.55020612669753	8.82245	12.3871	3.42582e-10	5.94951e-09	13.2121
11718527_at	9242	MSC	musculin	1.54949864030711	6.54003	17.4681	1.17388e-12	4.74683e-11	19.0934
11753803_x_at	54205	CYCS	cytochrome c, somatic	1.54946210621185	10.1931	21.7918	2.69826e-14	2.07699e-12	22.9706
11742191_a_at	861	RUNX1	runt related transcription factor 1	1.54927598997199	10.311	22.9418	1.11186e-14	9.84461e-13	23.8758
11742191_a_at	100506403	LOC100506403	uncharacterized LOC100506403	1.54927598997199	10.311	22.9418	1.11186e-14	9.84461e-13	23.8758
11746020_a_at	80745	THUMPD2	THUMP domain containing 2	1.54909970865591	8.2257	20.2408	9.58212e-14	5.90619e-12	21.6724
11746863_x_at	79642	ARSJ	arylsulfatase family member J	1.54882601910704	8.73478	17.3444	1.32346e-12	5.25296e-11	18.9696
11727188_at	7474	WNT5A	Wnt family member 5A	1.54653158768701	9.33538	20.9131	5.47321e-14	3.70583e-12	22.2467
11759612_at	64778	FNDC3B	fibronectin type III domain containing 3B	1.54475592249996	7.28357	15.4605	9.09778e-12	2.65817e-10	16.9763
11721271_a_at	55379	LRRC59	leucine rich repeat containing 59	1.54427794276426	8.69594	16.0277	4.98684e-12	1.60067e-10	17.5986
11739255_x_at	157638	FAM84B	family with sequence similarity 84 member B	1.54394751241357	6.38688	7.97289	2.75595e-07	2.06207e-06	6.26339
11756842_x_at	221468	TMEM217	transmembrane protein 217	1.54376244864296	7.46612	16.227	4.05519e-12	1.34796e-10	17.8125
11743970_x_at	87	ACTN1	actinin alpha 1	1.54275209776128	11.5797	22.2022	1.95683e-14	1.56821e-12	23.2989
11748944_a_at	55605	KIF21A	kinesin family member 21A	1.54218497434506	5.06614	13.1619	1.28572e-10	2.55071e-09	14.2299
11756961_a_at	10525	HYOU1	hypoxia up-regulated 1	1.5421653045618	9.24021	15.8666	5.90371e-12	1.84822e-10	17.424
11763693_a_at	2744	GLS	glutaminase	1.54102548013009	11.044	10.3366	5.91925e-09	7.00272e-08	10.2509
11740133_a_at	800	CALD1	caldesmon 1	1.54085914566267	11.1104	11.6802	8.75295e-10	1.32688e-08	12.2374
11725372_x_at	7422	VEGFA	vascular endothelial growth factor A	1.54010489377877	11.001	18.5709	4.16128e-13	2.01726e-11	20.1626
11739641_a_at	60312	AFAP1	actin filament associated protein 1	1.53797279221311	10.3515	22.2987	1.81588e-14	1.4905e-12	23.3753
11757504_a_at	23576	DDAH1	dimethylarginine dimethylaminohydrolase 1	1.53797068223351	11.374	17.0116	1.83467e-12	6.95305e-11	18.6323
11741168_a_at	253827	MSRB3	methionine sulfoxide reductase B3	1.53695428299932	8.89924	14.4903	2.66326e-11	6.67153e-10	15.8634
11722531_a_at	800	CALD1	caldesmon 1	1.53691597657256	10.9506	11.4669	1.17198e-09	1.7086e-08	11.9341
11747858_a_at	6059	ABCE1	ATP binding cassette subfamily E member 1	1.53685652665525	7.34017	9.34758	2.7251e-08	2.67882e-07	8.66443
11718181_s_at	10979	FERMT2	fermitin family member 2	1.53626084114858	11.8536	18.0428	6.78946e-13	3.02198e-11	19.6581
11751698_a_at	55840	EAF2	ELL associated factor 2	1.53204053164104	5.15838	16.8494	2.15573e-12	7.89771e-11	18.4657
11720368_a_at	23670	TMEM2	transmembrane protein 2	1.53139192676976	6.02025	10.6126	3.93911e-09	4.90249e-08	10.6742
11760279_a_at	6428	SRSF3	serine and arginine rich splicing factor 3	1.53063818686585	4.68541	12.8832	1.81907e-10	3.44696e-09	13.8696
11718790_at	55502	HES6	hes family bHLH transcription factor 6	1.52911664294692	6.35962	12.7759	2.08246e-10	3.86325e-09	13.7291
11728956_at	65249	ZSWIM4	zinc finger SWIM-type containing 4	1.5290376599659	5.10457	11.695	8.57877e-10	1.30327e-08	12.2583
11723871_a_at	1794	DOCK2	dedicator of cytokinesis 2	1.52831995104666	4.4621	15.2127	1.19023e-11	3.36438e-10	16.698
11719069_s_at	6782	HSPA13	heat shock protein family A (Hsp70) member 13	1.52747288399841	9.09903	13.4902	8.60955e-11	1.81486e-09	14.6462
11746559_a_at	10486	CAP2	CAP, adenylate cyclase-associated protein, 2 (yeast)	1.52743620043236	7.07643	12.9771	1.6173e-10	3.10987e-09	13.9917
11716195_a_at	3397	ID1	inhibitor of DNA binding 1, HLH protein	1.52506479796448	8.91996	17.2201	1.49427e-12	5.84194e-11	18.8442
11717377_s_at	58477	SRPRB	SRP receptor beta subunit	1.52433246742292	10.3846	23.8857	5.53754e-15	5.68632e-13	24.5855
11737384_at	5099	PCDH7	protocadherin 7	1.523959194524	6.82399	12.3149	3.76297e-10	6.44235e-09	13.1146
11718276_x_at	7866	IFRD2	interferon related developmental regulator 2	1.52226042597572	8.47106	15.7302	6.81933e-12	2.08863e-10	17.2747
11740245_a_at	5744	PTHLH	parathyroid hormone like hormone	1.52220666824852	5.77438	8.18406	1.90195e-07	1.48224e-06	6.64787
11758546_x_at	7421	VDR	vitamin D (1,25- dihydroxyvitamin D3) receptor	1.5204723665114	9.30069	20.6626	6.73032e-14	4.42387e-12	22.0348
11730619_at	80329	ULBP1	UL16 binding protein 1	1.51941822029751	7.05198	15.3254	1.05275e-11	3.02239e-10	16.8252
11733383_a_at	60312	AFAP1	actin filament associated protein 1	1.51877939237614	10.3318	21.4019	3.68084e-14	2.67523e-12	22.6529
11756749_a_at	1950	EGF	epidermal growth factor	1.51776076417317	3.75733	16.1723	4.29096e-12	1.41399e-10	17.7541
11732726_x_at	284098	PIGW	phosphatidylinositol glycan anchor biosynthesis class W	1.51707574570129	6.12852	12.0234	5.52123e-10	8.99814e-09	12.7162
11719249_at	4084	MXD1	MAX dimerization protein 1	1.51351963562895	7.97038	14.8765	1.7242e-11	4.61295e-10	16.3141
11718211_s_at	5831	PYCR1	pyrroline-5-carboxylate reductase 1	1.51230916823031	7.39401	11.7747	7.70153e-10	1.19196e-08	12.3704
11743068_at	6478	SIAH2	siah E3 ubiquitin protein ligase 2	1.51169229048046	9.60338	21.1751	4.42008e-14	3.10756e-12	22.4656
11728902_a_at	9811	CTIF	cap binding complex dependent translation initiation factor	1.51145304166522	7.32016	17.9101	7.69302e-13	3.36069e-11	19.5293
11756230_a_at	2317	FLNB	filamin B	1.5088876070907	8.4438	19.5997	1.66111e-13	9.26742e-12	21.1074
11734404_s_at	132430	PABPC4L	poly(A) binding protein cytoplasmic 4 like	1.50828073923005	7.57427	19.2981	2.16429e-13	1.15557e-11	20.8354
11757404_x_at	3399	ID3	inhibitor of DNA binding 3, HLH protein	1.50777393173648	9.23185	17.8424	8.20242e-13	3.5364e-11	19.4632
11754008_x_at	3399	ID3	inhibitor of DNA binding 3, HLH protein	1.50741809685161	8.46242	16.7543	2.37103e-12	8.59106e-11	18.3673
11757156_s_at	677838	SNORA61	small nucleolar RNA, H/ACA box 61	1.50607025667727	6.89976	20.0575	1.11962e-13	6.7089e-12	21.5126
11757156_s_at	85028	SNHG12	small nucleolar RNA host gene 12	1.50607025667727	6.89976	20.0575	1.11962e-13	6.7089e-12	21.5126
11755197_a_at	5238	PGM3	phosphoglucomutase 3	1.50590079491818	9.33084	20.4559	7.99575e-14	5.09605e-12	21.8581
11760038_a_at	2744	GLS	glutaminase	1.50541754440752	11.0376	9.77308	1.39413e-08	1.47725e-07	9.3607
11739081_at	11080	DNAJB4	DnaJ heat shock protein family (Hsp40) member B4	1.50478720868091	9.36008	15.4761	8.94581e-12	2.61996e-10	16.9938
11758913_at	5125	PCSK5	proprotein convertase subtilisin/kexin type 5	1.50470570812822	7.92893	21.146	4.52582e-14	3.15946e-12	22.4414
11747859_s_at	6059	ABCE1	ATP binding cassette subfamily E member 1	1.50416585199019	8.59264	14.604	2.34091e-11	5.96005e-10	15.9971
11728809_a_at	1295	COL8A1	collagen type VIII alpha 1 chain	1.50312256080454	11.4554	18.0206	6.93215e-13	3.07443e-11	19.6367
11726289_at	65983	GRAMD3	GRAM domain containing 3	1.50303049219915	8.15188	20.0113	1.16466e-13	6.93682e-12	21.4721
11735152_a_at	6546	SLC8A1	solute carrier family 8 member A1	1.50188546841119	8.20969	14.4881	2.66988e-11	6.68078e-10	15.8608
11758651_s_at	6457	SH3GL3	SH3 domain containing GRB2 like 3, endophilin A3	1.50155453804563	5.20035	12.1022	4.97353e-10	8.19773e-09	12.8248
11740387_at	57477	SHROOM4	shroom family member 4	1.50051922257521	5.88122	13.5058	8.4484e-11	1.78622e-09	14.6658
11746931_a_at	3624	INHBA	inhibin beta A subunit	1.49977158340354	11.1923	17.055	1.75767e-12	6.69198e-11	18.6766
11735219_at	1300	COL10A1	collagen type X alpha 1 chain	1.49912962611115	6.19822	8.87522	5.87846e-08	5.25378e-07	7.86612
11754821_s_at	81539	SLC38A1	solute carrier family 38 member 1	1.49900493892181	11.2075	24.2559	4.24282e-15	4.58512e-13	24.8561
11721345_at	26499	PLEK2	pleckstrin 2	1.49847382362538	6.39351	16.9342	1.98106e-12	7.40579e-11	18.553
11736516_a_at	84947	SERAC1	serine active site containing 1	1.49717458804283	7.80931	13.3129	1.06808e-10	2.1881e-09	14.4224
11715270_s_at	8609	KLF7	Kruppel like factor 7	1.49690197276323	6.71467	16.9771	1.8985e-12	7.15116e-11	18.597
11732160_a_at	84955	NUDCD1	NudC domain containing 1	1.49645842208807	5.41567	9.75559	1.43249e-08	1.51272e-07	9.3325
11757643_x_at	5270	SERPINE2	serpin family E member 2	1.4952733291109	12.8914	14.4676	2.73312e-11	6.82521e-10	15.8365
11717452_x_at	140609	NEK7	NIMA related kinase 7	1.49350832148401	11.7913	12.6395	2.4763e-10	4.47969e-09	13.5492
11759015_at	92521	SPECC1	sperm antigen with calponin homology and coiled-coil domains 1	1.49292586601103	6.3209	16.2693	3.88187e-12	1.29907e-10	17.8577
11722435_at	9570	GOSR2	golgi SNAP receptor complex member 2	1.49268209377344	7.05155	16.0675	4.784e-12	1.54963e-10	17.6416
11758226_s_at	51465	UBE2J1	ubiquitin conjugating enzyme E2 J1	1.49176181923696	9.33424	20.6982	6.53406e-14	4.31204e-12	22.0651
11752169_a_at	160428	ALDH1L2	aldehyde dehydrogenase 1 family member L2	1.49036416920687	6.03922	14.2517	3.50127e-11	8.44107e-10	15.5797
11734822_at	323	APBB2	amyloid beta precursor protein binding family B member 2	1.4902190577579	6.97169	12.0738	5.16438e-10	8.47236e-09	12.7857
11720498_at	10602	CDC42EP3	CDC42 effector protein 3	1.49015266921939	10.2536	19.4688	1.86245e-13	1.02322e-11	20.9898
11717125_at	9644	SH3PXD2A	SH3 and PX domains 2A	1.48985066905765	12.786	23.951	5.2818e-15	5.46909e-13	24.6336
11754659_x_at	7163	TPD52	tumor protein D52	1.48939412749231	3.82411	10.3947	5.42949e-09	6.49426e-08	10.3407
11721488_a_at	10395	DLC1	DLC1 Rho GTPase activating protein	1.48447602960662	11.2214	18.1654	6.05318e-13	2.75623e-11	19.7765
11741749_x_at	79442	LRRC2	leucine rich repeat containing 2	1.4840632585855	6.32186	13.5051	8.45631e-11	1.78665e-09	14.6648
11757141_s_at	684959	SNORA25	small nucleolar RNA, H/ACA box 25	1.48285958745209	8.15832	21.2354	4.20947e-14	2.99781e-12	22.5156
11757141_s_at	79101	TAF1D	TATA-box binding protein associated factor, RNA polymerase I subunit D	1.48285958745209	8.15832	21.2354	4.20947e-14	2.99781e-12	22.5156
11757141_s_at	654320	SNORA8	small nucleolar RNA, H/ACA box 8	1.48285958745209	8.15832	21.2354	4.20947e-14	2.99781e-12	22.5156
11719179_a_at	5817	PVR	poliovirus receptor	1.48177512524982	7.7249	16.7279	2.43472e-12	8.80251e-11	18.34
11739468_at	84910	TMEM87B	transmembrane protein 87B	1.47975277430551	8.38494	14.7668	1.94897e-11	5.11475e-10	16.1871
11727215_a_at	3084	NRG1	neuregulin 1	1.47969414211457	7.16991	14.5859	2.38925e-11	6.06752e-10	15.9759
11722936_at	151963	MB21D2	Mab-21 domain containing 2	1.47958566395984	6.46927	15.6961	7.0711e-12	2.15242e-10	17.2372
11758627_s_at	445	ASS1	argininosuccinate synthase 1	1.47631676670223	9.72098	19.0581	2.67865e-13	1.39118e-11	20.616
11720499_at	10602	CDC42EP3	CDC42 effector protein 3	1.47597390446513	11.1695	20.4654	7.93211e-14	5.07235e-12	21.8663
11739882_a_at	169792	GLIS3	GLIS family zinc finger 3	1.47558213694616	8.16134	15.6887	7.12661e-12	2.16799e-10	17.2291
11722350_a_at	166614	DCLK2	doublecortin like kinase 2	1.47407459609795	5.21163	9.7615	1.41941e-08	1.50179e-07	9.34203
11729824_at	168667	BMPER	BMP binding endothelial regulator	1.4732491714165	9.27464	17.6373	9.97432e-13	4.1416e-11	19.2614
11720985_at	79693	YRDC	yrdC N6-threonylcarbamoyltransferase domain containing	1.47183047848424	8.40796	15.5842	7.96659e-12	2.36963e-10	17.1138
11728225_at	51465	UBE2J1	ubiquitin conjugating enzyme E2 J1	1.47090050170788	9.79797	23.6918	6.37611e-15	6.33706e-13	24.4421
11725178_at	147040	KCTD11	potassium channel tetramerization domain containing 11	1.46992697506434	7.22664	11.3499	1.37795e-09	1.96094e-08	11.7658
11729099_a_at	3556	IL1RAP	interleukin 1 receptor accessory protein	1.46899517141444	8.29423	16.0372	4.93756e-12	1.58794e-10	17.6089
11763174_at	5238	PGM3	phosphoglucomutase 3	1.4686028187082	8.11461	15.2918	1.09192e-11	3.12216e-10	16.7873
11725689_a_at	85415	RHPN2	rhophilin Rho GTPase binding protein 2	1.468173307249	4.42392	10.4464	5.02887e-09	6.0723e-08	10.4203
11763172_at	5238	PGM3	phosphoglucomutase 3	1.46808504534283	6.60342	7.56207	5.76619e-07	3.96937e-06	5.49866
11720507_at	2200	FBN1	fibrillin 1	1.46657569838827	8.24828	11.4284	1.23591e-09	1.78654e-08	11.8789
11755364_a_at	10046	MAMLD1	mastermind like domain containing 1	1.46654703945229	8.09495	15.0922	1.35813e-11	3.76934e-10	16.5613
11749773_x_at	2633	GBP1	guanylate binding protein 1	1.46622864738694	8.0276	15.1788	1.23509e-11	3.46941e-10	16.6597
11757278_x_at	445	ASS1	argininosuccinate synthase 1	1.46617530252188	9.59227	17.3393	1.33013e-12	5.271e-11	18.9644
11734069_s_at	6747	SSR3	signal sequence receptor subunit 3	1.46472233959839	9.40648	20.4672	7.92025e-14	5.07132e-12	21.8678
11748913_a_at	8702	B4GALT4	beta-1,4-galactosyltransferase 4	1.46436910653666	6.986	16.1291	4.4876e-12	1.465e-10	17.7077
11726427_at	9568	GABBR2	gamma-aminobutyric acid type B receptor subunit 2	1.4642809311418	6.97646	11.571	1.0158e-09	1.51254e-08	12.0827
11759424_at	308	ANXA5	annexin A5	1.46348119110336	8.86656	17.7041	9.35688e-13	3.9314e-11	19.3274
11726302_a_at	51514	DTL	denticleless E3 ubiquitin protein ligase homolog	1.46348031249665	3.57999	11.3024	1.472e-09	2.0751e-08	11.6972
11722436_a_at	9570	GOSR2	golgi SNAP receptor complex member 2	1.46317829887905	7.58723	23.6727	6.46607e-15	6.38799e-13	24.4278
11748140_s_at	262	AMD1	adenosylmethionine decarboxylase 1	1.46248810520823	7.87009	15.6467	7.45268e-12	2.25058e-10	17.1828
11723164_a_at	131578	LRRC15	leucine rich repeat containing 15	1.46091870991381	6.07942	10.3476	5.82329e-09	6.90688e-08	10.2679
11743467_at	1736	DKC1	dyskerin pseudouridine synthase 1	1.4606174628065	7.82028	21.19	4.36708e-14	3.07884e-12	22.4779
11716728_s_at	7168	TPM1	tropomyosin 1 (alpha)	1.46036482084728	13.1193	21.1143	4.64375e-14	3.22813e-12	22.415
11744287_x_at	875	CBS	cystathionine-beta-synthase	1.45786538037344	7.98968	16.6369	2.66855e-12	9.49532e-11	18.2452
11744287_x_at	102724560	CBSL	cystathionine-beta-synthase like	1.45786538037344	7.98968	16.6369	2.66855e-12	9.49532e-11	18.2452
11746719_a_at	29995	LMCD1	LIM and cysteine rich domains 1	1.45754154341669	9.15834	16.2029	4.15728e-12	1.37819e-10	17.7868
11729185_at	56902	PNO1	partner of NOB1 homolog	1.45710100377046	8.38383	16.7493	2.38301e-12	8.62816e-11	18.3621
11725509_a_at	9057	SLC7A6	solute carrier family 7 member 6	1.45570787653958	6.84266	12.6452	2.45836e-10	4.45375e-09	13.5568
11726939_at	54551	MAGEL2	MAGE family member L2	1.45322552044914	5.0743	10.3579	5.73426e-09	6.8127e-08	10.2839
11733891_at	55033	FKBP14	FK506 binding protein 14	1.45287742087269	8.70658	16.2819	3.8319e-12	1.28583e-10	17.8711
11724377_at	55824	PAG1	phosphoprotein membrane anchor with glycosphingolipid microdomains 1	1.45253312850108	6.07121	12.6905	2.32062e-10	4.23834e-09	13.6167
11759199_at	1272	CNTN1	contactin 1	1.4521730981613	3.38876	11.7681	7.77083e-10	1.2008e-08	12.3611
11754367_x_at	55679	LIMS2	LIM zinc finger domain containing 2	1.45182840326667	7.5239	9.44418	2.33618e-08	2.33925e-07	8.82438
11741122_a_at	116372	LYPD1	LY6/PLAUR domain containing 1	1.45158371288	6.40234	10.2782	6.45863e-09	7.55542e-08	10.1603
11759412_at	1009	CDH11	cadherin 11	1.4515148531761	6.99074	10.0833	8.66177e-09	9.76126e-08	9.85525
11728054_a_at	81624	DIAPH3	diaphanous related formin 3	1.45081176061567	7.44154	17.5695	1.06458e-12	4.35825e-11	19.1942
11739043_a_at	3985	LIMK2	LIM domain kinase 2	1.45078866947671	7.11113	16.4374	3.26744e-12	1.13172e-10	18.0359
11722499_a_at	116068	LYSMD3	LysM domain containing 3	1.45037566957363	6.05744	10.2369	6.87094e-09	7.98678e-08	10.0959
11758768_x_at	262	AMD1	adenosylmethionine decarboxylase 1	1.45012205198962	6.6893	14.9665	1.56024e-11	4.23842e-10	16.4176
11760203_x_at	3490	IGFBP7	insulin like growth factor binding protein 7	1.44889432181539	5.96581	8.41588	1.27426e-07	1.04007e-06	7.06325
11723820_a_at	64750	SMURF2	SMAD specific E3 ubiquitin protein ligase 2	1.44821486450539	5.2078	11.7372	8.10228e-10	1.24079e-08	12.3177
11751454_x_at	4232	MEST	mesoderm specific transcript	1.4474138629567	7.23886	9.16731	3.64288e-08	3.44684e-07	8.36297
11722041_s_at	55852	TEX2	testis expressed 2	1.44728326370376	9.19451	15.1925	1.21679e-11	3.42576e-10	16.6752
11716557_a_at	7145	TNS1	tensin 1	1.44658989284161	7.46265	16.0392	4.92719e-12	1.5877e-10	17.6111
11719177_x_at	5817	PVR	poliovirus receptor	1.44643173332268	8.0659	19.8299	1.36085e-13	7.91144e-12	21.3122
11740513_a_at	5144	PDE4D	phosphodiesterase 4D	1.44635784410608	6.4893	13.2531	1.14919e-10	2.32636e-09	14.3464
11732415_s_at	7074	TIAM1	T-cell lymphoma invasion and metastasis 1	1.4450796161966	5.09942	9.66813	1.64161e-08	1.70553e-07	9.19093
11759043_at	154807	VKORC1L1	vitamin K epoxide reductase complex subunit 1 like 1	1.44505822073	6.92228	16.0384	4.93156e-12	1.58794e-10	17.6101
11734818_at	323	APBB2	amyloid beta precursor protein binding family B member 2	1.44492534905767	9.41836	18.7704	3.4703e-13	1.71591e-11	20.3496
11759722_at	7518	XRCC4	X-ray repair cross complementing 4	1.44296946656413	5.76944	12.345	3.61841e-10	6.24453e-09	13.1553
11736282_a_at	10611	PDLIM5	PDZ and LIM domain 5	1.44277098146593	6.70998	11.7534	7.92702e-10	1.21961e-08	12.3404
11727117_at	4879	NPPB	natriuretic peptide B	1.44080471966292	6.34873	12.8358	1.93071e-10	3.62935e-09	13.8077
11746733_x_at	65983	GRAMD3	GRAM domain containing 3	1.44062653346663	6.77618	16.6851	2.5419e-12	9.11692e-11	18.2954
11731008_a_at	112840	WDR89	WD repeat domain 89	1.43950982287463	5.38525	15.6277	7.60479e-12	2.28536e-10	17.1619
11736831_a_at	10483	SEC23B	Sec23 homolog B, coat complex II component	1.43826396622673	6.67187	13.5839	7.69009e-11	1.64985e-09	14.7634
11731553_a_at	171024	SYNPO2	synaptopodin 2	1.43606313924406	7.32036	17.2051	1.51641e-12	5.90981e-11	18.8291
11723192_a_at	29128	UHRF1	ubiquitin like with PHD and ring finger domains 1	1.43524612135412	6.75148	14.8835	1.71083e-11	4.58459e-10	16.3221
11742689_a_at	10011	SRA1	steroid receptor RNA activator 1	1.43415312985384	9.11442	18.1993	5.86446e-13	2.67769e-11	19.8091
11753216_a_at	4677	NARS	asparaginyl-tRNA synthetase	1.43366983123278	8.22445	17.1581	1.58794e-12	6.14504e-11	18.7815
11738195_a_at	2246	FGF1	fibroblast growth factor 1	1.43313947180733	5.69522	12.006	5.6497e-10	9.17799e-09	12.6923
11737896_s_at	6884	TAF13	TATA-box binding protein associated factor 13	1.4329729526721	3.87439	11.1387	1.8515e-09	2.52398e-08	11.4588
11749280_a_at	10486	CAP2	CAP, adenylate cyclase-associated protein, 2 (yeast)	1.43179178411151	6.9208	13.0339	1.5068e-10	2.92467e-09	14.0652
11752572_a_at	6513	SLC2A1	solute carrier family 2 member 1	1.43099233180587	7.99253	20.4193	8.24454e-14	5.20489e-12	21.8267
11718656_at	6566	SLC16A1	solute carrier family 16 member 1	1.43054656734757	9.91862	19.8856	1.29708e-13	7.59243e-12	21.3615
11741965_x_at	7422	VEGFA	vascular endothelial growth factor A	1.43050177854756	6.95989	17.9602	7.33793e-13	3.22203e-11	19.5781
11734722_at	10085	EDIL3	EGF like repeats and discoidin domains 3	1.43036472700125	5.32368	12.4048	3.3482e-10	5.82575e-09	13.2359
11754591_a_at	79850	FAM57A	family with sequence similarity 57 member A	1.42940823431517	8.7973	20.6357	6.88178e-14	4.51144e-12	22.0119
11720780_a_at	57535	KIAA1324	KIAA1324	1.42867188327152	5.32199	13.61	7.45262e-11	1.60587e-09	14.796
11723244_at	1021	CDK6	cyclin dependent kinase 6	1.42667660541246	9.76389	19.461	1.87528e-13	1.02898e-11	20.9827
11763320_x_at	2744	GLS	glutaminase	1.42574814312368	11.3345	10.5833	4.11142e-09	5.08229e-08	10.6297
11746732_a_at	65983	GRAMD3	GRAM domain containing 3	1.42522649770267	6.53357	11.8606	6.86064e-10	1.08074e-08	12.4906
11732219_a_at	51175	TUBE1	tubulin epsilon 1	1.4243839856414	9.39283	14.0936	4.20632e-11	9.89976e-10	15.3894
11733892_a_at	55033	FKBP14	FK506 binding protein 14	1.42393141613002	8.03508	10.3056	6.1993e-09	7.28996e-08	10.2029
11747860_x_at	6059	ABCE1	ATP binding cassette subfamily E member 1	1.42286975519514	7.90358	12.6626	2.40431e-10	4.37022e-09	13.5799
11731496_at	3624	INHBA	inhibin beta A subunit	1.42285762912492	7.9922	11.7779	7.66905e-10	1.18767e-08	12.3748
11730102_at	6335	SCN9A	sodium voltage-gated channel alpha subunit 9	1.4224208504795	9.44909	21.7875	2.70744e-14	2.08082e-12	22.9671
11717715_at	64778	FNDC3B	fibronectin type III domain containing 3B	1.42160816940296	9.88094	12.1837	4.46735e-10	7.49785e-09	12.9363
11730195_at	23541	SEC14L2	SEC14 like lipid binding 2	1.42080766492759	5.13218	11.2064	1.68343e-09	2.32611e-08	11.5577
11757860_s_at	9444	QKI	QKI, KH domain containing RNA binding	1.41800142360165	8.29468	15.0657	1.39834e-11	3.86221e-10	16.5311
11718631_at	29950	SERTAD1	SERTA domain containing 1	1.41788998226949	8.83951	19.6602	1.57601e-13	8.86415e-12	21.1614
11715436_at	7078	TIMP3	TIMP metallopeptidase inhibitor 3	1.41713700237948	11.6423	19.0472	2.70487e-13	1.40333e-11	20.606
11763624_x_at	4616	GADD45B	growth arrest and DNA damage inducible beta	1.41643869706756	8.8212	9.71157	1.53401e-08	1.60419e-07	9.26136
11759429_a_at	8609	KLF7	Kruppel like factor 7	1.41466052127465	7.60007	16.6673	2.58791e-12	9.24159e-11	18.2769
11746018_a_at	65983	GRAMD3	GRAM domain containing 3	1.41310589365231	7.66529	13.7619	6.21539e-11	1.37458e-09	14.9844
11743759_a_at	56990	CDC42SE2	CDC42 small effector 2	1.41285367058507	6.25306	14.443	2.81075e-11	6.96636e-10	15.8075
11733187_a_at	3575	IL7R	interleukin 7 receptor	1.41281695684215	6.66482	12.0757	5.15125e-10	8.45643e-09	12.7883
11759403_x_at	1462	VCAN	versican	1.41235895236771	10.7222	18.3598	5.05315e-13	2.36618e-11	19.9626
11725371_s_at	7422	VEGFA	vascular endothelial growth factor A	1.41213205070315	11.3795	14.6513	2.21917e-11	5.69995e-10	16.0525
11734070_x_at	6747	SSR3	signal sequence receptor subunit 3	1.4116752579253	10.4149	8.77087	6.99197e-08	6.10563e-07	7.68605
11743253_x_at	800	CALD1	caldesmon 1	1.41068375309194	11.3577	13.4306	9.25484e-11	1.93359e-09	14.5712
11739615_at	10849	CD3EAP	CD3e molecule associated protein	1.41017423912069	7.94447	10.4087	5.31745e-09	6.36815e-08	10.3623
11737331_at	5137	PDE1C	phosphodiesterase 1C	1.40772561001411	6.91803	20.0909	1.08815e-13	6.54413e-12	21.5419
11722966_a_at	59338	PLEKHA1	pleckstrin homology domain containing A1	1.40712739410259	7.03596	8.30023	1.55476e-07	1.23978e-06	6.85689
11757442_a_at	5270	SERPINE2	serpin family E member 2	1.40687376738838	13.2453	20.5306	7.51158e-14	4.84727e-12	21.9221
11730320_a_at	4739	NEDD9	neural precursor cell expressed, developmentally down-regulated 9	1.40622737600166	5.20517	9.51476	2.08903e-08	2.11791e-07	8.94053
11746476_x_at	800	CALD1	caldesmon 1	1.40565167842629	11.1313	12.4767	3.05102e-10	5.36313e-09	13.3325
11728808_at	494143	CHAC2	ChaC cation transport regulator homolog 2	1.40500778489981	5.25192	12.2722	3.97841e-10	6.76904e-09	13.0567
11739303_a_at	10395	DLC1	DLC1 Rho GTPase activating protein	1.40433327747704	11.6726	24.1078	4.7174e-15	5.02124e-13	24.7484
11763500_a_at	81931	ZNF93	zinc finger protein 93	1.40402996201688	5.44737	14.5742	2.4211e-11	6.13582e-10	15.9622
11744100_a_at	29925	GMPPB	GDP-mannose pyrophosphorylase B	1.40271795015872	8.07344	18.8942	3.10305e-13	1.57362e-11	20.4647
11753435_x_at	6520	SLC3A2	solute carrier family 3 member 2	1.40258879512053	9.4637	16.7266	2.43798e-12	8.80786e-11	18.3386
11719161_a_at	84706	GPT2	glutamic--pyruvic transaminase 2	1.40090940228866	7.09774	16.5716	2.85066e-12	1.00692e-10	18.1769
11715312_at	2303	FOXC2	forkhead box C2	1.40086895134864	6.2138	9.10649	4.02114e-08	3.77087e-07	8.26038
11738027_x_at	1756	DMD	dystrophin	1.39962076383769	4.44729	9.09392	4.10432e-08	3.83577e-07	8.23912
11723769_at	28966	SNX24	sorting nexin 24	1.39926977932371	7.86087	8.31856	1.50632e-07	1.20562e-06	6.88972
11727973_a_at	55839	CENPN	centromere protein N	1.39926929829762	6.09322	16.4634	3.18185e-12	1.10984e-10	18.0633
11720310_s_at	27230	SERP1	stress associated endoplasmic reticulum protein 1	1.39909987566549	9.58635	13.1505	1.30399e-10	2.5837e-09	14.2152
11723354_s_at	55636	CHD7	chromodomain helicase DNA binding protein 7	1.39909725612099	5.72994	12.9544	1.66384e-10	3.18699e-09	13.9622
11736602_at	83990	BRIP1	BRCA1 interacting protein C-terminal helicase 1	1.39676160840186	3.77949	8.81915	6.45167e-08	5.7002e-07	7.76953
11747370_a_at	56882	CDC42SE1	CDC42 small effector 1	1.39648156675545	6.21737	19.527	1.77e-13	9.82648e-12	21.0421
11729187_x_at	56902	PNO1	partner of NOB1 homolog	1.39624503942088	8.20445	16.9518	1.94677e-12	7.29966e-11	18.571
11756905_a_at	285761	DCBLD1	discoidin, CUB and LCCL domain containing 1	1.39559275262857	6.93149	20.5449	7.42231e-14	4.80219e-12	21.9344
11751172_a_at	57761	TRIB3	tribbles pseudokinase 3	1.39556096713517	7.21867	12.8739	1.84049e-10	3.4809e-09	13.8574
11757164_s_at	692063	SNORA32	small nucleolar RNA, H/ACA box 32	1.39528888374312	8.01542	20.7184	6.42584e-14	4.26337e-12	22.0822
11757164_s_at	79101	TAF1D	TATA-box binding protein associated factor, RNA polymerase I subunit D	1.39528888374312	8.01542	20.7184	6.42584e-14	4.26337e-12	22.0822
11757164_s_at	654320	SNORA8	small nucleolar RNA, H/ACA box 8	1.39528888374312	8.01542	20.7184	6.42584e-14	4.26337e-12	22.0822
11722533_x_at	800	CALD1	caldesmon 1	1.39452915002716	11.4887	13.0542	1.46919e-10	2.86629e-09	14.0914
11716971_a_at	22808	MRAS	muscle RAS oncogene homolog	1.39358036269254	5.93418	15.3361	1.04058e-11	2.99091e-10	16.8372
11716775_a_at	26064	RAI14	retinoic acid induced 14	1.39302134957695	10.5239	19.7993	1.39719e-13	8.02247e-12	21.2852
11724378_s_at	55824	PAG1	phosphoprotein membrane anchor with glycosphingolipid microdomains 1	1.38958919988886	8.5004	18.8749	3.15739e-13	1.59302e-11	20.4468
11758063_s_at	166614	DCLK2	doublecortin like kinase 2	1.3891913574061	7.38078	11.5199	1.08949e-09	1.60824e-08	12.0099
11729186_at	56902	PNO1	partner of NOB1 homolog	1.38852442826766	8.0403	15.8114	6.2579e-12	1.94313e-10	17.3637
11727575_a_at	65062	TMEM237	transmembrane protein 237	1.38798891217782	8.28531	8.49394	1.11519e-07	9.22092e-07	7.20159
11737749_a_at	6446	SGK1	serum/glucocorticoid regulated kinase 1	1.38723241127952	9.4018	17.3611	1.30224e-12	5.18956e-11	18.9863
11717238_a_at	262	AMD1	adenosylmethionine decarboxylase 1	1.38670466567662	7.61093	12.5631	2.73033e-10	4.87863e-09	13.4478
11733352_a_at	4771	NF2	neurofibromin 2	1.38668235294107	6.64722	17.5866	1.04715e-12	4.30113e-11	19.2113
11758093_s_at	2200	FBN1	fibrillin 1	1.38666636924964	9.20824	11.5336	1.06928e-09	1.58029e-08	12.0294
11717102_a_at	81539	SLC38A1	solute carrier family 38 member 1	1.38567087646179	8.9709	7.78489	3.85291e-07	2.77502e-06	5.9162
11734988_s_at	10116	FEM1B	fem-1 homolog B	1.38529569041166	6.88492	17.2434	1.46061e-12	5.7224e-11	18.8678
11724716_a_at	54880	BCOR	BCL6 corepressor	1.38294845554016	7.76972	15.0067	1.49234e-11	4.08311e-10	16.4637
11734742_a_at	3985	LIMK2	LIM domain kinase 2	1.38175515046854	7.78686	16.442	3.25224e-12	1.12961e-10	18.0407
11728776_s_at	7421	VDR	vitamin D (1,25- dihydroxyvitamin D3) receptor	1.38128931870301	9.60558	12.2053	4.34271e-10	7.31844e-09	12.9657
11728134_a_at	421	ARVCF	armadillo repeat gene deleted in velocardiofacial syndrome	1.38127014701605	8.14184	15.9619	5.34198e-12	1.69924e-10	17.5274
11759413_s_at	1009	CDH11	cadherin 11	1.38088391355757	8.17771	16.284	3.82386e-12	1.284e-10	17.8733
11732023_at	60598	KCNK15	potassium two pore domain channel subfamily K member 15	1.38044878023395	5.3822	16.7992	2.26667e-12	8.24917e-11	18.4139
11742867_at	1004	CDH6	cadherin 6	1.3799234860585	8.26305	19.454	1.88675e-13	1.03188e-11	20.9765
11719442_a_at	81029	WNT5B	Wnt family member 5B	1.37891331189264	6.41788	13.897	5.29657e-11	1.19432e-09	15.1503
11722965_s_at	59338	PLEKHA1	pleckstrin homology domain containing A1	1.37889968752491	9.27691	14.926	1.63187e-11	4.39392e-10	16.3711
11730866_a_at	374378	GALNT18	polypeptide N-acetylgalactosaminyltransferase 18	1.37745408620991	6.80497	12.7416	2.17494e-10	4.01673e-09	13.684
11728022_a_at	55076	TMEM45A	transmembrane protein 45A	1.37478760199474	10.576	21.6744	2.96109e-14	2.23413e-12	22.8755
11718220_x_at	3182	HNRNPAB	heterogeneous nuclear ribonucleoprotein A/B	1.37451867321728	10.5315	24.0015	5.09271e-15	5.30661e-13	24.6706
11720508_at	2200	FBN1	fibrillin 1	1.37414574636408	8.87125	5.48691	3.39352e-05	0.000154391	1.29962
11717469_at	85465	SELENOI	selenoprotein I	1.37322992133443	4.68764	12.821	1.96707e-10	3.68789e-09	13.7883
11715845_s_at	5792	PTPRF	protein tyrosine phosphatase, receptor type F	1.37269455497679	9.05536	19.1585	2.44926e-13	1.28146e-11	20.7082
11748467_a_at	5832	ALDH18A1	aldehyde dehydrogenase 18 family member A1	1.37166900910566	8.94071	13.6719	6.91965e-11	1.50809e-09	14.873
11723439_at	27286	SRPX2	sushi repeat containing protein, X-linked 2	1.36981126359038	9.6419	20.4365	8.12643e-14	5.16325e-12	21.8415
11719788_s_at	7280	TUBB2A	tubulin beta 2A class IIa	1.36920906263429	10.9866	15.7609	6.6009e-12	2.03305e-10	17.3084
11758775_at	58477	SRPRB	SRP receptor beta subunit	1.36913077468794	7.38483	14.7426	2.00262e-11	5.21957e-10	16.1589
11722937_s_at	151963	MB21D2	Mab-21 domain containing 2	1.36903298424625	7.47799	21.5593	3.24497e-14	2.41156e-12	22.7819
11748435_a_at	10486	CAP2	CAP, adenylate cyclase-associated protein, 2 (yeast)	1.36646893574279	7.79463	13.5619	7.89602e-11	1.68804e-09	14.736
11721511_at	116150	NUS1	NUS1 dehydrodolichyl diphosphate synthase subunit	1.3628241876364	6.99948	15.6557	7.38135e-12	2.2345e-10	17.1928
11715659_s_at	54206	ERRFI1	ERBB receptor feedback inhibitor 1	1.36205776879489	10.8469	16.418	3.33271e-12	1.14949e-10	18.0154
11715844_s_at	5792	PTPRF	protein tyrosine phosphatase, receptor type F	1.36163760125561	9.16798	14.616	2.30926e-11	5.88856e-10	16.0112
11749913_a_at	6782	HSPA13	heat shock protein family A (Hsp70) member 13	1.36110269872392	6.73522	11.7796	7.6509e-10	1.18523e-08	12.3773
11719301_s_at	134266	GRPEL2	GrpE like 2, mitochondrial	1.36034525190013	9.09996	19.9163	1.26336e-13	7.43519e-12	21.3886
11736227_a_at	388272	C16orf87	chromosome 16 open reading frame 87	1.35988028154555	7.77947	7.35852	8.38252e-07	5.56082e-06	5.11144
11737303_a_at	8310	ACOX3	acyl-CoA oxidase 3, pristanoyl	1.35937632362782	8.38927	17.8994	7.77169e-13	3.38907e-11	19.5188
11752515_a_at	4953	ODC1	ornithine decarboxylase 1	1.35820647968569	9.69578	19.5207	1.77972e-13	9.86419e-12	21.0365
11750970_a_at	4015	LOX	lysyl oxidase	1.35748369059043	11.5344	11.9481	6.10259e-10	9.82908e-09	12.6122
11757632_s_at	3985	LIMK2	LIM domain kinase 2	1.35715824456054	7.8985	13.8707	5.46379e-11	1.22644e-09	15.1181
11728391_s_at	29967	LRP12	LDL receptor related protein 12	1.35595651551436	9.03914	14.5703	2.43196e-11	6.15704e-10	15.9576
11754851_x_at	55679	LIMS2	LIM zinc finger domain containing 2	1.35490278935947	7.97816	12.342	3.63271e-10	6.26047e-09	13.1512
11726041_x_at	9262	STK17B	serine/threonine kinase 17b	1.35321044896006	8.25972	15.2159	1.18607e-11	3.35647e-10	16.7017
11727838_a_at	55154	MSTO1	misato 1, mitochondrial distribution and morphology regulator	1.35315085392504	6.38258	13.1889	1.24372e-10	2.48318e-09	14.2644
11727838_a_at	100129405	MSTO2P	misato family member 2, pseudogene	1.35315085392504	6.38258	13.1889	1.24372e-10	2.48318e-09	14.2644
11754225_a_at	10483	SEC23B	Sec23 homolog B, coat complex II component	1.35292328394023	9.48694	18.6065	4.02794e-13	1.96223e-11	20.1961
11744285_a_at	875	CBS	cystathionine-beta-synthase	1.35249186314135	8.52423	19.8208	1.37157e-13	7.93986e-12	21.3042
11744285_a_at	102724560	CBSL	cystathionine-beta-synthase like	1.35249186314135	8.52423	19.8208	1.37157e-13	7.93986e-12	21.3042
11729920_at	80127	BBOF1	basal body orientation factor 1	1.35247722051186	7.43393	15.9374	5.48071e-12	1.73556e-10	17.5009
11728224_a_at	51465	UBE2J1	ubiquitin conjugating enzyme E2 J1	1.35081986937246	9.32797	18.4833	4.50932e-13	2.15433e-11	20.0799
11748986_a_at	4092	SMAD7	SMAD family member 7	1.35063431611497	5.47452	9.11623	3.95792e-08	3.71651e-07	8.27683
11718980_a_at	10652	YKT6	YKT6 v-SNARE homolog	1.35059321884707	6.97519	16.972	1.90816e-12	7.17664e-11	18.5917
11743632_a_at	10611	PDLIM5	PDZ and LIM domain 5	1.34991787366447	4.94894	13.2117	1.20925e-10	2.42414e-09	14.2936
11734933_s_at	6427	SRSF2	serine and arginine rich splicing factor 2	1.34930313529316	9.18611	16.1262	4.50076e-12	1.46749e-10	17.7047
11749244_s_at	25940	FAM98A	family with sequence similarity 98 member A	1.34906083094495	6.33159	15.547	8.28989e-12	2.45399e-10	17.0726
11723241_at	1021	CDK6	cyclin dependent kinase 6	1.34829759773297	9.8237	15.2236	1.17615e-11	3.33412e-10	16.7104
11747072_s_at	84617	TUBB6	tubulin beta 6 class V	1.34791461411522	11.6379	21.723	2.84912e-14	2.16617e-12	22.915
11720928_at	6723	SRM	spermidine synthase	1.34750330159589	9.96727	14.7159	2.06341e-11	5.35827e-10	16.1279
11735383_s_at	753	LDLRAD4	low density lipoprotein receptor class A domain containing 4	1.3469561735981	3.90465	8.357	1.40979e-07	1.13756e-06	6.95841
11720849_a_at	51715	RAB23	RAB23, member RAS oncogene family	1.34665871023548	9.21448	8.14488	2.03655e-07	1.57474e-06	6.57697
11717716_at	64778	FNDC3B	fibronectin type III domain containing 3B	1.34539915781731	10.438	22.8802	1.16468e-14	1.02573e-12	23.8284
11726548_at	83394	PITPNM3	PITPNM family member 3	1.34393192066273	6.4376	12.7887	2.04905e-10	3.81714e-09	13.7459
11724375_at	55824	PAG1	phosphoprotein membrane anchor with glycosphingolipid microdomains 1	1.34349680967774	6.05825	13.9995	4.69515e-11	1.08592e-09	15.2754
11721672_at	29107	NXT1	nuclear transport factor 2 like export factor 1	1.34287972570837	8.74527	14.9839	1.53048e-11	4.17132e-10	16.4376
11741375_a_at	23705	CADM1	cell adhesion molecule 1	1.34077162216436	6.36388	10.0125	9.64735e-09	1.07327e-07	9.74326
11735218_at	1300	COL10A1	collagen type X alpha 1 chain	1.34006400616104	6.69099	9.52351	2.06037e-08	2.09142e-07	8.95489
11730075_at	23251	KIAA1024	KIAA1024	1.34000275268211	3.64339	11.0333	2.1492e-09	2.87499e-08	11.3039
11719789_x_at	7280	TUBB2A	tubulin beta 2A class IIa	1.33740456651773	10.5851	16.4908	3.09432e-12	1.08006e-10	18.0922
11733140_s_at	10124	ARL4A	ADP ribosylation factor like GTPase 4A	1.33674274235975	9.83403	17.4415	1.2045e-12	4.85083e-11	19.0668
11738153_x_at	221662	RBM24	RNA binding motif protein 24	1.33640138912685	4.5265	9.65548	1.67438e-08	1.73776e-07	9.17039
11756238_s_at	6513	SLC2A1	solute carrier family 2 member 1	1.3358678618795	9.37601	20.2278	9.68791e-14	5.95656e-12	21.6611
11721334_a_at	5352	PLOD2	procollagen-lysine,2-oxoglutarate 5-dioxygenase 2	1.33272857269743	11.9882	11.2687	1.5429e-09	2.15799e-08	11.6483
11731431_at	57575	PCDH10	protocadherin 10	1.33166240524531	5.95489	7.21696	1.09093e-06	7.03432e-06	4.83892
11727803_at	26292	MYCBP	MYC binding protein	1.33146806469599	8.03505	18.4148	4.80295e-13	2.27051e-11	20.0149
11727803_at	100527950	GJA9-MYCBP	GJA9-MYCBP readthrough	1.33146806469599	8.03505	18.4148	4.80295e-13	2.27051e-11	20.0149
11748186_a_at	6509	SLC1A4	solute carrier family 1 member 4	1.33082027515283	6.29025	14.8235	1.82907e-11	4.85155e-10	16.2529
11752499_a_at	800	CALD1	caldesmon 1	1.33076367814479	10.7702	9.9254	1.10218e-08	1.20319e-07	9.60486
11754235_a_at	5792	PTPRF	protein tyrosine phosphatase, receptor type F	1.33043812635673	10.1669	18.8658	3.18333e-13	1.60346e-11	20.4384
11751903_s_at	1301	COL11A1	collagen type XI alpha 1 chain	1.32870084584054	7.67138	13.6446	7.15005e-11	1.55148e-09	14.839
11740095_a_at	79442	LRRC2	leucine rich repeat containing 2	1.32861163067818	5.96423	10.8635	2.73858e-09	3.55391e-08	11.052
11722488_a_at	440138	ALG11	ALG11, alpha-1,2-mannosyltransferase	1.32858550185641	6.93898	14.3228	3.22587e-11	7.86524e-10	15.6647
11722488_a_at	9724	UTP14C	UTP14, small subunit processome component homolog C (S. cerevisiae)	1.32858550185641	6.93898	14.3228	3.22587e-11	7.86524e-10	15.6647
11736811_a_at	80380	PDCD1LG2	programmed cell death 1 ligand 2	1.32848886396956	5.57263	11.9092	6.42874e-10	1.02576e-08	12.5581
11746862_x_at	79642	ARSJ	arylsulfatase family member J	1.32731172148291	8.30301	11.3117	1.45307e-09	2.05368e-08	11.7107
11718490_s_at	2171	FABP5	fatty acid binding protein 5	1.32731090387553	7.5022	13.8343	5.70398e-11	1.27515e-09	15.0734
11721272_at	55379	LRRC59	leucine rich repeat containing 59	1.32664075151765	10.9426	22.8339	1.20618e-14	1.05105e-12	23.7927
11723770_s_at	28966	SNX24	sorting nexin 24	1.32575223182606	7.93989	19.0457	2.70845e-13	1.40371e-11	20.6047
11753073_a_at	7292	TNFSF4	TNF superfamily member 4	1.32489808858184	6.65722	11.3141	1.44826e-09	2.04746e-08	11.7141
11748783_a_at	29128	UHRF1	ubiquitin like with PHD and ring finger domains 1	1.3245891815654	5.44272	10.5211	4.50432e-09	5.51153e-08	10.5348
11728762_x_at	861	RUNX1	runt related transcription factor 1	1.32269466631188	6.3084	13.9954	4.7176e-11	1.08908e-09	15.2704
11728762_x_at	100506403	LOC100506403	uncharacterized LOC100506403	1.32269466631188	6.3084	13.9954	4.7176e-11	1.08908e-09	15.2704
11739971_at	9891	NUAK1	NUAK family kinase 1	1.32254712142687	6.07681	9.86541	1.20868e-08	1.3025e-07	9.50902
11748436_x_at	10486	CAP2	CAP, adenylate cyclase-associated protein, 2 (yeast)	1.32185945596119	8.0985	14.6211	2.29606e-11	5.86094e-10	16.0172
11721641_a_at	10486	CAP2	CAP, adenylate cyclase-associated protein, 2 (yeast)	1.32077089713772	7.5508	13.5219	8.28643e-11	1.75873e-09	14.6859
11739469_at	84910	TMEM87B	transmembrane protein 87B	1.31905685469029	7.79881	15.6241	7.63419e-12	2.29003e-10	17.1579
11717717_at	64778	FNDC3B	fibronectin type III domain containing 3B	1.31886009118238	10.747	16.9603	1.93046e-12	7.25498e-11	18.5797
11728977_a_at	222183	SRRM3	serine/arginine repetitive matrix 3	1.31867182117115	4.6259	9.27521	3.06051e-08	2.96032e-07	8.54387
11752099_s_at	27086	FOXP1	forkhead box P1	1.31810715508577	7.11242	11.6321	9.34492e-10	1.40586e-08	12.1694
11721960_a_at	401548	SNX30	sorting nexin family member 30	1.3179438318881	8.69788	15.4647	9.0567e-12	2.64774e-10	16.981
11724687_a_at	5125	PCSK5	proprotein convertase subtilisin/kexin type 5	1.31724888446381	8.86657	19.3663	2.03795e-13	1.09879e-11	20.8972
11755968_a_at	3084	NRG1	neuregulin 1	1.31550852411729	4.9025	15.1829	1.22964e-11	3.45605e-10	16.6643
11743417_a_at	55214	P3H2	prolyl 3-hydroxylase 2	1.31534504641202	7.76182	18.5274	4.33054e-13	2.08097e-11	20.1215
11719017_a_at	865	CBFB	core-binding factor beta subunit	1.31415899752506	6.7639	15.3711	1.00195e-11	2.89333e-10	16.8764
11724587_a_at	6857	SYT1	synaptotagmin 1	1.31402112534714	7.26591	15.5993	7.83867e-12	2.34002e-10	17.1305
11732625_a_at	22999	RIMS1	regulating synaptic membrane exocytosis 1	1.31368823027401	5.78707	12.6645	2.39875e-10	4.36333e-09	13.5823
11744286_s_at	875	CBS	cystathionine-beta-synthase	1.31216640392774	10.1567	17.4546	1.18926e-12	4.80353e-11	19.0799
11744286_s_at	102724560	CBSL	cystathionine-beta-synthase like	1.31216640392774	10.1567	17.4546	1.18926e-12	4.80353e-11	19.0799
11728872_a_at	221662	RBM24	RNA binding motif protein 24	1.31095461848446	4.53474	10.474	4.828e-09	5.85548e-08	10.4627
11757884_s_at	253827	MSRB3	methionine sulfoxide reductase B3	1.30979868053137	11.2026	16.5404	2.94236e-12	1.03579e-10	18.1442
11748034_a_at	8418	CMAHP	cytidine monophospho-N-acetylneuraminic acid hydroxylase, pseudogene	1.30931847269877	5.29729	10.7698	3.13458e-09	3.99963e-08	10.9116
11719109_x_at	2275	FHL3	four and a half LIM domains 3	1.30900685398308	9.29383	15.3681	1.00514e-11	2.89914e-10	16.8731
11744168_at	1805	DPT	dermatopontin	1.30895375596275	6.91041	13.7157	6.56702e-11	1.44139e-09	14.9273
11726552_x_at	80328	ULBP2	UL16 binding protein 2	1.308882029151	8.1653	14.6133	2.31629e-11	5.90344e-10	16.0081
11734495_a_at	2887	GRB10	growth factor receptor bound protein 10	1.3080983227586	8.27747	16.712	2.47408e-12	8.91876e-11	18.3234
11715451_a_at	1284	COL4A2	collagen type IV alpha 2 chain	1.30594799470057	11.2535	11.767	7.78296e-10	1.20193e-08	12.3595
11719490_a_at	387521	TMEM189	transmembrane protein 189	1.30480833638145	9.53153	13.7671	6.17707e-11	1.36733e-09	14.9908
11743468_at	1736	DKC1	dyskerin pseudouridine synthase 1	1.30437058549664	9.88167	15.312	1.06817e-11	3.06309e-10	16.8101
11748905_a_at	115908	CTHRC1	collagen triple helix repeat containing 1	1.30350029619131	10.4327	14.9313	1.6223e-11	4.38055e-10	16.3772
11748164_a_at	1462	VCAN	versican	1.30307546818121	11.2137	6.87289	2.0933e-06	1.26197e-05	4.16539
11734049_a_at	81929	SEH1L	SEH1 like nucleoporin	1.30268926855166	8.41094	13.5513	7.99775e-11	1.70624e-09	14.7227
11743166_at	2120	ETV6	ETS variant 6	1.30203815855055	7.04537	15.6483	7.44003e-12	2.24877e-10	17.1846
11721227_at	23592	LEMD3	LEM domain containing 3	1.30174095631266	5.69544	12.5733	2.69503e-10	4.826e-09	13.4613
11747647_x_at	55154	MSTO1	misato 1, mitochondrial distribution and morphology regulator	1.30165636918662	7.10633	17.861	8.05941e-13	3.48139e-11	19.4813
11757783_s_at	1462	VCAN	versican	1.30076681471337	11.596	19.8946	1.28713e-13	7.54818e-12	21.3694
11723821_a_at	64750	SMURF2	SMAD specific E3 ubiquitin protein ligase 2	1.30074029632657	11.3257	17.8428	8.19979e-13	3.5364e-11	19.4635
11725637_a_at	8669	EIF3J	eukaryotic translation initiation factor 3 subunit J	1.30069913049788	8.43538	18.8168	3.32732e-13	1.66855e-11	20.3929
11752419_a_at	3096	HIVEP1	human immunodeficiency virus type I enhancer binding protein 1	1.30028219123916	6.85764	11.1616	1.79285e-09	2.46013e-08	11.4923
11759287_at	11080	DNAJB4	DnaJ heat shock protein family (Hsp40) member B4	1.30023893197229	10.8791	13.7888	6.02034e-11	1.33742e-09	15.0174
11721700_a_at	85004	RERG	RAS like estrogen regulated growth inhibitor	1.29919862163841	5.13893	11.5168	1.09421e-09	1.61472e-08	12.0054
11717073_a_at	165	AEBP1	AE binding protein 1	1.29889869831277	9.33628	15.9843	5.21799e-12	1.66407e-10	17.5517
11755691_a_at	10395	DLC1	DLC1 Rho GTPase activating protein	1.2988447665447	11.9377	20.5518	7.37979e-14	4.78719e-12	21.9403
11724240_at	6925	TCF4	transcription factor 4	1.29656446793032	6.52494	15.3605	1.01349e-11	2.92153e-10	16.8645
11722160_a_at	2887	GRB10	growth factor receptor bound protein 10	1.29596644824761	9.84231	18.6284	3.94837e-13	1.92917e-11	20.2167
11739880_a_at	169792	GLIS3	GLIS family zinc finger 3	1.29581651444481	7.30345	12.0455	5.36128e-10	8.76922e-09	12.7468
11752771_a_at	51363	CHST15	carbohydrate sulfotransferase 15	1.29518864425815	4.83696	8.72001	7.61241e-08	6.5755e-07	7.59781
11726288_a_at	65983	GRAMD3	GRAM domain containing 3	1.29518431758837	7.67956	11.5822	1.00045e-09	1.49451e-08	12.0985
11746320_x_at	871	SERPINH1	serpin family H member 1	1.29480598633992	9.23822	4.82111	0.000140612	0.000557852	-0.150769
11727597_at	11240	PADI2	peptidyl arginine deiminase 2	1.29463582021129	5.94036	8.22808	1.76173e-07	1.38496e-06	6.72728
11717101_a_at	81539	SLC38A1	solute carrier family 38 member 1	1.29396837057797	6.18032	5.82196	1.69147e-05	8.24415e-05	2.01345
11715698_a_at	9221	NOLC1	nucleolar and coiled-body phosphoprotein 1	1.29212603083972	7.05584	15.1938	1.21498e-11	3.42456e-10	16.6767
11728936_at	25758	KIAA1549L	KIAA1549 like	1.29113127609902	5.76926	13.2261	1.18797e-10	2.39232e-09	14.312
11723573_a_at	79710	MORC4	MORC family CW-type zinc finger 4	1.29105908645898	7.52055	15.7568	6.6296e-12	2.04062e-10	17.304
11728223_at	51465	UBE2J1	ubiquitin conjugating enzyme E2 J1	1.29099324762369	8.27796	19.2156	2.32828e-13	1.22855e-11	20.7603
11725638_a_at	8669	EIF3J	eukaryotic translation initiation factor 3 subunit J	1.29094090277281	9.30953	15.7632	6.58522e-12	2.02991e-10	17.3109
11724447_a_at	5144	PDE4D	phosphodiesterase 4D	1.28750395601973	5.24742	10.0881	8.59922e-09	9.70181e-08	9.86278
11743345_a_at	24140	FTSJ1	FtsJ RNA methyltransferase homolog 1 (E. coli)	1.28656343015763	9.68222	18.8654	3.18456e-13	1.60346e-11	20.438
11718400_a_at	4860	PNP	purine nucleoside phosphorylase	1.2861896291573	8.23143	13.1693	1.27402e-10	2.53447e-09	14.2394
11722110_x_at	22990	PCNX1	pecanex homolog 1 (Drosophila)	1.28612703123386	6.38902	10.8829	2.66349e-09	3.47194e-08	11.0809
11733190_a_at	79642	ARSJ	arylsulfatase family member J	1.28592657012158	7.86615	11.9338	6.22087e-10	9.98795e-09	12.5923
11715435_s_at	7078	TIMP3	TIMP metallopeptidase inhibitor 3	1.28373410402428	12.8061	17.3994	1.25464e-12	5.02822e-11	19.0247
11738053_x_at	5329	PLAUR	plasminogen activator, urokinase receptor	1.28331471647723	9.12834	17.6337	1.00094e-12	4.14573e-11	19.2578
11742712_a_at	7058	THBS2	thrombospondin 2	1.28321910125557	10.384	14.0266	4.54848e-11	1.05693e-09	15.3083
11743804_at	6059	ABCE1	ATP binding cassette subfamily E member 1	1.2827980541832	9.07673	11.2959	1.48533e-09	2.09091e-08	11.6878
11721642_x_at	10486	CAP2	CAP, adenylate cyclase-associated protein, 2 (yeast)	1.28251972651601	7.4238	12.6026	2.59564e-10	4.66151e-09	13.5004
11737962_a_at	26053	AUTS2	AUTS2, activator of transcription and developmental regulator	1.28196306163751	8.56811	18.4864	4.49633e-13	2.1502e-11	20.0828
11756810_a_at	4237	MFAP2	microfibrillar associated protein 2	1.28182283165184	10.1563	18.9997	2.82238e-13	1.45061e-11	20.5623
11741550_a_at	114880	OSBPL6	oxysterol binding protein like 6	1.28167113715566	6.55294	15.9336	5.5029e-12	1.74147e-10	17.4967
11755100_a_at	1307	COL16A1	collagen type XVI alpha 1 chain	1.28136619608187	9.95081	16.4548	3.21011e-12	1.11812e-10	18.0542
11762875_a_at	6124	RPL4	ribosomal protein L4	1.28080116239444	5.98539	11.1705	1.77049e-09	2.43418e-08	11.5053
11743266_a_at	6164	RPL34	ribosomal protein L34	1.28028953221957	8.64272	14.2868	3.36223e-11	8.13757e-10	15.6217
11736723_a_at	9260	PDLIM7	PDZ and LIM domain 7	1.28023012863755	6.3179	13.8957	5.30481e-11	1.19564e-09	15.1487
11739254_at	79939	SLC35E1	solute carrier family 35 member E1	1.27897805229701	8.9376	20.125	1.05706e-13	6.39597e-12	21.5716
11748534_a_at	23576	DDAH1	dimethylarginine dimethylaminohydrolase 1	1.27789389493964	4.2001	9.97169	1.02675e-08	1.13284e-07	9.67852
11720221_at	2673	GFPT1	glutamine--fructose-6-phosphate transaminase 1	1.27784777075672	10.2897	17.9595	7.34306e-13	3.22203e-11	19.5773
11752081_a_at	85465	SELENOI	selenoprotein I	1.27740957853908	5.37511	9.93581	1.08472e-08	1.18622e-07	9.62145
11750822_a_at	55164	SHQ1	SHQ1, H/ACA ribonucleoprotein assembly factor	1.27700770178281	6.91191	15.0524	1.41896e-11	3.90175e-10	16.5159
11764081_at	254228	FAM26E	family with sequence similarity 26 member E	1.27606138939061	5.04383	13.138	1.32428e-10	2.61763e-09	14.1992
11721431_a_at	55638	SYBU	syntabulin	1.274734343678	6.67787	14.147	3.95256e-11	9.40085e-10	15.454
11744782_a_at	79710	MORC4	MORC family CW-type zinc finger 4	1.27350793121649	8.45369	11.8858	6.63294e-10	1.05089e-08	12.5256
11744034_a_at	7408	VASP	vasodilator-stimulated phosphoprotein	1.27283608739612	8.87594	15.2992	1.08311e-11	3.10236e-10	16.7957
11741153_a_at	4688	NCF2	neutrophil cytosolic factor 2	1.27108742299341	4.92262	9.37155	2.62267e-08	2.58893e-07	8.70422
11753830_a_at	10962	MLLT11	myeloid/lymphoid or mixed-lineage leukemia; translocated to, 11	1.27070538337812	6.93419	16.3064	3.73655e-12	1.26485e-10	17.8972
11726497_at	3976	LIF	LIF, interleukin 6 family cytokine	1.27069686072999	4.76037	10.6997	3.46976e-09	4.37989e-08	10.806
11741204_a_at	138639	PTPDC1	protein tyrosine phosphatase domain containing 1	1.27018815090678	5.28976	9.02682	4.57981e-08	4.22594e-07	8.1253
11716866_x_at	6510	SLC1A5	solute carrier family 1 member 5	1.270059706944	9.50928	13.2594	1.14039e-10	2.31421e-09	14.3544
11755859_a_at	10193	RNF41	ring finger protein 41	1.27002427943043	7.69697	11.831	7.1397e-10	1.11688e-08	12.4491
11730753_at	55326	AGPAT5	1-acylglycerol-3-phosphate O-acyltransferase 5	1.2691910582832	5.31428	12.1088	4.93076e-10	8.14036e-09	12.8338
11728805_a_at	23705	CADM1	cell adhesion molecule 1	1.26898971922834	8.89748	13.9646	4.89169e-11	1.11779e-09	15.2328
11739505_a_at	29995	LMCD1	LIM and cysteine rich domains 1	1.26878662216104	11.8283	20.1274	1.05495e-13	6.39103e-12	21.5737
11742945_a_at	10969	EBNA1BP2	EBNA1 binding protein 2	1.268251709117	7.84833	13.5602	7.91241e-11	1.6898e-09	14.7338
11756903_a_at	55733	HHAT	hedgehog acyltransferase	1.2680610367939	6.99248	12.9571	1.65826e-10	3.18e-09	13.9657
11720547_a_at	23590	PDSS1	decaprenyl diphosphate synthase subunit 1	1.26754303426805	6.07981	11.0501	2.09862e-09	2.8157e-08	11.3286
11728700_a_at	659	BMPR2	bone morphogenetic protein receptor type 2	1.26701033011383	8.30475	10.512	4.56501e-09	5.57338e-08	10.5209
11732156_a_at	51569	UFM1	ubiquitin fold modifier 1	1.26625552407048	7.76099	14.7369	2.01544e-11	5.24747e-10	16.1523
11721954_s_at	10193	RNF41	ring finger protein 41	1.26412905380654	7.83099	14.0586	4.38151e-11	1.02342e-09	15.3471
11722004_s_at	54205	CYCS	cytochrome c, somatic	1.26393966694847	11.4403	14.2135	3.65951e-11	8.77131e-10	15.5339
11743960_a_at	9123	SLC16A3	solute carrier family 16 member 3	1.2639166682545	9.87007	5.29326	5.10593e-05	0.000222345	0.881747
11736169_a_at	81565	NDEL1	nudE neurodevelopment protein 1 like 1	1.26120272879424	8.82229	18.1476	6.15455e-13	2.79338e-11	19.7594
11735004_a_at	79960	JADE1	jade family PHD finger 1	1.26113123699994	6.58322	11.245	1.59483e-09	2.22168e-08	11.6139
11751246_a_at	4233	MET	MET proto-oncogene, receptor tyrosine kinase	1.26100835249882	6.59696	11.7059	8.45385e-10	1.28706e-08	12.2736
11759716_x_at	339044	PKD1P1	polycystin 1, transient receptor potential channel interacting pseudogene 1	1.26057385691996	7.61573	11.08	2.01143e-09	2.71122e-08	11.3727
11759716_x_at	100288332	NPIPA5	nuclear pore complex interacting protein family member A5	1.26057385691996	7.61573	11.08	2.01143e-09	2.71122e-08	11.3727
11759716_x_at	101059938	NPIPA7	nuclear pore complex interacting protein family member A7	1.26057385691996	7.61573	11.08	2.01143e-09	2.71122e-08	11.3727
11759716_x_at	101059953	NPIPA8	nuclear pore complex interacting protein family member A8	1.26057385691996	7.61573	11.08	2.01143e-09	2.71122e-08	11.3727
11746555_x_at	6678	SPARC	secreted protein acidic and cysteine rich	1.2604571189256	12.4994	17.837	8.24495e-13	3.54663e-11	19.4579
11760828_at	100191039	RPL36AP33	ribosomal protein L36a pseudogene 33	1.26002306513672	5.82315	7.18494	1.15835e-06	7.4169e-06	4.7769
11741924_a_at	2887	GRB10	growth factor receptor bound protein 10	1.2587357156955	7.61987	14.016	4.60511e-11	1.06744e-09	15.2955
11720509_a_at	2200	FBN1	fibrillin 1	1.25817769611461	11.1433	12.2042	4.3487e-10	7.32105e-09	12.9643
11731507_at	65251	ZNF649	zinc finger protein 649	1.25713330986149	6.039	12.8199	1.96987e-10	3.69173e-09	13.7869
11759959_s_at	132320	SCLT1	sodium channel and clathrin linker 1	1.25672086854674	3.89496	9.12972	3.87205e-08	3.64417e-07	8.29961
11719776_at	3340	NDST1	N-deacetylase and N-sulfotransferase 1	1.25640337867756	7.9066	12.0168	5.56957e-10	9.06796e-09	12.7072
11733139_a_at	10124	ARL4A	ADP ribosylation factor like GTPase 4A	1.2560985057608	7.12438	15.2267	1.17214e-11	3.32464e-10	16.7139
11756532_a_at	5293	PIK3CD	phosphatidylinositol-4,5-bisphosphate 3-kinase catalytic subunit delta	1.25605603910919	8.26554	17.4806	1.15976e-12	4.70126e-11	19.1059
11723243_at	1021	CDK6	cyclin dependent kinase 6	1.2558167519607	10.5922	19.0963	2.5889e-13	1.35166e-11	20.6511
11722572_at	890	CCNA2	cyclin A2	1.25578859682204	6.35923	11.4536	1.19368e-09	1.73463e-08	11.915
11719746_a_at	4771	NF2	neurofibromin 2	1.25550876238258	6.49107	17.022	1.8159e-12	6.88781e-11	18.6429
11729171_x_at	84365	NIFK	nucleolar protein interacting with the FHA domain of MKI67	1.25522127011371	8.86537	17.1222	1.64492e-12	6.3309e-11	18.7451
11740312_at	3037	HAS2	hyaluronan synthase 2	1.25492167392928	9.6557	6.68694	2.99712e-06	1.73683e-05	3.79488
11758737_s_at	10424	PGRMC2	progesterone receptor membrane component 2	1.25424998330258	10.655	15.8224	6.18573e-12	1.92434e-10	17.3757
11715453_a_at	1284	COL4A2	collagen type IV alpha 2 chain	1.25397877626053	9.60436	11.1014	1.95141e-09	2.64037e-08	11.4042
11729820_at	84833	USMG5	up-regulated during skeletal muscle growth 5 homolog (mouse)	1.25384228265781	7.78514	15.1829	1.22954e-11	3.45605e-10	16.6644
11745268_a_at	7145	TNS1	tensin 1	1.25315837522695	6.68838	18.3749	4.98282e-13	2.33989e-11	19.977
11759014_at	23528	ZNF281	zinc finger protein 281	1.25296979833345	9.46183	16.0709	4.76727e-12	1.54689e-10	17.6452
11720321_at	204	AK2	adenylate kinase 2	1.25288434406476	6.47881	11.286	1.50611e-09	2.11655e-08	11.6734
11731508_a_at	65251	ZNF649	zinc finger protein 649	1.25283629890659	4.922	8.82902	6.34668e-08	5.62451e-07	7.78656
11719959_at	8879	SGPL1	sphingosine-1-phosphate lyase 1	1.25279359026194	8.60365	21.2061	4.31023e-14	3.052e-12	22.4913
11716563_s_at	7965	AIMP2	aminoacyl tRNA synthetase complex interacting multifunctional protein 2	1.25241632834941	9.87404	16.0653	4.79509e-12	1.5512e-10	17.6392
11756789_a_at	26033	ATRNL1	attractin like 1	1.25200658164345	4.54315	7.57604	5.62121e-07	3.88415e-06	5.52502
11755591_x_at	100129405	MSTO2P	misato family member 2, pseudogene	1.25190432946322	7.35029	11.6251	9.43497e-10	1.41854e-08	12.1595
11755591_x_at	55154	MSTO1	misato 1, mitochondrial distribution and morphology regulator	1.25190432946322	7.35029	11.6251	9.43497e-10	1.41854e-08	12.1595
11744755_x_at	2275	FHL3	four and a half LIM domains 3	1.25188204493238	7.98646	12.3654	3.52379e-10	6.09405e-09	13.1828
11745374_a_at	57526	PCDH19	protocadherin 19	1.25175646714705	4.4515	8.75627	7.16453e-08	6.23871e-07	7.66075
11758419_s_at	113277	TMEM106A	transmembrane protein 106A	1.25150007954213	5.29096	8.19728	1.85866e-07	1.45262e-06	6.67174
11744835_s_at	875	CBS	cystathionine-beta-synthase	1.25137576376152	10.1793	17.6454	9.89716e-13	4.11757e-11	19.2695
11744835_s_at	102724560	CBSL	cystathionine-beta-synthase like	1.25137576376152	10.1793	17.6454	9.89716e-13	4.11757e-11	19.2695
11720306_at	27230	SERP1	stress associated endoplasmic reticulum protein 1	1.25109779475942	10.4544	17.372	1.28851e-12	5.14202e-11	18.9972
11756919_a_at	10486	CAP2	CAP, adenylate cyclase-associated protein, 2 (yeast)	1.25096320500331	8.54307	10.2674	6.56344e-09	7.65811e-08	10.1435
11726152_a_at	49854	ZBTB21	zinc finger and BTB domain containing 21	1.2505271814503	7.87119	19.9126	1.26741e-13	7.45017e-12	21.3853
11737723_a_at	169792	GLIS3	GLIS family zinc finger 3	1.24955207668801	7.96281	16.7237	2.44512e-12	8.82722e-11	18.3356
11745032_a_at	79642	ARSJ	arylsulfatase family member J	1.24870140662894	7.44133	14.1277	4.04218e-11	9.56805e-10	15.4307
11734068_a_at	6747	SSR3	signal sequence receptor subunit 3	1.2475251812397	11.1857	18.3862	4.93105e-13	2.31789e-11	19.9878
11730012_s_at	84541	KBTBD8	kelch repeat and BTB domain containing 8	1.24661322899461	4.14244	11.0607	2.06728e-09	2.78119e-08	11.3442
11737982_a_at	64754	SMYD3	SET and MYND domain containing 3	1.24636269367233	9.21916	12.7696	2.09913e-10	3.89125e-09	13.7209
11750105_x_at	3182	HNRNPAB	heterogeneous nuclear ribonucleoprotein A/B	1.24524023484827	10.9958	19.2733	2.2122e-13	1.17608e-11	20.8129
11725513_a_at	4092	SMAD7	SMAD family member 7	1.24476527413116	4.81852	9.71115	1.53502e-08	1.60456e-07	9.26068
11761642_a_at	7168	TPM1	tropomyosin 1 (alpha)	1.24434800120004	5.26058	13.7804	6.08029e-11	1.34952e-09	15.0072
11724350_s_at	81706	PPP1R14C	protein phosphatase 1 regulatory inhibitor subunit 14C	1.24346534462253	5.95863	13.1365	1.32668e-10	2.62028e-09	14.1973
11749281_a_at	23141	ANKLE2	ankyrin repeat and LEM domain containing 2	1.2426267466023	7.97484	13.98	4.80387e-11	1.10333e-09	15.2516
11725524_s_at	1829	DSG2	desmoglein 2	1.24232413367426	7.34874	16.3373	3.61987e-12	1.23222e-10	17.93
11747828_x_at	262	AMD1	adenosylmethionine decarboxylase 1	1.24213274587191	8.39432	16.6942	2.51868e-12	9.05976e-11	18.3049
11734608_x_at	55164	SHQ1	SHQ1, H/ACA ribonucleoprotein assembly factor	1.24170654443932	7.7346	15.9047	5.67224e-12	1.7882e-10	17.4654
11752754_s_at	6382	SDC1	syndecan 1	1.24074795335639	6.07054	13.5661	7.85642e-11	1.68044e-09	14.7412
11733698_s_at	6446	SGK1	serum/glucocorticoid regulated kinase 1	1.24069879278756	11.3907	17.6363	9.98426e-13	4.14225e-11	19.2604
11755009_s_at	1462	VCAN	versican	1.2398476911718	12.3703	19.945	1.23268e-13	7.27191e-12	21.4138
11715795_at	7873	MANF	mesencephalic astrocyte derived neurotrophic factor	1.23901052942345	11.0482	20.5	7.70597e-14	4.95334e-12	21.8959
11750992_x_at	6472	SHMT2	serine hydroxymethyltransferase 2	1.23775480315525	9.98444	18.4914	4.47577e-13	2.14451e-11	20.0876
11719188_at	4893	NRAS	NRAS proto-oncogene, GTPase	1.23720242443745	8.35273	19.5986	1.66269e-13	9.26742e-12	21.1064
11750974_a_at	5154	PDGFA	platelet derived growth factor subunit A	1.23677973246446	5.89991	7.86946	3.31192e-07	2.42491e-06	6.07296
11723574_a_at	79710	MORC4	MORC family CW-type zinc finger 4	1.2367433508983	8.1397	11.7441	8.0272e-10	1.23158e-08	12.3274
11745019_a_at	102724560	CBSL	cystathionine-beta-synthase like	1.2360513733563	8.12483	14.0843	4.25192e-11	9.97861e-10	15.3782
11745019_a_at	875	CBS	cystathionine-beta-synthase	1.2360513733563	8.12483	14.0843	4.25192e-11	9.97861e-10	15.3782
11729935_a_at	5308	PITX2	paired like homeodomain 2	1.23539882069828	5.95827	10.5239	4.48579e-09	5.49157e-08	10.5391
11759908_at	9358	ITGBL1	integrin subunit beta like 1	1.23460927802678	10.2412	13.2136	1.2064e-10	2.42284e-09	14.296
11759402_s_at	1462	VCAN	versican	1.23385004703925	10.7036	6.56898	3.77256e-06	2.12644e-05	3.55751
11746111_a_at	10146	G3BP1	G3BP stress granule assembly factor 1	1.23204707756648	7.72904	13.7504	6.30107e-11	1.39166e-09	14.9701
11723484_x_at	79031	PDCL3	phosducin like 3	1.23081420650557	8.63176	17.99	7.13504e-13	3.15312e-11	19.607
11737413_at	84953	MICALCL	MICAL C-terminal like	1.22927478249815	4.14997	8.7105	7.73469e-08	6.66832e-07	7.58127
11749113_a_at	1739	DLG1	discs large MAGUK scaffold protein 1	1.22897646160965	6.00009	12.4945	2.9821e-10	5.26388e-09	13.3562
11723591_at	84230	LRRC8C	leucine rich repeat containing 8 family member C	1.22760760544828	7.15363	14.7676	1.94726e-11	5.11299e-10	16.188
11740525_at	285598	ARL10	ADP ribosylation factor like GTPase 10	1.22755388225553	4.59026	8.04688	2.41849e-07	1.8365e-06	6.39878
11721052_at	57542	KLHL42	kelch like family member 42	1.22707438821641	7.55146	9.02264	4.61127e-08	4.25018e-07	8.11819
11748749_a_at	23560	GTPBP4	GTP binding protein 4	1.22694858361688	9.10714	17.7325	9.10658e-13	3.84254e-11	19.3553
11730578_at	79924	ADM2	adrenomedullin 2	1.22658521724542	6.57726	8.68143	8.12132e-08	6.97734e-07	7.53065
11728047_a_at	117177	RAB3IP	RAB3A interacting protein	1.22636178054176	6.68546	11.9746	5.89144e-10	9.5262e-09	12.6488
11748518_a_at	1465	CSRP1	cysteine and glycine rich protein 1	1.22611782880492	10.5143	12.1255	4.82318e-10	7.98406e-09	12.8567
11758870_x_at	9570	GOSR2	golgi SNAP receptor complex member 2	1.22597098939884	8.36881	15.8923	5.74681e-12	1.80711e-10	17.4518
11734721_a_at	10085	EDIL3	EGF like repeats and discoidin domains 3	1.22480106928192	3.77838	8.4369	1.22921e-07	1.00712e-06	7.10059
11753434_a_at	6520	SLC3A2	solute carrier family 3 member 2	1.22342707894366	9.20462	15.0906	1.36058e-11	3.77266e-10	16.5595
11724509_a_at	5366	PMAIP1	phorbol-12-myristate-13-acetate-induced protein 1	1.22241957469677	8.54335	12.5349	2.83119e-10	5.03882e-09	13.4101
11717103_s_at	81539	SLC38A1	solute carrier family 38 member 1	1.22219400282664	11.0908	14.5481	2.4938e-11	6.29106e-10	15.9315
11749223_a_at	284119	CAVIN1	caveolae associated protein 1	1.22188424647909	8.04107	8.00377	2.60948e-07	1.96316e-06	6.31999
11717237_s_at	262	AMD1	adenosylmethionine decarboxylase 1	1.22170253219896	9.51015	15.8294	6.13995e-12	1.9113e-10	17.3834
11756773_a_at	84978	FRMD5	FERM domain containing 5	1.22158768148568	5.25438	8.55404	1.00693e-07	8.42567e-07	7.30755
11720308_x_at	27230	SERP1	stress associated endoplasmic reticulum protein 1	1.22130010668208	11.032	21.346	3.84984e-14	2.76557e-12	22.607
11758573_s_at	79710	MORC4	MORC family CW-type zinc finger 4	1.22074235140415	8.90281	15.2138	1.18879e-11	3.36223e-10	16.6993
11754887_a_at	253827	MSRB3	methionine sulfoxide reductase B3	1.22023016954178	9.20921	14.0906	4.22108e-11	9.91562e-10	15.3858
11716299_a_at	3685	ITGAV	integrin subunit alpha V	1.21971116621751	6.3099	10.4291	5.1595e-09	6.20129e-08	10.3937
11724482_x_at	8036	SHOC2	SHOC2, leucine rich repeat scaffold protein	1.21890032651263	6.98069	11.8376	7.07618e-10	1.10904e-08	12.4584
11746019_a_at	80745	THUMPD2	THUMP domain containing 2	1.21827558141164	7.12565	11.2665	1.54754e-09	2.16249e-08	11.6452
11747877_x_at	262	AMD1	adenosylmethionine decarboxylase 1	1.21794472342313	8.80216	16.1401	4.43672e-12	1.45235e-10	17.7195
11743780_at	55829	SELENOS	selenoprotein S	1.21735311052418	7.00615	16.7625	2.35162e-12	8.5395e-11	18.3758
11756509_a_at	25805	BAMBI	BMP and activin membrane bound inhibitor	1.21601354521574	7.66124	17.817	8.40255e-13	3.60073e-11	19.4383
11720402_at	1948	EFNB2	ephrin B2	1.21588136169655	5.79743	11.9337	6.22141e-10	9.98795e-09	12.5922
11721590_a_at	63910	SLC17A9	solute carrier family 17 member 9	1.21421526310366	7.54147	15.5015	8.70481e-12	2.55846e-10	17.022
11748565_a_at	10969	EBNA1BP2	EBNA1 binding protein 2	1.21401702399108	8.25912	15.7673	6.55653e-12	2.02316e-10	17.3154
11754953_a_at	84886	C1orf198	chromosome 1 open reading frame 198	1.21369568769958	10.0003	13.9923	4.73483e-11	1.09254e-09	15.2666
11720223_at	2673	GFPT1	glutamine--fructose-6-phosphate transaminase 1	1.21330181346484	9.12696	21.8556	2.56574e-14	1.99359e-12	23.0221
11733701_a_at	51303	FKBP11	FK506 binding protein 11	1.21321079057377	9.95719	18.0637	6.65704e-13	2.97374e-11	19.6785
11716932_a_at	151887	CCDC80	coiled-coil domain containing 80	1.21301492046006	10.1757	10.29	6.34492e-09	7.43823e-08	10.1787
11738028_a_at	284217	LAMA1	laminin subunit alpha 1	1.21293362872822	6.48544	16.2766	3.8531e-12	1.29207e-10	17.8654
11716062_a_at	3371	TNC	tenascin C	1.2127662353356	11.651	15.6081	7.76546e-12	2.32279e-10	17.1403
11736724_x_at	9260	PDLIM7	PDZ and LIM domain 7	1.21168612508728	6.96193	16.0282	4.9841e-12	1.60067e-10	17.5992
11759428_a_at	8609	KLF7	Kruppel like factor 7	1.21164667323632	9.7569	19.2652	2.22805e-13	1.18324e-11	20.8055
11717100_a_at	81539	SLC38A1	solute carrier family 38 member 1	1.21106991127505	6.76105	11.0178	2.19681e-09	2.93076e-08	11.2811
11739117_a_at	23167	EFR3A	EFR3 homolog A	1.21091391435016	5.74154	10.0969	8.48598e-09	9.59154e-08	9.87656
11741799_a_at	54880	BCOR	BCL6 corepressor	1.21056538058422	7.5256	15.2425	1.1521e-11	3.27157e-10	16.7318
11732190_at	4853	NOTCH2	notch 2	1.21047892121536	5.99448	15.9847	5.2159e-12	1.66407e-10	17.5521
11754327_x_at	83874	TBC1D10A	TBC1 domain family member 10A	1.21044250266075	7.81845	6.97944	1.70781e-06	1.0503e-05	4.37564
11755781_a_at	1953	MEGF6	multiple EGF like domains 6	1.20997457744143	7.64908	6.80606	2.38019e-06	1.41392e-05	4.03277
11728761_a_at	861	RUNX1	runt related transcription factor 1	1.20992742488794	10.4117	11.1931	1.71506e-09	2.36585e-08	11.5384
11728761_a_at	100506403	LOC100506403	uncharacterized LOC100506403	1.20992742488794	10.4117	11.1931	1.71506e-09	2.36585e-08	11.5384
11719480_a_at	1475	CSTA	cystatin A	1.20991395313555	7.85501	12.3438	3.6239e-10	6.24965e-09	13.1537
11754712_a_at	83874	TBC1D10A	TBC1 domain family member 10A	1.20960848728837	6.66688	7.41473	7.55543e-07	5.06372e-06	5.21893
11747432_a_at	8038	ADAM12	ADAM metallopeptidase domain 12	1.20956806926437	4.73878	12.6192	2.54139e-10	4.57904e-09	13.5223
11747663_a_at	112849	L3HYPDH	trans-L-3-hydroxyproline dehydratase	1.20928290147501	7.08543	10.8811	2.67038e-09	3.47817e-08	11.0782
11741155_x_at	3987	LIMS1	LIM zinc finger domain containing 1	1.20850512504417	9.90367	9.60067	1.8246e-08	1.87635e-07	9.08113
11742952_at	55829	SELENOS	selenoprotein S	1.20788368681535	11.3359	20.2918	9.17786e-14	5.72113e-12	21.7166
11756358_a_at	1263	PLK3	polo like kinase 3	1.20775447000318	7.89573	14.4263	2.86484e-11	7.08621e-10	15.7877
11716865_a_at	6510	SLC1A5	solute carrier family 1 member 5	1.20764335942033	9.02444	13.0371	1.50073e-10	2.91403e-09	14.0693
11717444_at	705	BYSL	bystin like	1.20671149699548	7.845	15.5233	8.50348e-12	2.50524e-10	17.0463
11718219_a_at	3182	HNRNPAB	heterogeneous nuclear ribonucleoprotein A/B	1.20656117529556	11.1909	17.6451	9.8998e-13	4.11757e-11	19.2692
11724586_a_at	6857	SYT1	synaptotagmin 1	1.2060879278523	6.24063	14.0991	4.17934e-11	9.855e-10	15.3961
11732744_at	100130311	C17orf107	chromosome 17 open reading frame 107	1.20585464997122	6.13504	11.1419	1.84326e-09	2.51744e-08	11.4635
11727067_a_at	6586	SLIT3	slit guidance ligand 3	1.20558971368005	7.13947	12.5586	2.74626e-10	4.90354e-09	13.4418
11724425_s_at	25940	FAM98A	family with sequence similarity 98 member A	1.20465662504108	10.31	16.5151	3.01901e-12	1.05826e-10	18.1176
11727466_a_at	2553	GABPB1	GA binding protein transcription factor beta subunit 1	1.20379359716979	6.01754	7.19985	1.12643e-06	7.2378e-06	4.8058
11727466_a_at	55056	FLJ10038	uncharacterized protein FLJ10038	1.20379359716979	6.01754	7.19985	1.12643e-06	7.2378e-06	4.8058
11729673_s_at	285550	FAM200B	family with sequence similarity 200 member B	1.20324492077062	8.18465	10.1942	7.32566e-09	8.44199e-08	10.0294
11743477_at	10165	SLC25A13	solute carrier family 25 member 13	1.20308614605689	7.97889	13.8414	5.65626e-11	1.2662e-09	15.0822
11719344_a_at	467	ATF3	activating transcription factor 3	1.20267362202372	6.73324	13.2815	1.10991e-10	2.25884e-09	14.3826
11741582_a_at	6520	SLC3A2	solute carrier family 3 member 2	1.20222289674054	10.4487	16.8586	2.13609e-12	7.83735e-11	18.4752
11740528_a_at	3899	AFF3	AF4/FMR2 family member 3	1.20187470576669	6.68166	15.6847	7.1566e-12	2.1731e-10	17.2248
11729225_s_at	9197	SLC33A1	solute carrier family 33 member 1	1.20147117560649	8.36302	14.6657	2.18328e-11	5.62235e-10	16.0694
11739062_s_at	23560	GTPBP4	GTP binding protein 4	1.20145895010114	9.55006	17.4902	1.1491e-12	4.66187e-11	19.1154
11748624_a_at	10525	HYOU1	hypoxia up-regulated 1	1.20115235544103	6.79354	10.8244	2.89689e-09	3.73195e-08	10.9936
11749420_a_at	10046	MAMLD1	mastermind like domain containing 1	1.20074774200192	7.01407	12.1626	4.59334e-10	7.67288e-09	12.9074
11743165_at	2120	ETV6	ETS variant 6	1.1998170100778	6.26734	13.1249	1.34584e-10	2.64754e-09	14.1825
11756800_a_at	9620	CELSR1	cadherin EGF LAG seven-pass G-type receptor 1	1.19963855897403	7.44003	8.81431	6.50377e-08	5.73804e-07	7.76118
11731649_x_at	50863	NTM	neurotrimin	1.19952889623819	8.74373	11.4543	1.19242e-09	1.7333e-08	11.9161
11720222_at	2673	GFPT1	glutamine--fructose-6-phosphate transaminase 1	1.19888190425297	10.1002	12.3364	3.6591e-10	6.295e-09	13.1437
11729647_s_at	11082	ESM1	endothelial cell specific molecule 1	1.19856337085906	5.15669	7.89933	3.14029e-07	2.31465e-06	6.1281
11725670_s_at	10527	IPO7	importin 7	1.19850282372696	8.8845	14.5652	2.44614e-11	6.1866e-10	15.9515
11737750_s_at	6446	SGK1	serum/glucocorticoid regulated kinase 1	1.19828520298252	11.6113	16.7123	2.47325e-12	8.91876e-11	18.3237
11719725_at	9933	PUM3	pumilio RNA binding family member 3	1.19714675973579	8.36239	16.801	2.2627e-12	8.24077e-11	18.4157
11758456_s_at	2673	GFPT1	glutamine--fructose-6-phosphate transaminase 1	1.19694084972281	9.07635	9.71275	1.5312e-08	1.60226e-07	9.26327
11726551_s_at	80328	ULBP2	UL16 binding protein 2	1.19693445435156	8.79928	16.677	2.56259e-12	9.17104e-11	18.2871
11726551_s_at	154064	RAET1L	retinoic acid early transcript 1L	1.19693445435156	8.79928	16.677	2.56259e-12	9.17104e-11	18.2871
11717470_at	85465	SELENOI	selenoprotein I	1.1963995806739	8.72683	17.3714	1.28927e-12	5.14202e-11	18.9966
11725482_a_at	4148	MATN3	matrilin 3	1.19635294950166	7.29676	13.1179	1.35761e-10	2.66859e-09	14.1734
11744997_a_at	9019	MPZL1	myelin protein zero like 1	1.19619343372341	7.08376	17.3506	1.31556e-12	5.23397e-11	18.9758
11725510_a_at	9057	SLC7A6	solute carrier family 7 member 6	1.19601419213766	7.69784	14.2445	3.53039e-11	8.503e-10	15.5711
11756730_x_at	23400	ATP13A2	ATPase 13A2	1.19554283108246	7.68434	8.72579	7.53918e-08	6.52249e-07	7.60784
11721767_s_at	83858	ATAD3B	ATPase family, AAA domain containing 3B	1.19544024676369	8.76386	11.7521	7.94055e-10	1.22131e-08	12.3387
11721767_s_at	55210	ATAD3A	ATPase family, AAA domain containing 3A	1.19544024676369	8.76386	11.7521	7.94055e-10	1.22131e-08	12.3387
11743972_a_at	54541	DDIT4	DNA damage inducible transcript 4	1.19517188805449	10.7842	15.4324	9.37705e-12	2.7301e-10	16.945
11755890_x_at	50636	ANO7	anoctamin 7	1.19452643592211	4.80314	10.1866	7.41024e-09	8.52477e-08	10.0174
11751647_a_at	3575	IL7R	interleukin 7 receptor	1.19447127552359	5.29404	9.72932	1.4922e-08	1.56608e-07	9.29007
11722108_at	22990	PCNX1	pecanex homolog 1 (Drosophila)	1.19424615269211	8.28935	20.3941	8.42116e-14	5.30287e-12	21.8049
11762266_x_at	3575	IL7R	interleukin 7 receptor	1.1938677278882	5.72422	11.6739	8.82892e-10	1.33594e-08	12.2285
11736447_at	7112	TMPO	thymopoietin	1.1935972050277	6.84484	15.2464	1.14722e-11	3.25958e-10	16.7362
11717372_s_at	5611	DNAJC3	DnaJ heat shock protein family (Hsp40) member C3	1.19357939911036	6.18377	12.6806	2.34999e-10	4.28429e-09	13.6036
11736019_a_at	4839	NOP2	NOP2 nucleolar protein	1.19336304348158	6.61463	10.2447	6.79085e-09	7.90855e-08	10.1081
11760558_at	1282	COL4A1	collagen type IV alpha 1 chain	1.19261745103912	5.26948	8.97375	4.99649e-08	4.55188e-07	8.03488
11762012_at	4629	MYH11	myosin heavy chain 11	1.19219485867829	3.81369	10.6288	3.84697e-09	4.80417e-08	10.6988
11716681_at	55334	SLC39A9	solute carrier family 39 member 9	1.19199109615094	6.41975	7.76758	3.9746e-07	2.8494e-06	5.88399
11725525_at	1829	DSG2	desmoglein 2	1.19179932164753	5.251	9.54836	1.98112e-08	2.01926e-07	8.99563
11733071_a_at	6520	SLC3A2	solute carrier family 3 member 2	1.19124772240048	10.2714	15.021	1.46898e-11	4.0281e-10	16.4801
11739010_a_at	4627	MYH9	myosin heavy chain 9	1.19051138489228	6.41802	9.06907	4.27411e-08	3.97421e-07	8.19702
11719958_at	8879	SGPL1	sphingosine-1-phosphate lyase 1	1.1903274071064	7.66471	14.776	1.92893e-11	5.07023e-10	16.1978
11728402_a_at	23545	ATP6V0A2	ATPase H+ transporting V0 subunit a2	1.19011156803367	7.65122	12.4299	3.24115e-10	5.66658e-09	13.2697
11751057_a_at	63898	SH2D4A	SH2 domain containing 4A	1.18979431418019	8.35731	16.3415	3.6044e-12	1.2278e-10	17.9344
11717294_a_at	6432	SRSF7	serine and arginine rich splicing factor 7	1.18899250449719	7.21858	13.2996	1.08561e-10	2.21668e-09	14.4055
11719019_at	865	CBFB	core-binding factor beta subunit	1.18889835813689	9.79517	16.1334	4.46726e-12	1.45945e-10	17.7124
11741271_a_at	57120	GOPC	golgi associated PDZ and coiled-coil motif containing	1.18829558670734	10.4175	9.85584	1.22665e-08	1.31927e-07	9.49368
11737775_a_at	4839	NOP2	NOP2 nucleolar protein	1.18824340361272	6.55906	11.5068	1.10933e-09	1.63217e-08	11.9912
11721917_a_at	353322	ANKRD37	ankyrin repeat domain 37	1.18735912998052	8.03125	16.9974	1.86063e-12	7.03328e-11	18.6178
11749333_a_at	26354	GNL3	G protein nucleolar 3	1.18677445948451	7.17801	12.8055	2.00589e-10	3.75214e-09	13.7681
11741149_x_at	6520	SLC3A2	solute carrier family 3 member 2	1.18669102711623	10.3012	13.7089	6.62103e-11	1.45261e-09	14.9188
11723875_a_at	54868	TMEM104	transmembrane protein 104	1.18663492587025	7.60238	13.9213	5.14696e-11	1.16377e-09	15.1801
11747537_x_at	6472	SHMT2	serine hydroxymethyltransferase 2	1.18647839646959	9.80744	19.334	2.09667e-13	1.12432e-11	20.868
11745468_a_at	9568	GABBR2	gamma-aminobutyric acid type B receptor subunit 2	1.1863207960091	6.90241	10.5185	4.52182e-09	5.52884e-08	10.5308
11718027_a_at	80324	PUS1	pseudouridylate synthase 1	1.18612119013528	7.7401	10.6268	3.85792e-09	4.81219e-08	10.6958
11747735_x_at	3987	LIMS1	LIM zinc finger domain containing 1	1.18591081404689	10.4648	11.3716	1.33704e-09	1.91097e-08	11.7971
11747820_x_at	7378	UPP1	uridine phosphorylase 1	1.18496514603454	6.07654	9.83998	1.25703e-08	1.34727e-07	9.46826
11739080_s_at	11080	DNAJB4	DnaJ heat shock protein family (Hsp40) member B4	1.18494839043639	9.85907	9.64071	1.71354e-08	1.77393e-07	9.14637
11753923_at	401093	MBNL1-AS1	MBNL1 antisense RNA 1	1.18391718675069	7.54999	14.175	3.82631e-11	9.11811e-10	15.4876
11733179_a_at	6457	SH3GL3	SH3 domain containing GRB2 like 3, endophilin A3	1.18359872861767	4.07057	11.0704	2.03885e-09	2.74519e-08	11.3586
11753958_a_at	2617	GARS	glycyl-tRNA synthetase	1.18352888817569	12.6377	21.6679	2.97644e-14	2.2423e-12	22.8702
11746554_a_at	6678	SPARC	secreted protein acidic and cysteine rich	1.18224414998356	12.2738	13.3637	1.00386e-10	2.07458e-09	14.4868
11721950_at	22979	EFR3B	EFR3 homolog B	1.18186928685329	6.67837	9.93187	1.09131e-08	1.19316e-07	9.61516
11743303_a_at	23379	ICE1	interactor of little elongation complex ELL subunit 1	1.18172061252454	9.86503	17.1086	1.6672e-12	6.40669e-11	18.7312
11720320_at	204	AK2	adenylate kinase 2	1.18126896224793	8.21067	14.7738	1.93379e-11	5.08031e-10	16.1952
11724755_at	85365	ALG2	ALG2, alpha-1,3/1,6-mannosyltransferase	1.18110164424044	7.74989	12.6016	2.59898e-10	4.66581e-09	13.499
11739768_a_at	5791	PTPRE	protein tyrosine phosphatase, receptor type E	1.17975469579748	6.75897	12.6031	2.5942e-10	4.66062e-09	13.5009
11755297_a_at	55701	ARHGEF40	Rho guanine nucleotide exchange factor 40	1.17969147659261	8.57114	12.222	4.24841e-10	7.17417e-09	12.9885
11756615_x_at	6472	SHMT2	serine hydroxymethyltransferase 2	1.17878628098046	9.79653	16.9257	1.99803e-12	7.45796e-11	18.5442
11738551_a_at	302	ANXA2	annexin A2	1.17782655023149	8.5816	13.853	5.57902e-11	1.25004e-09	15.0964
11762109_s_at	91966	CXorf40A	chromosome X open reading frame 40A	1.17775945732726	6.26865	9.71839	1.5178e-08	1.59025e-07	9.2724
11762109_s_at	541578	CXorf40B	chromosome X open reading frame 40B	1.17775945732726	6.26865	9.71839	1.5178e-08	1.59025e-07	9.2724
11744005_at	7262	PHLDA2	pleckstrin homology like domain family A member 2	1.17748231428018	8.73211	11.3047	1.4672e-09	2.06977e-08	11.7006
11718591_at	23753	SDF2L1	stromal cell derived factor 2 like 1	1.17719965054658	8.62403	11.5145	1.09761e-09	1.61877e-08	12.0022
11727186_a_at	7474	WNT5A	Wnt family member 5A	1.17669125512418	11.4549	17.1379	1.61971e-12	6.24844e-11	18.761
11754068_a_at	1465	CSRP1	cysteine and glycine rich protein 1	1.17605271091194	9.98296	12.8574	1.87907e-10	3.54168e-09	13.8359
11739470_at	84910	TMEM87B	transmembrane protein 87B	1.17496232187086	7.5207	17.6896	9.48738e-13	3.9753e-11	19.3131
11730865_a_at	154807	VKORC1L1	vitamin K epoxide reductase complex subunit 1 like 1	1.17493842706216	7.63625	12.83	1.94507e-10	3.65355e-09	13.8
11739812_a_at	50810	HDGFRP3	hepatoma-derived growth factor, related protein 3	1.17375726682168	9.99916	13.1641	1.28221e-10	2.54565e-09	14.2327
11744209_s_at	871	SERPINH1	serpin family H member 1	1.1730078161768	11.8486	11.5708	1.01612e-09	1.51257e-08	12.0824
11743760_s_at	56990	CDC42SE2	CDC42 small effector 2	1.17285147559474	5.84075	10.3146	6.11664e-09	7.20646e-08	10.2168
11747465_a_at	3340	NDST1	N-deacetylase and N-sulfotransferase 1	1.17164006598781	5.45494	10.5707	4.18776e-09	5.16376e-08	10.6105
11716412_s_at	5832	ALDH18A1	aldehyde dehydrogenase 18 family member A1	1.17131585304515	10.5156	17.062	1.74556e-12	6.65127e-11	18.6837
11751003_a_at	7286	TUFT1	tuftelin 1	1.17083802881427	5.13763	7.65167	4.89935e-07	3.4328e-06	5.66734
11730327_s_at	25879	DCAF13	DDB1 and CUL4 associated factor 13	1.17066752378599	9.0797	10.985	2.30191e-09	3.05614e-08	11.2325
11746785_a_at	79939	SLC35E1	solute carrier family 35 member E1	1.17015800756831	4.52228	8.12696	2.1014e-07	1.61881e-06	6.54447
11755480_a_at	93649	MYOCD	myocardin	1.16922247326854	5.5499	11.6799	8.75726e-10	1.32713e-08	12.2369
11748214_a_at	9819	TSC22D2	TSC22 domain family member 2	1.16825774275742	7.08564	7.27756	9.74251e-07	6.36239e-06	4.9559
11746321_s_at	871	SERPINH1	serpin family H member 1	1.16808976587594	11.8576	11.842	7.03453e-10	1.10391e-08	12.4646
11757102_a_at	23246	BOP1	block of proliferation 1	1.1676038207638	8.95106	12.8282	1.94928e-10	3.6587e-09	13.7978
11760139_at	84909	C9orf3	chromosome 9 open reading frame 3	1.16670326812977	5.74856	9.27144	3.07913e-08	2.97659e-07	8.53757
11746185_a_at	3799	KIF5B	kinesin family member 5B	1.16657800287358	8.85704	14.9307	1.62335e-11	4.381e-10	16.3765
11757939_s_at	55752	SEPT11	septin 11	1.1658989631576	9.95988	11.5812	1.00172e-09	1.49518e-08	12.0972
11739757_a_at	79850	FAM57A	family with sequence similarity 57 member A	1.16520209805068	6.98186	11.2117	1.67091e-09	2.31118e-08	11.5655
11748627_x_at	7358	UGDH	UDP-glucose 6-dehydrogenase	1.16489895810171	9.10355	15.4189	9.51446e-12	2.76361e-10	16.9299
11728375_x_at	87	ACTN1	actinin alpha 1	1.16478983147581	11.903	17.7533	8.92775e-13	3.78321e-11	19.3758
11715931_s_at	6446	SGK1	serum/glucocorticoid regulated kinase 1	1.16433190550556	11.4614	14.5572	2.4682e-11	6.23601e-10	15.9422
11759757_a_at	9197	SLC33A1	solute carrier family 33 member 1	1.1641993724463	8.13844	18.3909	4.90977e-13	2.31217e-11	19.9922
11721510_x_at	116150	NUS1	NUS1 dehydrodolichyl diphosphate synthase subunit	1.16371198022985	8.81871	13.7464	6.33152e-11	1.39776e-09	14.9651
11718788_a_at	100	ADA	adenosine deaminase	1.16347737703944	7.98398	11.2812	1.51625e-09	2.12959e-08	11.6664
11746697_a_at	6520	SLC3A2	solute carrier family 3 member 2	1.16329250193203	10.3143	16.0959	4.64489e-12	1.5105e-10	17.6721
11727128_at	7306	TYRP1	tyrosinase related protein 1	1.16324013616297	4.72889	8.71093	7.72918e-08	6.66473e-07	7.58201
11743856_a_at	115908	CTHRC1	collagen triple helix repeat containing 1	1.16322723203436	11.7352	20.0286	1.14751e-13	6.85944e-12	21.4873
11755757_a_at	23336	SYNM	synemin	1.16266386827406	8.14051	17.0714	1.7294e-12	6.61739e-11	18.6933
11745129_x_at	25819	NOCT	nocturnin	1.16236729849042	3.66574	11.4716	1.16444e-09	1.69911e-08	11.9408
11724241_at	6925	TCF4	transcription factor 4	1.16156589435113	8.50584	12.4126	3.31454e-10	5.77652e-09	13.2464
11716789_s_at	6897	TARS	threonyl-tRNA synthetase	1.1615509391124	11.3257	16.2961	3.77648e-12	1.27444e-10	17.8862
11754793_a_at	23223	RRP12	ribosomal RNA processing 12 homolog	1.16109132135068	8.31478	12.4687	3.08271e-10	5.41444e-09	13.3217
11720927_a_at	6723	SRM	spermidine synthase	1.16101874462024	11.1164	11.8483	6.97537e-10	1.09567e-08	12.4733
11724330_s_at	54487	DGCR8	DGCR8, microprocessor complex subunit	1.16071879014576	7.59791	11.5621	1.02823e-09	1.52784e-08	12.0701
11725250_a_at	138639	PTPDC1	protein tyrosine phosphatase domain containing 1	1.16069557377033	7.03921	16.2909	3.7965e-12	1.27915e-10	17.8807
11753283_a_at	55559	HAUS7	HAUS augmin like complex subunit 7	1.16062171346849	6.68352	13.3395	1.03392e-10	2.12782e-09	14.4562
11753283_a_at	11219	TREX2	three prime repair exonuclease 2	1.16062171346849	6.68352	13.3395	1.03392e-10	2.12782e-09	14.4562
11749212_a_at	9358	ITGBL1	integrin subunit beta like 1	1.16043833585558	11.372	12.2043	4.34848e-10	7.32105e-09	12.9643
11734939_a_at	220963	SLC16A9	solute carrier family 16 member 9	1.16002614007909	4.41493	12.775	2.08489e-10	3.8663e-09	13.7279
11747049_a_at	2683	B4GALT1	beta-1,4-galactosyltransferase 1	1.16000013399937	4.74737	7.52529	6.16692e-07	4.21824e-06	5.4291
11751438_a_at	81849	ST6GALNAC5	ST6 N-acetylgalactosaminide alpha-2,6-sialyltransferase 5	1.15922711184564	5.925	8.30905	1.53125e-07	1.22359e-06	6.87269
11743444_s_at	388	RHOB	ras homolog family member B	1.15880597185088	9.03327	12.7811	2.06872e-10	3.84351e-09	13.736
11754539_s_at	90768	LOC90768	uncharacterized LOC90768	1.15802969475922	4.05785	5.95738	1.28168e-05	6.41679e-05	2.29839
11722931_a_at	2618	GART	phosphoribosylglycinamide formyltransferase, phosphoribosylglycinamide synthetase, phosphoribosylaminoimidazole synthetase	1.15796260994875	6.67757	16.0212	5.02077e-12	1.61052e-10	17.5916
11750173_x_at	8218	CLTCL1	clathrin heavy chain like 1	1.15757152213442	7.20345	14.3987	2.95698e-11	7.28139e-10	15.7549
11723768_a_at	28966	SNX24	sorting nexin 24	1.15742687173695	8.60076	13.4533	9.00348e-11	1.88745e-09	14.5998
11757669_s_at	51645	PPIL1	peptidylprolyl isomerase like 1	1.15629021925582	8.60376	13.1163	1.3603e-10	2.67281e-09	14.1714
11727972_a_at	55839	CENPN	centromere protein N	1.15592648611709	4.75976	8.39391	1.32316e-07	1.07501e-06	7.02419
11731890_a_at	170690	ADAMTS16	ADAM metallopeptidase with thrombospondin type 1 motif 16	1.1559174184697	5.76682	7.63494	5.05027e-07	3.52478e-06	5.63592
11725523_at	1829	DSG2	desmoglein 2	1.15532195196921	6.5077	8.8489	6.14067e-08	5.46346e-07	7.82082
11739740_a_at	50615	IL21R	interleukin 21 receptor	1.15530443269921	5.7549	12.6933	2.31226e-10	4.22931e-09	13.6204
11723362_s_at	9306	SOCS6	suppressor of cytokine signaling 6	1.1548117046102	8.3106	9.4846	2.19111e-08	2.20828e-07	8.89098
11734181_at	8139	GAN	gigaxonin	1.1546431402685	5.29999	9.78899	1.36016e-08	1.44559e-07	9.38633
11750860_a_at	8418	CMAHP	cytidine monophospho-N-acetylneuraminic acid hydroxylase, pseudogene	1.15337808595742	6.70379	7.6615	4.81286e-07	3.37846e-06	5.68578
11718068_at	4643	MYO1E	myosin IE	1.15297628169033	8.10362	17.4698	1.17197e-12	4.74299e-11	19.095
11757855_a_at	2617	GARS	glycyl-tRNA synthetase	1.15288602833203	12.5783	19.4448	1.90208e-13	1.03682e-11	20.9682
11715920_a_at	10424	PGRMC2	progesterone receptor membrane component 2	1.15250258896738	11.4227	17.8368	8.2463e-13	3.54663e-11	19.4577
11729711_at	92935	MARS2	methionyl-tRNA synthetase 2, mitochondrial	1.15227841025774	6.78589	11.0501	2.09837e-09	2.8157e-08	11.3287
11755766_x_at	401548	SNX30	sorting nexin family member 30	1.15227450763736	8.85465	16.5627	2.87652e-12	1.01478e-10	18.1676
11738808_a_at	114884	OSBPL10	oxysterol binding protein like 10	1.15219455742077	7.57605	15.8404	6.06913e-12	1.89522e-10	17.3954
11725955_at	10440	TIMM17A	translocase of inner mitochondrial membrane 17A	1.15175988116924	5.07438	11.4835	1.14545e-09	1.67684e-08	11.9579
11733084_a_at	23022	PALLD	palladin, cytoskeletal associated protein	1.15080816178432	11.859	13.5075	8.43191e-11	1.78426e-09	14.6678
11734607_a_at	55164	SHQ1	SHQ1, H/ACA ribonucleoprotein assembly factor	1.15050711386341	7.54598	15.5368	8.38171e-12	2.47673e-10	17.0612
11721792_at	285704	RGMB	repulsive guidance molecule family member b	1.15050097393421	8.35042	11.7643	7.81123e-10	1.20447e-08	12.3557
11751484_x_at	633	BGN	biglycan	1.15035948225612	7.17287	8.18037	1.91424e-07	1.49064e-06	6.64119
11743084_s_at	664	BNIP3	BCL2 interacting protein 3	1.15002607941627	11.2688	12.8749	1.83803e-10	3.47758e-09	13.8588
11740799_x_at	114299	PALM2	paralemmin 2	1.15002373840533	5.18879	10.3921	5.4503e-09	6.51372e-08	10.3367
11720177_a_at	65083	NOL6	nucleolar protein 6	1.15001279929611	6.05009	14.0907	4.22048e-11	9.91562e-10	15.3859
11742478_a_at	3084	NRG1	neuregulin 1	1.14892523542576	4.7826	4.34302	0.000400135	0.00143346	-1.20997
11757941_s_at	7058	THBS2	thrombospondin 2	1.14788534765561	11.8401	11.6361	9.29506e-10	1.39921e-08	12.175
11719747_a_at	4771	NF2	neurofibromin 2	1.14736567684603	10.0838	16.2582	3.92674e-12	1.31143e-10	17.8458
11737772_x_at	81931	ZNF93	zinc finger protein 93	1.14671316131391	4.14472	7.39523	7.83226e-07	5.22802e-06	5.18169
11759701_at	1317	SLC31A1	solute carrier family 31 member 1	1.14663772397564	6.47047	11.3369	1.40301e-09	1.99259e-08	11.7471
11722109_at	22990	PCNX1	pecanex homolog 1 (Drosophila)	1.1462023283518	6.34728	9.07029	4.26559e-08	3.96761e-07	8.1991
11733428_a_at	636	BICD1	BICD cargo adaptor 1	1.14574716063986	7.64851	15.865	5.91416e-12	1.85033e-10	17.4221
11754696_x_at	55839	CENPN	centromere protein N	1.14526928434081	8.36775	16.2077	4.13671e-12	1.3723e-10	17.7919
11760487_x_at	79031	PDCL3	phosducin like 3	1.14493085085387	7.21981	12.3742	3.4838e-10	6.03326e-09	13.1947
11749066_s_at	633	BGN	biglycan	1.14444273967337	7.3469	9.82899	1.27854e-08	1.36764e-07	9.45064
11716562_at	7965	AIMP2	aminoacyl tRNA synthetase complex interacting multifunctional protein 2	1.14418597589222	9.66814	14.3089	3.2778e-11	7.96441e-10	15.6481
11721368_at	9244	CRLF1	cytokine receptor like factor 1	1.14343842330885	8.59541	11.5035	1.11439e-09	1.63767e-08	11.9865
11759417_s_at	3313	HSPA9	heat shock protein family A (Hsp70) member 9	1.14326148059567	8.56124	14.3266	3.21173e-11	7.83463e-10	15.6692
11727601_a_at	58189	WFDC1	WAP four-disulfide core domain 1	1.143197948896	8.11655	9.57245	1.90736e-08	1.95334e-07	9.03505
11719276_at	63875	MRPL17	mitochondrial ribosomal protein L17	1.14310702641582	6.88783	11.6792	8.76478e-10	1.32786e-08	12.236
11717053_a_at	6745	SSR1	signal sequence receptor subunit 1	1.14290794614866	9.22843	15.2551	1.1364e-11	3.23254e-10	16.746
11740109_a_at	55027	HEATR3	HEAT repeat containing 3	1.14281473887462	5.85533	4.8475	0.000132796	0.00052976	-0.0926295
11719108_a_at	2275	FHL3	four and a half LIM domains 3	1.14237113454572	8.16819	13.985	4.77566e-11	1.09838e-09	15.2577
11746438_a_at	6472	SHMT2	serine hydroxymethyltransferase 2	1.14174067092798	9.64573	18.3324	5.18253e-13	2.41631e-11	19.9365
11738552_x_at	302	ANXA2	annexin A2	1.14147438373514	10.273	13.6147	7.41086e-11	1.59896e-09	14.8018
11724130_at	2674	GFRA1	GDNF family receptor alpha 1	1.13972211285985	5.81024	10.6852	3.54334e-09	4.46595e-08	10.7842
11739317_at	10746	MAP3K2	mitogen-activated protein kinase kinase kinase 2	1.13956782558641	6.37588	11.3818	1.31823e-09	1.88681e-08	11.8119
11726869_a_at	126321	MFSD12	major facilitator superfamily domain containing 12	1.13922873656546	6.92629	12.2538	4.07524e-10	6.90767e-09	13.0318
11741510_a_at	9709	HERPUD1	homocysteine inducible ER protein with ubiquitin like domain 1	1.13853732934525	11.1537	17.6889	9.49348e-13	3.9753e-11	19.3124
11747548_a_at	8301	PICALM	phosphatidylinositol binding clathrin assembly protein	1.13737462827424	7.26643	6.18412	8.0976e-06	4.24117e-05	2.7706
11752492_a_at	92	ACVR2A	activin A receptor type 2A	1.13734251569653	6.09455	9.38433	2.56972e-08	2.54224e-07	8.72541
11724510_at	5366	PMAIP1	phorbol-12-myristate-13-acetate-induced protein 1	1.13726387652868	7.73834	10.3234	6.03644e-09	7.12383e-08	10.2305
11749864_a_at	57381	RHOJ	ras homolog family member J	1.13582635455174	7.69164	14.5944	2.3664e-11	6.01565e-10	15.9859
11721054_at	57542	KLHL42	kelch like family member 42	1.13510461798588	8.46532	14.1342	4.01186e-11	9.51598e-10	15.4385
11723580_at	221710	SMIM13	small integral membrane protein 13	1.13220736497977	9.58985	17.6897	9.48656e-13	3.9753e-11	19.3132
11736030_a_at	9123	SLC16A3	solute carrier family 16 member 3	1.13204411173028	8.37374	4.58887	0.000233202	0.000879751	-0.664118
11752595_a_at	3313	HSPA9	heat shock protein family A (Hsp70) member 9	1.13169094519171	9.50751	17.7909	8.61371e-13	3.67084e-11	19.4127
11755062_a_at	79070	KDELC1	KDEL motif containing 1	1.1314820157268	8.22395	12.4598	3.11826e-10	5.46911e-09	13.3098
11751483_s_at	633	BGN	biglycan	1.13140762254085	7.37042	10.312	6.14046e-09	7.22936e-08	10.2128
11729995_a_at	2662	GDF10	growth differentiation factor 10	1.13073169987572	5.49255	9.05719	4.35786e-08	4.04373e-07	8.17687
11741735_a_at	55839	CENPN	centromere protein N	1.13041488027162	5.04484	12.2095	4.3188e-10	7.2831e-09	12.9714
11725199_at	55727	BTBD7	BTB domain containing 7	1.13031836145246	5.33459	9.18229	3.55554e-08	3.37202e-07	8.38817
11733905_x_at	51018	RRP15	ribosomal RNA processing 15 homolog	1.13011336083822	6.73825	6.47016	4.58127e-06	2.53692e-05	3.35726
11724134_a_at	6558	SLC12A2	solute carrier family 12 member 2	1.12793389450622	6.80125	12.3951	3.39064e-10	5.89669e-09	13.2228
11728199_s_at	4015	LOX	lysyl oxidase	1.12757033135857	7.8726	11.3605	1.35765e-09	1.93651e-08	11.7813
11724179_a_at	25822	DNAJB5	DnaJ heat shock protein family (Hsp40) member B5	1.12695505821307	5.65357	6.38484	5.42341e-06	2.95012e-05	3.18335
11737557_at	401138	AMTN	amelotin	1.12674031711318	4.99796	9.97628	1.01957e-08	1.12616e-07	9.68582
11722530_a_at	800	CALD1	caldesmon 1	1.12632127536716	12.4226	10.5037	4.62132e-09	5.6338e-08	10.5081
11719785_s_at	8702	B4GALT4	beta-1,4-galactosyltransferase 4	1.12611498093265	7.81439	13.3617	1.00627e-10	2.07868e-09	14.4843
11743764_a_at	6238	RRBP1	ribosome binding protein 1	1.12599643057776	7.55043	9.43595	2.36693e-08	2.36383e-07	8.8108
11738592_at	414899	BLID	BH3-like motif containing, cell death inducer	1.12545270493086	4.88776	8.36796	1.38346e-07	1.11886e-06	6.97796
11728758_at	26511	CHIC2	cysteine rich hydrophobic domain 2	1.12520043327716	10.5507	10.5089	4.58579e-09	5.59737e-08	10.5162
11722547_a_at	3096	HIVEP1	human immunodeficiency virus type I enhancer binding protein 1	1.1247315696071	6.98104	12.275	3.96408e-10	6.74697e-09	13.0605
11717718_at	64778	FNDC3B	fibronectin type III domain containing 3B	1.12433043773796	11.4621	18.593	4.07799e-13	1.98271e-11	20.1834
11756652_a_at	28989	NTMT1	N-terminal Xaa-Pro-Lys N-methyltransferase 1	1.12425701849321	9.62659	18.0681	6.62976e-13	2.96423e-11	19.6827
11731557_at	171024	SYNPO2	synaptopodin 2	1.12404098266333	4.88234	10.1186	8.21171e-09	9.31558e-08	9.9107
11727672_a_at	9645	MICAL2	microtubule associated monooxygenase, calponin and LIM domain containing 2	1.12323511423781	5.91909	11.6375	9.27656e-10	1.39812e-08	12.1771
11744300_at	51363	CHST15	carbohydrate sulfotransferase 15	1.12315708685631	5.59357	11.354	1.37004e-09	1.95196e-08	11.7718
11749480_a_at	9361	LONP1	lon peptidase 1, mitochondrial	1.12296877131335	9.97457	14.926	1.63195e-11	4.39392e-10	16.371
11715932_s_at	84617	TUBB6	tubulin beta 6 class V	1.1216728001849	12.2879	14.7784	1.92387e-11	5.0623e-10	16.2005
11743551_at	55003	PAK1IP1	PAK1 interacting protein 1	1.12140688330324	8.32152	12.7915	2.04173e-10	3.80767e-09	13.7497
11716577_s_at	6382	SDC1	syndecan 1	1.12116750362074	7.70419	10.2258	6.98569e-09	8.10114e-08	10.0787
11756448_x_at	10969	EBNA1BP2	EBNA1 binding protein 2	1.12051904887132	9.53307	15.53	8.44274e-12	2.49103e-10	17.0537
11722992_a_at	1756	DMD	dystrophin	1.12015119646851	4.25305	6.65232	3.20587e-06	1.84227e-05	3.72541
11735400_a_at	646	BNC1	basonuclin 1	1.119951331285	8.70222	11.9166	6.36494e-10	1.01689e-08	12.5685
11752784_s_at	23768	FLRT2	fibronectin leucine rich transmembrane protein 2	1.11973774659256	7.65099	11.7037	8.47892e-10	1.29048e-08	12.2705
11763309_at	6925	TCF4	transcription factor 4	1.11949009264216	5.66384	7.0496	1.49484e-06	9.32414e-06	4.51327
11764150_s_at	23528	ZNF281	zinc finger protein 281	1.11944277275713	10.2833	16.9421	1.96574e-12	7.35406e-11	18.561
11751101_a_at	51633	OTUD6B	OTU domain containing 6B	1.11922145389661	4.98323	9.20222	3.44273e-08	3.28256e-07	8.42165
11728469_a_at	121551	BTBD11	BTB domain containing 11	1.1191721348066	5.48722	7.99438	2.65316e-07	1.9936e-06	6.30278
11748399_s_at	7414	VCL	vinculin	1.11907902083138	7.46092	10.4885	4.72558e-09	5.74958e-08	10.485
11718035_at	51645	PPIL1	peptidylprolyl isomerase like 1	1.11873448955842	7.94078	13.2976	1.08824e-10	2.22113e-09	14.403
11748618_a_at	151887	CCDC80	coiled-coil domain containing 80	1.11862739690041	11.4084	16.4327	3.28332e-12	1.13642e-10	18.0309
11720105_a_at	1836	SLC26A2	solute carrier family 26 member 2	1.1186186169196	6.09502	11.3046	1.46739e-09	2.06977e-08	11.7005
11749719_a_at	203197	TMEM268	transmembrane protein 268	1.1186025749067	5.00913	12.2693	3.9935e-10	6.78772e-09	13.0528
11744998_a_at	9019	MPZL1	myelin protein zero like 1	1.11831258861114	7.81481	14.7555	1.97371e-11	5.16027e-10	16.174
11752656_a_at	875	CBS	cystathionine-beta-synthase	1.11768650730753	6.97011	12.5414	2.80739e-10	5.00186e-09	13.4189
11752656_a_at	102724560	CBSL	cystathionine-beta-synthase like	1.11768650730753	6.97011	12.5414	2.80739e-10	5.00186e-09	13.4189
11734417_a_at	256691	MAMDC2	MAM domain containing 2	1.11727572376876	8.83938	11.2487	1.5865e-09	2.21069e-08	11.6194
11746690_a_at	9816	URB2	URB2 ribosome biogenesis 2 homolog (S. cerevisiae)	1.11591207534473	6.19369	9.81924	1.29795e-08	1.38661e-07	9.43498
11753011_a_at	5393	EXOSC9	exosome component 9	1.11574527943267	9.19854	12.0872	5.07346e-10	8.34533e-09	12.8041
11740829_at	84144	SYDE2	synapse defective Rho GTPase homolog 2	1.11529933049476	5.91367	10.6349	3.81276e-09	4.76642e-08	10.708
11743043_a_at	10516	FBLN5	fibulin 5	1.11489358276869	11.1957	13.9899	4.74821e-11	1.09489e-09	15.2637
11744055_a_at	4234	METTL1	methyltransferase like 1	1.11478073559595	7.88639	12.9286	1.71846e-10	3.27766e-09	13.9287
11756080_s_at	11049	NUS1P3	NUS1 dehydrodolichyl diphosphate synthase subunit pseudogene 3	1.11457085774774	6.66424	7.13625	1.2693e-06	8.0492e-06	4.68233
11756080_s_at	116150	NUS1	NUS1 dehydrodolichyl diphosphate synthase subunit	1.11457085774774	6.66424	7.13625	1.2693e-06	8.0492e-06	4.68233
11746934_a_at	56907	SPIRE1	spire type actin nucleation factor 1	1.11386319021025	7.78035	12.9279	1.7199e-10	3.27913e-09	13.9278
11724459_x_at	4162	MCAM	melanoma cell adhesion molecule	1.11368342977716	6.93605	7.79536	3.78123e-07	2.73135e-06	5.93566
11734996_at	6497	SKI	SKI proto-oncogene	1.11305325472248	6.63466	9.15401	3.7223e-08	3.51594e-07	8.34057
11744762_a_at	152877	FAM53A	family with sequence similarity 53 member A	1.11246180180571	4.96476	11.7722	7.72779e-10	1.19465e-08	12.3669
11728392_a_at	29967	LRP12	LDL receptor related protein 12	1.1123110672484	7.10346	12.0401	5.39985e-10	8.81483e-09	12.7393
11723526_a_at	3219	HOXB9	homeobox B9	1.11092980884262	5.6108	10.6208	3.89215e-09	4.84999e-08	10.6866
11723687_a_at	55603	FAM46A	family with sequence similarity 46 member A	1.11031311207006	9.02486	16.2853	3.81838e-12	1.28354e-10	17.8748
11722578_a_at	64175	P3H1	prolyl 3-hydroxylase 1	1.10970231832945	7.59287	13.6518	7.08815e-11	1.54075e-09	14.848
11757538_a_at	2805	GOT1	glutamic-oxaloacetic transaminase 1	1.10924381522171	8.6121	13.6338	7.24312e-11	1.56783e-09	14.8256
11745260_x_at	6558	SLC12A2	solute carrier family 12 member 2	1.10864339510328	6.57634	7.88026	3.24876e-07	2.38466e-06	6.09291
11749257_a_at	9709	HERPUD1	homocysteine inducible ER protein with ubiquitin like domain 1	1.10810271266542	10.8371	17.2785	1.41136e-12	5.55729e-11	18.9032
11755308_x_at	387521	TMEM189	transmembrane protein 189	1.10761691853645	9.1056	14.9911	1.51842e-11	4.14301e-10	16.4458
11724203_at	6632	SNRPD1	small nuclear ribonucleoprotein D1 polypeptide	1.10759023578946	7.36266	14.0668	4.33969e-11	1.01461e-09	15.357
11718164_at	84919	PPP1R15B	protein phosphatase 1 regulatory subunit 15B	1.10748981233805	8.94874	10.4074	5.32825e-09	6.37934e-08	10.3602
11719018_at	865	CBFB	core-binding factor beta subunit	1.10699762712659	8.8565	9.95318	1.05624e-08	1.1602e-07	9.6491
11732157_x_at	51569	UFM1	ubiquitin fold modifier 1	1.1068853016656	6.4758	6.74416	2.68236e-06	1.57284e-05	3.90939
11724070_a_at	55274	PHF10	PHD finger protein 10	1.10544367396544	8.17347	11.6076	9.66332e-10	1.44891e-08	12.1346
11722900_s_at	5914	RARA	retinoic acid receptor alpha	1.10472718347905	8.13698	14.1806	3.80142e-11	9.0719e-10	15.4944
11725963_a_at	9361	LONP1	lon peptidase 1, mitochondrial	1.10465757915731	10.0223	14.0764	4.29148e-11	1.00619e-09	15.3686
11744137_a_at	57118	CAMK1D	calcium/calmodulin dependent protein kinase ID	1.10449876154321	6.56806	9.15733	3.70228e-08	3.49825e-07	8.34617
11722537_at	8577	TMEFF1	transmembrane protein with EGF like and two follistatin like domains 1	1.10442876769064	7.8081	13.2521	1.15061e-10	2.32826e-09	14.3452
11722537_at	100526694	MSANTD3-TMEFF1	MSANTD3-TMEFF1 readthrough	1.10442876769064	7.8081	13.2521	1.15061e-10	2.32826e-09	14.3452
11730424_at	164284	APCDD1L	APC down-regulated 1 like	1.1043734110338	9.29255	11.4643	1.17611e-09	1.71361e-08	11.9304
11721899_x_at	29902	FAM216A	family with sequence similarity 216 member A	1.10404095489984	8.24418	15.6856	7.15044e-12	2.17257e-10	17.2257
11725411_at	89796	NAV1	neuron navigator 1	1.10395434882385	9.32747	14.1318	4.02332e-11	9.53251e-10	15.4356
11721304_at	10267	RAMP1	receptor activity modifying protein 1	1.10348554902962	8.62831	11.0392	2.13133e-09	2.85417e-08	11.3125
11720175_a_at	65083	NOL6	nucleolar protein 6	1.1032769507811	6.85756	12.9378	1.69859e-10	3.24351e-09	13.9407
11728566_x_at	125228	FAM210A	family with sequence similarity 210 member A	1.10277693053625	7.06277	9.92727	1.09903e-08	1.20028e-07	9.60783
11758598_s_at	5270	SERPINE2	serpin family E member 2	1.10205931118911	13.6516	20.8495	5.76696e-14	3.88877e-12	22.1931
11753509_a_at	2296	FOXC1	forkhead box C1	1.10204158404201	5.99888	10.0185	9.55916e-09	1.06441e-07	9.75281
11735478_a_at	4166	CHST6	carbohydrate sulfotransferase 6	1.10144666779959	4.45884	11.0288	2.16291e-09	2.88865e-08	11.2972
11752588_s_at	6059	ABCE1	ATP binding cassette subfamily E member 1	1.10130022818717	7.19665	10.8453	2.81104e-09	3.6365e-08	11.0248
11746643_a_at	10237	SLC35B1	solute carrier family 35 member B1	1.10062550314786	9.65063	16.2231	4.07147e-12	1.35246e-10	17.8084
11750165_a_at	10056	FARSB	phenylalanyl-tRNA synthetase beta subunit	1.10052433377013	8.64126	13.9327	5.07871e-11	1.15097e-09	15.1939
11718067_at	4643	MYO1E	myosin IE	1.10024400532665	5.89075	13.3469	1.02471e-10	2.11413e-09	14.4655
11717419_a_at	83544	DNAL1	dynein axonemal light chain 1	1.09974855217839	5.58565	11.3633	1.35251e-09	1.93074e-08	11.7852
11763739_s_at	6745	SSR1	signal sequence receptor subunit 1	1.0993972873202	10.3005	15.3334	1.04372e-11	2.9982e-10	16.8341
11735116_a_at	4233	MET	MET proto-oncogene, receptor tyrosine kinase	1.09938225964082	9.11509	14.7404	2.00754e-11	5.22963e-10	16.1564
11721638_s_at	1066	CES1	carboxylesterase 1	1.09907768528872	5.8235	11.1764	1.75589e-09	2.41611e-08	11.5139
11721638_s_at	51716	CES1P1	carboxylesterase 1 pseudogene 1	1.09907768528872	5.8235	11.1764	1.75589e-09	2.41611e-08	11.5139
11733509_a_at	3985	LIMK2	LIM domain kinase 2	1.09876191687488	5.58954	11.2755	1.5282e-09	2.14212e-08	11.6583
11749302_s_at	6427	SRSF2	serine and arginine rich splicing factor 2	1.09858019248102	8.84865	11.8189	7.25679e-10	1.13197e-08	12.4322
11717589_a_at	11340	EXOSC8	exosome component 8	1.09654885761805	9.58295	13.7339	6.42635e-11	1.41743e-09	14.9497
11720268_a_at	25998	IBTK	inhibitor of Bruton tyrosine kinase	1.09617822912762	7.35922	15.0581	1.41016e-11	3.88185e-10	16.5224
11759423_at	83481	EPPK1	epiplakin 1	1.09610692668231	4.62127	7.15716	1.22035e-06	7.76965e-06	4.72299
11758512_s_at	1977	EIF4E	eukaryotic translation initiation factor 4E	1.0956795709531	6.75868	8.44311	1.21624e-07	9.97476e-07	7.1116
11758403_s_at	65059	RAPH1	Ras association (RalGDS/AF-6) and pleckstrin homology domains 1	1.09556866261782	8.16939	13.3778	9.86722e-11	2.04685e-09	14.5047
11729172_s_at	84365	NIFK	nucleolar protein interacting with the FHA domain of MKI67	1.09534495113832	9.71492	9.36833	2.6362e-08	2.60125e-07	8.69888
11759044_a_at	154807	VKORC1L1	vitamin K epoxide reductase complex subunit 1 like 1	1.09418715494099	4.97947	12.5958	2.61848e-10	4.69911e-09	13.4913
11739462_a_at	7046	TGFBR1	transforming growth factor beta receptor 1	1.09381028629705	4.71714	11.3259	1.42453e-09	2.01852e-08	11.7313
11763522_a_at	6262	RYR2	ryanodine receptor 2	1.09359928795177	3.68109	11.2686	1.54301e-09	2.15799e-08	11.6482
11722840_s_at	55646	LYAR	Ly1 antibody reactive	1.09328082411834	7.9664	13.6312	7.26584e-11	1.57109e-09	14.8223
11731969_at	9789	SPCS2	signal peptidase complex subunit 2	1.09317213096487	5.6468	11.6976	8.5495e-10	1.29962e-08	12.2619
11723104_at	59345	GNB4	G protein subunit beta 4	1.09294292762716	10.7551	13.724	6.50236e-11	1.43216e-09	14.9375
11715563_s_at	6319	SCD	stearoyl-CoA desaturase	1.09163591314275	6.6329	6.72872	2.76377e-06	1.61636e-05	3.87853
11752872_a_at	10484	SEC23A	Sec23 homolog A, coat complex II component	1.09147708832154	7.44034	11.9267	6.27963e-10	1.00553e-08	12.5825
11717310_a_at	26354	GNL3	G protein nucleolar 3	1.09124016343157	9.03336	17.4541	1.18984e-12	4.80353e-11	19.0794
11739550_a_at	8898	MTMR2	myotubularin related protein 2	1.09085095404633	9.05513	16.1543	4.3717e-12	1.43677e-10	17.7348
11760009_at	NA	NA	NA	1.08897252431859	4.77187	13.9977	4.7054e-11	1.08727e-09	15.2731
11745667_a_at	196527	ANO6	anoctamin 6	1.08852888995805	9.39571	16.3964	3.40721e-12	1.16948e-10	17.9926
11723092_at	57600	FNIP2	folliculin interacting protein 2	1.0884416485277	8.46854	12.7801	2.07131e-10	3.84689e-09	13.7347
11759540_a_at	6165	RPL35A	ribosomal protein L35a	1.08699920622521	9.76108	8.765	7.06073e-08	6.15808e-07	7.6759
11760569_at	255324	EPGN	epithelial mitogen	1.08658530436838	4.59493	6.64312	3.26385e-06	1.87038e-05	3.70692
11725117_a_at	57486	NLN	neurolysin	1.08577911932173	7.10833	14.1235	4.06243e-11	9.61137e-10	15.4255
11720556_x_at	116461	TSEN15	tRNA splicing endonuclease subunit 15	1.08552807386812	9.66098	12.5155	2.90252e-10	5.14175e-09	13.3843
11755719_a_at	10962	MLLT11	myeloid/lymphoid or mixed-lineage leukemia; translocated to, 11	1.08514912087515	9.5264	16.5204	3.00256e-12	1.05398e-10	18.1233
11722691_at	57099	AVEN	apoptosis and caspase activation inhibitor	1.08483169798664	10.3207	18.3862	4.93129e-13	2.31789e-11	19.9877
11744404_a_at	51061	TXNDC11	thioredoxin domain containing 11	1.08475128930008	7.99938	11.8886	6.60793e-10	1.04894e-08	12.5296
11759004_at	9197	SLC33A1	solute carrier family 33 member 1	1.08472934614669	8.75864	11.2441	1.59671e-09	2.22304e-08	11.6127
11747917_a_at	22801	ITGA11	integrin subunit alpha 11	1.08462987955341	6.16569	10.6593	3.67975e-09	4.61554e-08	10.7449
11743306_at	85462	FHDC1	FH2 domain containing 1	1.08437860779302	5.10254	10.1133	8.27721e-09	9.38128e-08	9.90244
11717472_at	5578	PRKCA	protein kinase C alpha	1.08417651291219	4.58455	8.90866	5.56223e-08	5.0055e-07	7.92352
11724585_a_at	6857	SYT1	synaptotagmin 1	1.08319613832596	6.73125	11.9689	5.93594e-10	9.59188e-09	12.641
11722839_at	55646	LYAR	Ly1 antibody reactive	1.08296090294721	7.04829	11.1354	1.86007e-09	2.53202e-08	11.454
11724133_s_at	6558	SLC12A2	solute carrier family 12 member 2	1.08207125552877	8.08115	9.51175	2.099e-08	2.12672e-07	8.93559
11741437_s_at	57213	SPRYD7	SPRY domain containing 7	1.08185624930781	8.16949	14.8009	1.87598e-11	4.95472e-10	16.2266
11740714_a_at	6510	SLC1A5	solute carrier family 1 member 5	1.08184711688462	8.34094	10.7764	3.10477e-09	3.96467e-08	10.9215
11749910_a_at	1965	EIF2S1	eukaryotic translation initiation factor 2 subunit alpha	1.08178565808354	6.80373	8.38371	1.34653e-07	1.09203e-06	7.00603
11754813_a_at	10237	SLC35B1	solute carrier family 35 member B1	1.08119296548011	9.36342	15.7946	6.36955e-12	1.97532e-10	17.3454
11728427_at	121457	IKBIP	IKBKB interacting protein	1.08083739272341	8.67564	12.4496	3.15964e-10	5.53189e-09	13.2961
11742968_a_at	112950	MED8	mediator complex subunit 8	1.08067934405479	8.8399	16.2754	3.85768e-12	1.29269e-10	17.8642
11721485_at	112858	TP53RK	TP53 regulating kinase	1.08057699433603	5.44311	10.7865	3.05963e-09	3.9142e-08	10.9368
11722609_a_at	56882	CDC42SE1	CDC42 small effector 1	1.08055530682356	9.03068	14.5969	2.35979e-11	6.00194e-10	15.9888
11759550_at	441951	ZFAS1	ZNFX1 antisense RNA 1	1.08034457556406	7.22681	11.0775	2.01851e-09	2.71927e-08	11.3691
11758247_x_at	379	ARL4D	ADP ribosylation factor like GTPase 4D	1.08026157526576	7.83281	12.0216	5.53438e-10	9.0166e-09	12.7138
11731405_s_at	9550	ATP6V1G1	ATPase H+ transporting V1 subunit G1	1.08025714036692	6.86789	11.228	1.6333e-09	2.26888e-08	11.5891
11754179_a_at	51026	GOLT1B	golgi transport 1B	1.08008532170281	8.23666	11.051	2.09576e-09	2.81415e-08	11.33
11717711_s_at	51537	MTFP1	mitochondrial fission process 1	1.07930713519645	6.2881	11.2969	1.48325e-09	2.08857e-08	11.6893
11733039_a_at	285381	DPH3	diphthamide biosynthesis 3	1.07923576074203	6.50918	11.6232	9.45881e-10	1.42169e-08	12.1568
11750139_a_at	2892	GRIA3	glutamate ionotropic receptor AMPA type subunit 3	1.07889742201897	5.15435	9.4187	2.43277e-08	2.42323e-07	8.7823
11730742_x_at	79647	AKIRIN1	akirin 1	1.07886168988919	7.7925	12.1457	4.69649e-10	7.81392e-09	12.8843
11719252_a_at	25822	DNAJB5	DnaJ heat shock protein family (Hsp40) member B5	1.07856436160706	4.78101	8.85717	6.05698e-08	5.39385e-07	7.83506
11747549_x_at	8301	PICALM	phosphatidylinositol binding clathrin assembly protein	1.07843294670768	7.7545	5.1401	7.07462e-05	0.000298363	0.548757
11742300_a_at	8487	GEMIN2	gem nuclear organelle associated protein 2	1.077914114629	5.97948	9.19507	3.48277e-08	3.31819e-07	8.40964
11750861_x_at	8418	CMAHP	cytidine monophospho-N-acetylneuraminic acid hydroxylase, pseudogene	1.07771322135546	6.31897	9.47083	2.23945e-08	2.25105e-07	8.86831
11751932_x_at	6491	STIL	SCL/TAL1 interrupting locus	1.07643946951304	5.00629	8.451	1.19995e-07	9.85591e-07	7.12558
11751174_a_at	55334	SLC39A9	solute carrier family 39 member 9	1.07641397175155	4.5538	7.37131	8.18642e-07	5.4446e-06	5.13593
11749672_a_at	79710	MORC4	MORC family CW-type zinc finger 4	1.07617279480495	7.67533	11.8316	7.13356e-10	1.11662e-08	12.45
11718212_x_at	5831	PYCR1	pyrroline-5-carboxylate reductase 1	1.07543092196589	7.49422	10.1005	8.43998e-09	9.54724e-08	9.8822
11751388_a_at	2237	FEN1	flap structure-specific endonuclease 1	1.07540224770037	7.1414	10.672	3.61225e-09	4.53778e-08	10.7642
11739230_a_at	10124	ARL4A	ADP ribosylation factor like GTPase 4A	1.07524399902169	8.20317	7.33775	8.71136e-07	5.75429e-06	5.07163
11724204_s_at	6632	SNRPD1	small nuclear ribonucleoprotein D1 polypeptide	1.07520497598374	7.59117	11.743	8.03871e-10	1.23258e-08	12.3259
11752219_a_at	1004	CDH6	cadherin 6	1.07413370603069	6.90354	7.98512	2.69693e-07	2.02403e-06	6.28583
11730741_a_at	79647	AKIRIN1	akirin 1	1.07379164262907	8.26708	12.1179	4.87172e-10	8.05363e-09	12.8463
11755541_x_at	9818	NUP58	nucleoporin 58	1.07346089787092	6.1265	6.65056	3.21688e-06	1.84701e-05	3.72187
11747177_x_at	358	AQP1	aquaporin 1 (Colton blood group)	1.07311590796415	4.73927	9.4914	2.16767e-08	2.18867e-07	8.90215
11752496_a_at	8522	GAS7	growth arrest specific 7	1.07302592850946	6.22418	6.41933	5.06522e-06	2.77664e-05	3.25376
11758449_s_at	55239	OGFOD1	2-oxoglutarate and iron dependent oxygenase domain containing 1	1.07270649146392	7.74357	10.0898	8.5774e-09	9.67939e-08	9.86542
11756710_a_at	4356	MPP3	membrane palmitoylated protein 3	1.07207787764254	7.02309	12.7616	2.12034e-10	3.9247e-09	13.7104
11739734_a_at	80315	CPEB4	cytoplasmic polyadenylation element binding protein 4	1.07201913318824	7.21434	10.4887	4.72455e-09	5.74958e-08	10.4852
11747777_s_at	5870	RAB6A	RAB6A, member RAS oncogene family	1.07183426109619	7.15267	8.65886	8.43546e-08	7.20471e-07	7.49126
11747777_s_at	84084	RAB6C	RAB6C, member RAS oncogene family	1.07183426109619	7.15267	8.65886	8.43546e-08	7.20471e-07	7.49126
11747777_s_at	150786	WTH3DI	RAB6C-like	1.07183426109619	7.15267	8.65886	8.43546e-08	7.20471e-07	7.49126
11718325_at	83667	SESN2	sestrin 2	1.07175551356878	9.78756	11.3631	1.35283e-09	1.93074e-08	11.785
11746815_a_at	10165	SLC25A13	solute carrier family 25 member 13	1.07110630771491	6.872	10.339	5.89799e-09	6.98878e-08	10.2546
11749243_a_at	25940	FAM98A	family with sequence similarity 98 member A	1.07093197920266	7.30451	9.5558	1.95804e-08	1.99903e-07	9.00781
11755117_x_at	283807	FBXL22	F-box and leucine rich repeat protein 22	1.07074877383656	5.37064	12.038	5.41501e-10	8.83375e-09	12.7364
11754892_x_at	10609	P3H4	prolyl 3-hydroxylase family member 4 (non-enzymatic)	1.07062166533802	9.68092	13.4868	8.64542e-11	1.8201e-09	14.6419
11726138_at	66036	MTMR9	myotubularin related protein 9	1.07055791679209	6.71092	14.4478	2.79539e-11	6.9387e-10	15.8132
11747856_a_at	9644	SH3PXD2A	SH3 and PX domains 2A	1.07029919418365	6.10237	7.36109	8.34273e-07	5.53591e-06	5.11636
11721953_a_at	10193	RNF41	ring finger protein 41	1.07015939314396	7.29139	12.2942	3.86602e-10	6.59596e-09	13.0865
11733981_a_at	5163	PDK1	pyruvate dehydrogenase kinase 1	1.07014574479692	7.96929	9.21614	3.36616e-08	3.21824e-07	8.44501
11741650_a_at	29967	LRP12	LDL receptor related protein 12	1.06964476382667	7.22046	10.9196	2.52717e-09	3.31344e-08	11.1355
11759345_at	57381	RHOJ	ras homolog family member J	1.06920170384084	8.11166	12.7146	2.25053e-10	4.13944e-09	13.6485
11742750_a_at	2935	GSPT1	G1 to S phase transition 1	1.06902557779352	8.47551	16.5154	3.01811e-12	1.05826e-10	18.1179
11755745_x_at	7422	VEGFA	vascular endothelial growth factor A	1.06878014181405	7.14659	13.5199	8.3065e-11	1.76148e-09	14.6834
11747631_x_at	54739	XAF1	XIAP associated factor 1	1.06839713603714	6.39922	9.95259	1.0572e-08	1.161e-07	9.64815
11757466_s_at	283635	FAM177A1	family with sequence similarity 177 member A1	1.06833070061534	9.45238	10.643	3.76822e-09	4.71456e-08	10.7203
11720351_a_at	2119	ETV5	ETS variant 5	1.06815975966996	8.24717	11.2353	1.61669e-09	2.24706e-08	11.5998
11748721_a_at	9361	LONP1	lon peptidase 1, mitochondrial	1.06758107084734	10.0722	14.2401	3.54857e-11	8.54263e-10	15.5658
11731789_a_at	2256	FGF11	fibroblast growth factor 11	1.06729162956868	5.65826	12.3216	3.73017e-10	6.39504e-09	13.1237
11721392_a_at	84695	LOXL3	lysyl oxidase like 3	1.06695804352746	7.22308	7.50527	6.39715e-07	4.35825e-06	5.39116
11723955_a_at	9685	CLINT1	clathrin interactor 1	1.06677646294858	7.87206	11.7741	7.70858e-10	1.19251e-08	12.3695
11744142_a_at	6301	SARS	seryl-tRNA synthetase	1.0667537883075	11.6056	17.7235	9.18539e-13	3.8692e-11	19.3465
11735269_x_at	84102	SLC41A2	solute carrier family 41 member 2	1.06654781273823	6.8555	9.77717	1.38532e-08	1.46949e-07	9.36729
11741755_a_at	8482	SEMA7A	semaphorin 7A (John Milton Hagen blood group)	1.06650563640653	5.29804	11.2594	1.56307e-09	2.18235e-08	11.6348
11721648_at	54865	GPATCH4	G-patch domain containing 4	1.06608772715128	7.83379	15.265	1.12418e-11	3.20329e-10	16.7572
11758435_s_at	55239	OGFOD1	2-oxoglutarate and iron dependent oxygenase domain containing 1	1.06607165207744	9.41066	17.2491	1.45248e-12	5.70558e-11	18.8735
11718036_at	51645	PPIL1	peptidylprolyl isomerase like 1	1.06589946708741	8.37381	14.8967	1.68589e-11	4.52512e-10	16.3373
11747108_a_at	23322	RPGRIP1L	RPGRIP1 like	1.06575899038225	5.93638	8.52491	1.05796e-07	8.80233e-07	7.25625
11736768_a_at	85015	USP45	ubiquitin specific peptidase 45	1.06555900239672	5.29495	10.5852	4.10029e-09	5.07106e-08	10.6325
11758337_s_at	100	ADA	adenosine deaminase	1.06538156618723	7.75514	14.8263	1.82343e-11	4.83916e-10	16.2561
11749828_a_at	1802	DPH2	DPH2 homolog	1.0653748156247	7.15023	10.628	3.85135e-09	4.80554e-08	10.6976
11716790_x_at	6897	TARS	threonyl-tRNA synthetase	1.065348801767	11.2043	10.7808	3.08515e-09	3.94266e-08	10.9281
11737764_a_at	25987	TSKU	tsukushi, small leucine rich proteoglycan	1.06513321191	7.90259	11.9297	6.25479e-10	1.00253e-08	12.5866
11753118_a_at	661	POLR3D	RNA polymerase III subunit D	1.06498636305312	7.54489	12.8072	2.00173e-10	3.74578e-09	13.7702
11731900_s_at	5471	PPAT	phosphoribosyl pyrophosphate amidotransferase	1.06394638623145	7.17712	13.2147	1.2048e-10	2.42109e-09	14.2974
11728659_a_at	90861	JPT2	Jupiter microtubule associated homolog 2	1.06212303451023	7.60228	16.1677	4.31149e-12	1.41887e-10	17.7491
11739696_s_at	3899	AFF3	AF4/FMR2 family member 3	1.0619055555162	5.89687	7.36999	8.20639e-07	5.45714e-06	5.13341
11715514_a_at	9709	HERPUD1	homocysteine inducible ER protein with ubiquitin like domain 1	1.06188545324635	10.9815	10.8387	2.83815e-09	3.66869e-08	11.0149
11730853_s_at	5033	P4HA1	prolyl 4-hydroxylase subunit alpha 1	1.06166195263607	11.1583	9.57004	1.9146e-08	1.95954e-07	9.03111
11720132_a_at	56907	SPIRE1	spire type actin nucleation factor 1	1.0616280594727	8.20665	14.4499	2.78875e-11	6.92918e-10	15.8156
11760362_x_at	192111	PGAM5	PGAM family member 5, mitochondrial serine/threonine protein phosphatase	1.06157050549312	5.25094	6.19597	7.90699e-06	4.14748e-05	2.79511
11727225_a_at	57452	GALNT16	polypeptide N-acetylgalactosaminyltransferase 16	1.06121091219114	7.1763	12.0086	5.63031e-10	9.1548e-09	12.6959
11754399_a_at	55298	RNF121	ring finger protein 121	1.06017967187812	7.02603	10.8085	2.96422e-09	3.80877e-08	10.9697
11728783_a_at	54556	ING3	inhibitor of growth family member 3	1.05934612803589	6.42258	10.781	3.08414e-09	3.94239e-08	10.9285
11723337_a_at	56034	PDGFC	platelet derived growth factor C	1.05890392334404	8.8934	13.575	7.77252e-11	1.66465e-09	14.7524
11758652_s_at	23189	KANK1	KN motif and ankyrin repeat domains 1	1.05888454335114	9.18456	14.28	3.3887e-11	8.19763e-10	15.6136
11733319_a_at	7223	TRPC4	transient receptor potential cation channel subfamily C member 4	1.05791166904222	4.13495	7.77095	3.95057e-07	2.83259e-06	5.89027
11758705_s_at	138639	PTPDC1	protein tyrosine phosphatase domain containing 1	1.05764791716356	5.6918	6.86281	2.13418e-06	1.28365e-05	4.14542
11754529_x_at	6520	SLC3A2	solute carrier family 3 member 2	1.05732400999567	10.5745	12.6224	2.53085e-10	4.56503e-09	13.5266
11724726_s_at	1983	EIF5	eukaryotic translation initiation factor 5	1.05646068764869	9.89906	12.9684	1.63494e-10	3.13893e-09	13.9804
11722304_a_at	9208	LRRFIP1	LRR binding FLII interacting protein 1	1.05626054072695	7.96342	7.43694	7.2525e-07	4.88185e-06	5.26128
11756105_a_at	659	BMPR2	bone morphogenetic protein receptor type 2	1.05553652886615	10.9767	16.0659	4.79189e-12	1.55118e-10	17.6399
11756649_a_at	81929	SEH1L	SEH1 like nucleoporin	1.05497771824298	6.91669	12.1572	4.62566e-10	7.71906e-09	12.9001
11721738_a_at	26524	LATS2	large tumor suppressor kinase 2	1.05434847446077	8.87799	13.7004	6.68817e-11	1.46409e-09	14.9083
11717389_a_at	55752	SEPT11	septin 11	1.0541967975988	9.43504	11.8044	7.39969e-10	1.15112e-08	12.412
11739912_a_at	116461	TSEN15	tRNA splicing endonuclease subunit 15	1.05408812290898	8.57372	11.515	1.09698e-09	1.61833e-08	12.0028
11729733_a_at	23528	ZNF281	zinc finger protein 281	1.05396371959973	9.40906	12.5194	2.88804e-10	5.12159e-09	13.3895
11758889_a_at	55603	FAM46A	family with sequence similarity 46 member A	1.05326768503892	9.76277	17.062	1.74563e-12	6.65127e-11	18.6837
11740182_a_at	57381	RHOJ	ras homolog family member J	1.05271002678749	7.41007	10.3939	5.43533e-09	6.49968e-08	10.3395
11753162_a_at	81555	YIPF5	Yip1 domain family member 5	1.05268612071106	11.0559	15.844	6.04642e-12	1.88932e-10	17.3992
11723592_at	84230	LRRC8C	leucine rich repeat containing 8 family member C	1.05251676779837	7.22507	8.08943	2.24424e-07	1.71709e-06	6.47629
11723427_a_at	55239	OGFOD1	2-oxoglutarate and iron dependent oxygenase domain containing 1	1.05217361734427	6.9416	12.592	2.63137e-10	4.72055e-09	13.4862
11739310_a_at	1739	DLG1	discs large MAGUK scaffold protein 1	1.05197191850615	7.71262	9.04929	4.41447e-08	4.09088e-07	8.16347
11717052_at	6745	SSR1	signal sequence receptor subunit 1	1.05182845810799	9.46126	17.349	1.31761e-12	5.23397e-11	18.9741
11744892_a_at	51026	GOLT1B	golgi transport 1B	1.05114768484599	8.87727	9.9537	1.05541e-08	1.15954e-07	9.64992
11750197_x_at	25940	FAM98A	family with sequence similarity 98 member A	1.05108528847797	8.67858	13.8101	5.87013e-11	1.30698e-09	15.0437
11725930_s_at	3309	HSPA5	heat shock protein family A (Hsp70) member 5	1.0509606543462	11.4334	8.27044	1.63695e-07	1.29758e-06	6.80346
11741625_a_at	63027	SLC22A23	solute carrier family 22 member 23	1.05068244814648	7.22107	10.5071	4.59792e-09	5.61081e-08	10.5134
11735788_a_at	3755	KCNG1	potassium voltage-gated channel modifier subfamily G member 1	1.05064092490026	5.54802	8.79368	6.73105e-08	5.90776e-07	7.72553
11753857_x_at	4771	NF2	neurofibromin 2	1.05063998472958	4.20759	10.864	2.73682e-09	3.55256e-08	11.0526
11745409_a_at	55132	LARP1B	La ribonucleoprotein domain family member 1B	1.05021649130889	5.13641	12.6928	2.31392e-10	4.23079e-09	13.6197
11716558_at	7145	TNS1	tensin 1	1.05010532419306	7.69462	8.9993	4.79112e-08	4.39223e-07	8.07846
11758139_s_at	6382	SDC1	syndecan 1	1.04981093261576	9.88747	10.4378	5.09364e-09	6.13554e-08	10.407
11756591_a_at	4154	MBNL1	muscleblind like splicing regulator 1	1.04945197628915	7.29633	5.78406	1.8288e-05	8.85679e-05	1.93332
11762493_at	64582	GPR135	G protein-coupled receptor 135	1.0494069104584	4.46147	7.68575	4.60621e-07	3.24672e-06	5.73123
11758414_s_at	49854	ZBTB21	zinc finger and BTB domain containing 21	1.04759688270307	8.13889	11.4198	1.2507e-09	1.80319e-08	11.8665
11731656_a_at	10451	VAV3	vav guanine nucleotide exchange factor 3	1.04752708087327	4.81989	6.882	2.05707e-06	1.24255e-05	4.18343
11728935_at	25758	KIAA1549L	KIAA1549 like	1.04744041917812	6.3472	9.97347	1.02395e-08	1.13e-07	9.68136
11748313_a_at	9650	MTFR1	mitochondrial fission regulator 1	1.04729559414123	6.10944	8.63252	8.81811e-08	7.48375e-07	7.44523
11725086_s_at	55915	LANCL2	LanC like 2	1.04709522656132	9.42294	11.7496	7.9673e-10	1.22504e-08	12.3352
11741202_x_at	54739	XAF1	XIAP associated factor 1	1.04688454934469	8.95533	9.55003	1.97591e-08	2.01479e-07	8.99837
11717055_a_at	23603	CORO1C	coronin 1C	1.04685662275234	7.73834	11.3855	1.31141e-09	1.87867e-08	11.8173
11750201_a_at	2553	GABPB1	GA binding protein transcription factor beta subunit 1	1.04683494691453	6.37571	11.2398	1.60642e-09	2.23594e-08	11.6064
11750201_a_at	55056	FLJ10038	uncharacterized protein FLJ10038	1.04683494691453	6.37571	11.2398	1.60642e-09	2.23594e-08	11.6064
11756383_a_at	10056	FARSB	phenylalanyl-tRNA synthetase beta subunit	1.046540278679	8.55801	13.0631	1.45308e-10	2.83932e-09	14.1028
11720352_at	2119	ETV5	ETS variant 5	1.04624483639482	8.70286	9.27008	3.08587e-08	2.98136e-07	8.5353
11747027_s_at	6509	SLC1A4	solute carrier family 1 member 4	1.04605825197728	7.17185	10.5308	4.44047e-09	5.44551e-08	10.5496
11728966_s_at	90333	ZNF468	zinc finger protein 468	1.04560136111035	4.65306	5.00883	9.37425e-05	0.000385204	0.261813
11728966_s_at	7576	ZNF28	zinc finger protein 28	1.04560136111035	4.65306	5.00883	9.37425e-05	0.000385204	0.261813
11748629_a_at	3475	IFRD1	interferon related developmental regulator 1	1.04558473168413	10.2057	11.4022	1.28148e-09	1.84184e-08	11.8413
11722535_a_at	151195	CCNYL1	cyclin Y like 1	1.04546219089859	8.1051	13.0512	1.47464e-10	2.87464e-09	14.0876
11748712_a_at	23082	PPRC1	peroxisome proliferator-activated receptor gamma, coactivator-related 1	1.04545489173742	8.31308	13.6201	7.36302e-11	1.59002e-09	14.8085
11759003_a_at	9197	SLC33A1	solute carrier family 33 member 1	1.04526790966094	8.66225	16.2748	3.86019e-12	1.29269e-10	17.8635
11721191_at	9469	CHST3	carbohydrate sulfotransferase 3	1.04511762191123	8.26339	10.862	2.7445e-09	3.55972e-08	11.0497
11728401_at	23545	ATP6V0A2	ATPase H+ transporting V0 subunit a2	1.04464715231523	7.77828	11.6861	8.68388e-10	1.31722e-08	12.2457
11752137_a_at	11174	ADAMTS6	ADAM metallopeptidase with thrombospondin type 1 motif 6	1.04414742687192	4.70763	9.02681	4.57984e-08	4.22594e-07	8.12529
11726012_a_at	84962	AJUBA	ajuba LIM protein	1.04398895683148	6.94723	11.425	1.2417e-09	1.79334e-08	11.874
11758246_s_at	379	ARL4D	ADP ribosylation factor like GTPase 4D	1.04398733207709	8.65897	9.65194	1.68369e-08	1.74632e-07	9.16463
11745150_x_at	861	RUNX1	runt related transcription factor 1	1.0438716563076	6.14081	9.5463	1.98756e-08	2.02499e-07	8.99226
11745150_x_at	100506403	LOC100506403	uncharacterized LOC100506403	1.0438716563076	6.14081	9.5463	1.98756e-08	2.02499e-07	8.99226
11728635_a_at	23431	AP4E1	adaptor related protein complex 4 epsilon 1 subunit	1.04382684834651	8.89737	13.2906	1.09759e-10	2.23744e-09	14.3941
11720307_s_at	27230	SERP1	stress associated endoplasmic reticulum protein 1	1.0435838642036	10.1332	7.87734	3.26568e-07	2.3953e-06	6.08753
11728563_at	2297	FOXD1	forkhead box D1	1.04318854507713	10.5128	17.3927	1.2628e-12	5.05272e-11	19.018
11736465_x_at	374928	ZNF773	zinc finger protein 773	1.04291937876505	7.84044	14.8269	1.82218e-11	4.83845e-10	16.2568
11730901_at	129642	MBOAT2	membrane bound O-acyltransferase domain containing 2	1.04285023629328	8.11774	14.3478	3.13443e-11	7.67254e-10	15.6945
11758315_s_at	8864	PER2	period circadian clock 2	1.04134020912768	6.67071	10.2223	7.02244e-09	8.13423e-08	10.0733
11756056_a_at	6513	SLC2A1	solute carrier family 2 member 1	1.04096522385862	7.67258	8.31984	1.50299e-07	1.20354e-06	6.89201
11725173_at	4330	MN1	MN1 proto-oncogene, transcriptional regulator	1.04090121773846	7.78366	11.3812	1.31937e-09	1.8879e-08	11.811
11749679_x_at	2006	ELN	elastin	1.04044912884835	7.48677	7.12016	1.30834e-06	8.26216e-06	4.65101
11751415_a_at	1831	TSC22D3	TSC22 domain family member 3	1.04000847761266	8.91802	13.5248	8.2572e-11	1.75328e-09	14.6896
11749320_a_at	23483	TGDS	TDP-glucose 4,6-dehydratase	1.0395515586033	6.58637	12.9118	1.75492e-10	3.33948e-09	13.9069
11719003_x_at	56172	ANKH	ANKH inorganic pyrophosphate transport regulator	1.03841318948368	5.13165	7.54131	5.98895e-07	4.11002e-06	5.45942
11754452_x_at	6238	RRBP1	ribosome binding protein 1	1.0376717127077	7.142	9.21547	3.36981e-08	3.22048e-07	8.44388
11736367_a_at	55388	MCM10	minichromosome maintenance 10 replication initiation factor	1.03739899933989	5.14293	6.93347	1.86419e-06	1.13589e-05	4.28512
11751791_a_at	151887	CCDC80	coiled-coil domain containing 80	1.03723743113041	12.0671	15.4912	8.80218e-12	2.58401e-10	17.0105
11729914_at	221079	ARL5B	ADP ribosylation factor like GTPase 5B	1.03692272074333	6.51849	11.9611	5.99792e-10	9.67625e-09	12.6302
11763310_at	81671	VMP1	vacuole membrane protein 1	1.03686748896527	11.0763	18.2108	5.80185e-13	2.654e-11	19.8202
11763310_at	406991	MIR21	microRNA 21	1.03686748896527	11.0763	18.2108	5.80185e-13	2.654e-11	19.8202
11749633_a_at	9575	CLOCK	clock circadian regulator	1.03661271828184	4.92287	12.6374	2.48287e-10	4.48994e-09	13.5465
11731918_a_at	7112	TMPO	thymopoietin	1.03613633725445	5.13782	8.75081	7.23015e-08	6.29253e-07	7.65129
11716221_at	1965	EIF2S1	eukaryotic translation initiation factor 2 subunit alpha	1.03594576350464	9.31658	15.1939	1.21486e-11	3.42456e-10	16.6768
11751553_a_at	91614	DEPDC7	DEP domain containing 7	1.03535375239268	5.89339	10.6732	3.60577e-09	4.53194e-08	10.7661
11734197_at	338645	LUZP2	leucine zipper protein 2	1.03472744158875	3.88779	5.46502	3.55312e-05	0.000160898	1.25257
11723483_at	54433	GAR1	GAR1 ribonucleoprotein	1.03467234469993	6.68014	7.01586	1.59358e-06	9.87654e-06	4.44717
11724779_at	283209	PGM2L1	phosphoglucomutase 2 like 1	1.03459246467978	8.65447	13.1837	1.25157e-10	2.49538e-09	14.2578
11719699_a_at	8318	CDC45	cell division cycle 45	1.03431539589624	4.58383	7.95014	2.86928e-07	2.13813e-06	6.22163
11750730_x_at	9627	SNCAIP	synuclein alpha interacting protein	1.03422135164439	6.98382	13.9199	5.15561e-11	1.16519e-09	15.1783
11762108_a_at	91966	CXorf40A	chromosome X open reading frame 40A	1.03375313804934	6.43728	9.67327	1.62848e-08	1.69366e-07	9.19927
11762108_a_at	541578	CXorf40B	chromosome X open reading frame 40B	1.03375313804934	6.43728	9.67327	1.62848e-08	1.69366e-07	9.19927
11716155_s_at	2683	B4GALT1	beta-1,4-galactosyltransferase 1	1.03323852813243	10.6045	13.1714	1.27083e-10	2.52913e-09	14.242
11758793_at	55013	MCUB	mitochondrial calcium uniporter dominant negative beta subunit	1.03290006418709	5.77701	8.97374	4.99653e-08	4.55188e-07	8.03487
11741061_a_at	55638	SYBU	syntabulin	1.03285245283283	8.55551	9.42285	2.41678e-08	2.40964e-07	8.78915
11738026_a_at	1756	DMD	dystrophin	1.03261291355082	4.61512	6.14074	8.83659e-06	4.58976e-05	2.68074
11730754_s_at	55326	AGPAT5	1-acylglycerol-3-phosphate O-acyltransferase 5	1.03244939916382	7.31431	10.36	5.71683e-09	6.79363e-08	10.2871
11747800_a_at	3091	HIF1A	hypoxia inducible factor 1 alpha subunit	1.03241968956167	9.3389	11.0215	2.18552e-09	2.91727e-08	11.2864
11721330_s_at	8732	RNGTT	RNA guanylyltransferase and 5'-phosphatase	1.03108397701714	5.60388	8.65051	8.55482e-08	7.29156e-07	7.47668
11732259_at	63898	SH2D4A	SH2 domain containing 4A	1.03050210210655	9.40644	13.6924	6.75269e-11	1.47756e-09	14.8983
11729131_a_at	10197	PSME3	proteasome activator subunit 3	1.03009626955924	8.11334	16.2172	4.09606e-12	1.35972e-10	17.8022
11743963_a_at	163882	CNST	consortin, connexin sorting protein	1.0300669005272	7.36117	9.54599	1.98853e-08	2.02556e-07	8.99175
11722542_a_at	3097	HIVEP2	human immunodeficiency virus type I enhancer binding protein 2	1.02972889977568	6.37465	9.11781	3.94773e-08	3.70906e-07	8.27951
11758097_x_at	4148	MATN3	matrilin 3	1.02946625324317	4.87286	7.90532	3.10697e-07	2.29316e-06	6.13915
11760296_a_at	28989	NTMT1	N-terminal Xaa-Pro-Lys N-methyltransferase 1	1.02914710297963	9.60449	17.1962	1.52964e-12	5.95669e-11	18.8201
11751884_s_at	23198	PSME4	proteasome activator subunit 4	1.02886004781371	7.23048	8.85767	6.05192e-08	5.39031e-07	7.83593
11742873_a_at	1009	CDH11	cadherin 11	1.02807378518607	10.2928	12.6475	2.45103e-10	4.4421e-09	13.5599
11719388_x_at	7975	MAFK	MAF bZIP transcription factor K	1.02799136918794	8.69008	10.8354	2.85136e-09	3.68096e-08	11.01
11733324_x_at	9980	DOPEY2	dopey family member 2	1.02779275719199	7.3878	10.7431	3.25781e-09	4.13874e-08	10.8715
11721329_a_at	8732	RNGTT	RNA guanylyltransferase and 5'-phosphatase	1.02772417653705	6.3058	13.2805	1.11122e-10	2.26058e-09	14.3813
11748665_a_at	8301	PICALM	phosphatidylinositol binding clathrin assembly protein	1.02675383174383	7.27259	5.1895	6.36651e-05	0.000271366	0.656385
11728903_a_at	9811	CTIF	cap binding complex dependent translation initiation factor	1.02657834744501	7.80302	10.765	3.15625e-09	4.02522e-08	10.9044
11735918_a_at	26233	FBXL6	F-box and leucine rich repeat protein 6	1.02654950163847	6.31221	10.3739	5.59945e-09	6.67236e-08	10.3086
11728939_at	158158	RASEF	RAS and EF-hand domain containing	1.02624503889475	5.39413	7.52741	6.14311e-07	4.20311e-06	5.43311
11727189_x_at	7474	WNT5A	Wnt family member 5A	1.02527900869628	9.93355	7.1907	1.14592e-06	7.34678e-06	4.78806
11759740_x_at	8697	CDC23	cell division cycle 23	1.02522146830649	6.06349	7.79525	3.78194e-07	2.73146e-06	5.93546
11736464_at	374928	ZNF773	zinc finger protein 773	1.0251801239486	8.05138	14.6252	2.28541e-11	5.84278e-10	16.022
11720154_at	8204	NRIP1	nuclear receptor interacting protein 1	1.02460075444332	7.32311	6.41974	5.06114e-06	2.77471e-05	3.25459
11733206_at	134265	AFAP1L1	actin filament associated protein 1 like 1	1.02453702808905	5.39668	8.66698	8.32095e-08	7.12165e-07	7.50545
11719205_at	23141	ANKLE2	ankyrin repeat and LEM domain containing 2	1.02426547347476	8.39732	13.4545	8.99035e-11	1.8863e-09	14.6013
11730029_a_at	144455	E2F7	E2F transcription factor 7	1.02413185378132	9.71583	12.9449	1.68366e-10	3.21748e-09	13.9499
11718028_x_at	80324	PUS1	pseudouridylate synthase 1	1.02372704035612	7.38931	9.49889	2.1421e-08	2.16684e-07	8.91447
11747075_a_at	55858	TMEM165	transmembrane protein 165	1.02347211320068	9.27382	11.4381	1.2194e-09	1.76682e-08	11.8929
11743154_at	29035	C16orf72	chromosome 16 open reading frame 72	1.02333066115645	8.34304	10.7927	3.03265e-09	3.88662e-08	10.946
11720646_at	9517	SPTLC2	serine palmitoyltransferase long chain base subunit 2	1.02332515360106	8.17398	14.2522	3.4991e-11	8.43996e-10	15.5803
11743191_a_at	50863	NTM	neurotrimin	1.02322934648909	10.5161	13.7641	6.19914e-11	1.3716e-09	14.9871
11758175_s_at	206358	SLC36A1	solute carrier family 36 member 1	1.02310665711384	7.80597	13.0086	1.55487e-10	3.00267e-09	14.0325
11748423_a_at	5236	PGM1	phosphoglucomutase 1	1.0225534193161	9.54147	15.254	1.1377e-11	3.23437e-10	16.7448
11722599_at	10609	P3H4	prolyl 3-hydroxylase family member 4 (non-enzymatic)	1.02150653250825	7.85249	11.3701	1.33986e-09	1.91389e-08	11.795
11724242_s_at	6925	TCF4	transcription factor 4	1.02141525627263	8.11037	8.2093	1.82021e-07	1.42557e-06	6.69342
11729887_at	9200	HACD1	3-hydroxyacyl-CoA dehydratase 1	1.02115666460937	9.99639	10.9312	2.48537e-09	3.26382e-08	11.1528
11735487_at	3224	HOXC8	homeobox C8	1.02075679448822	6.74121	8.11764	2.13594e-07	1.64287e-06	6.52757
11757975_s_at	2673	GFPT1	glutamine--fructose-6-phosphate transaminase 1	1.02015617178219	10.3357	11.1625	1.79042e-09	2.45748e-08	11.4937
11722015_at	4973	OLR1	oxidized low density lipoprotein receptor 1	1.02004594745471	8.14794	10.5874	4.08714e-09	5.05733e-08	10.6358
11737326_a_at	6536	SLC6A9	solute carrier family 6 member 9	1.01938111838039	9.1858	9.14205	3.79528e-08	3.57736e-07	8.32041
11720686_at	30850	CDR2L	cerebellar degeneration related protein 2 like	1.01909910707612	8.29255	10.9534	2.40785e-09	3.18097e-08	11.1857
11751686_a_at	79084	WDR77	WD repeat domain 77	1.0190328077368	7.78649	9.08049	4.19517e-08	3.91036e-07	8.21638
11753859_x_at	85028	SNHG12	small nucleolar RNA host gene 12	1.01890578167026	8.52467	13.0505	1.47594e-10	2.87491e-09	14.0866
11730903_a_at	122953	JDP2	Jun dimerization protein 2	1.01813686546843	9.32898	16.1689	4.30589e-12	1.41796e-10	17.7505
11731648_a_at	50863	NTM	neurotrimin	1.01794221770544	8.70319	10.1426	7.9183e-09	9.03033e-08	9.94851
11732292_a_at	8898	MTMR2	myotubularin related protein 2	1.01788658566853	8.13314	13.569	7.82866e-11	1.67595e-09	14.7449
11732768_at	220441	RNF152	ring finger protein 152	1.01749608526233	5.45518	7.57403	5.64182e-07	3.89568e-06	5.52123
11718324_s_at	83667	SESN2	sestrin 2	1.01704848986671	8.33356	9.24443	3.21595e-08	3.09074e-07	8.49242
11741356_a_at	22862	FNDC3A	fibronectin type III domain containing 3A	1.01691313071197	6.85935	8.21899	1.78978e-07	1.40477e-06	6.7109
11747709_a_at	23760	PITPNB	phosphatidylinositol transfer protein beta	1.01639082250078	5.91237	10.9245	2.5095e-09	3.29376e-08	11.1428
11717349_a_at	5947	RBP1	retinol binding protein 1	1.01609112984996	8.31039	11.0041	2.24019e-09	2.9838e-08	11.2608
11731650_a_at	50863	NTM	neurotrimin	1.01558950998017	8.07151	11.841	7.04379e-10	1.10502e-08	12.4632
11760241_a_at	6502	SKP2	S-phase kinase associated protein 2	1.01556219472408	3.41116	10.5065	4.60213e-09	5.61455e-08	10.5125
11743548_a_at	63027	SLC22A23	solute carrier family 22 member 23	1.01533897911528	6.86517	8.9291	5.37764e-08	4.85882e-07	7.95856
11752051_a_at	4627	MYH9	myosin heavy chain 9	1.01532440956977	9.0439	9.81873	1.29897e-08	1.38741e-07	9.43416
11715562_x_at	6319	SCD	stearoyl-CoA desaturase	1.01515743667623	7.4276	7.73617	4.20566e-07	2.99424e-06	5.82546
11717471_at	5578	PRKCA	protein kinase C alpha	1.01414169446653	6.72946	12.8847	1.81557e-10	3.44287e-09	13.8716
11719728_s_at	140885	SIRPA	signal regulatory protein alpha	1.01376862695213	10.784	12.782	2.06638e-10	3.84062e-09	13.7372
11737039_a_at	90102	PHLDB2	pleckstrin homology like domain family B member 2	1.01372819075047	6.79795	6.15686	8.55406e-06	4.45667e-05	2.71417
11751373_a_at	56034	PDGFC	platelet derived growth factor C	1.01335251500302	9.56291	13.2547	1.14701e-10	2.32289e-09	14.3484
11743350_a_at	84419	C15orf48	chromosome 15 open reading frame 48	1.01276414337824	6.60206	9.94629	1.06744e-08	1.16991e-07	9.63814
11758236_s_at	27086	FOXP1	forkhead box P1	1.01272573737025	8.88675	11.2809	1.5168e-09	2.12975e-08	11.6661
11716049_a_at	10221	TRIB1	tribbles pseudokinase 1	1.01251483589707	4.75824	5.87969	1.50238e-05	7.41009e-05	2.13517
11752387_a_at	2113	ETS1	ETS proto-oncogene 1, transcription factor	1.01246645442894	5.16225	7.78606	3.84483e-07	2.77042e-06	5.91838
11731583_a_at	55132	LARP1B	La ribonucleoprotein domain family member 1B	1.0121437711526	7.28434	12.6295	2.50798e-10	4.52708e-09	13.536
11747792_a_at	1317	SLC31A1	solute carrier family 31 member 1	1.01206970249495	8.36299	13.2029	1.22234e-10	2.44642e-09	14.2824
11753472_a_at	8487	GEMIN2	gem nuclear organelle associated protein 2	1.01195110223786	4.41372	6.12258	9.16629e-06	4.74666e-05	2.64305
11752735_a_at	4677	NARS	asparaginyl-tRNA synthetase	1.01183876902941	11.2615	14.4489	2.79199e-11	6.93374e-10	15.8144
11716934_a_at	151887	CCDC80	coiled-coil domain containing 80	1.01135733142629	12.1409	15.7221	6.87797e-12	2.10399e-10	17.2659
11736428_at	6815	STYX	serine/threonine/tyrosine interacting protein	1.01117399695873	5.74575	9.0985	4.07384e-08	3.81306e-07	8.24686
11756402_a_at	55110	MAGOHB	mago homolog B, exon junction complex core component	1.01074856936514	7.0058	10.8134	2.94346e-09	3.78506e-08	10.977
11738845_x_at	50863	NTM	neurotrimin	1.01054741118923	7.90313	8.87875	5.84423e-08	5.22602e-07	7.87218
11722586_a_at	10146	G3BP1	G3BP stress granule assembly factor 1	1.01035686532713	9.0645	14.0735	4.30583e-11	1.00829e-09	15.3652
11722154_a_at	166929	SGMS2	sphingomyelin synthase 2	1.01029993141096	6.43252	9.34434	2.73928e-08	2.69009e-07	8.65904
11719189_at	4893	NRAS	NRAS proto-oncogene, GTPase	1.01019485882452	10.1054	16.3059	3.7387e-12	1.26485e-10	17.8966
11717805_a_at	836	CASP3	caspase 3	1.00996355977709	7.66703	10.7464	3.24248e-09	4.12138e-08	10.8764
11736664_a_at	122953	JDP2	Jun dimerization protein 2	1.00975780050196	9.32915	16.4486	3.23042e-12	1.12361e-10	18.0477
11724725_a_at	1983	EIF5	eukaryotic translation initiation factor 5	1.0095164352106	8.58095	12.0743	5.16038e-10	8.4686e-09	12.7865
11736582_a_at	55521	TRIM36	tripartite motif containing 36	1.00895512528306	3.6388	8.94759	5.21624e-08	4.72939e-07	7.9902
11721053_s_at	57542	KLHL42	kelch like family member 42	1.00854063336697	9.87711	15.1532	1.27017e-11	3.55182e-10	16.6307
11735991_at	51520	LARS	leucyl-tRNA synthetase	1.00807048280582	8.34796	7.4328	7.30797e-07	4.91518e-06	5.25339
11756872_a_at	23034	SAMD4A	sterile alpha motif domain containing 4A	1.00766783056302	6.98217	10.3973	5.40812e-09	6.4734e-08	10.3447
11731090_s_at	57685	CACHD1	cache domain containing 1	1.00736967575626	8.50357	8.87686	5.86255e-08	5.24051e-07	7.86893
11749094_a_at	29940	DSE	dermatan sulfate epimerase	1.00732474807787	9.1478	8.16999	1.94918e-07	1.51379e-06	6.62243
11741430_a_at	79047	KCTD15	potassium channel tetramerization domain containing 15	1.00728294335557	4.94133	8.2492	1.69833e-07	1.33894e-06	6.76529
11722106_a_at	22990	PCNX1	pecanex homolog 1 (Drosophila)	1.0072519854153	7.39548	10.7483	3.23345e-09	4.11096e-08	10.8793
11727589_a_at	53833	IL20RB	interleukin 20 receptor subunit beta	1.00709186559235	5.31028	10.5487	4.32572e-09	5.31401e-08	10.5769
11721513_a_at	81565	NDEL1	nudE neurodevelopment protein 1 like 1	1.00700289457091	10.6652	13.9897	4.74942e-11	1.09489e-09	15.2635
11758640_s_at	10056	FARSB	phenylalanyl-tRNA synthetase beta subunit	1.00698195150605	9.42966	12.9145	1.74896e-10	3.3298e-09	13.9104
11744890_a_at	23560	GTPBP4	GTP binding protein 4	1.00690220084809	8.71146	14.0172	4.59883e-11	1.06663e-09	15.2969
11741695_a_at	8487	GEMIN2	gem nuclear organelle associated protein 2	1.00689428326228	5.29281	8.56565	9.87306e-08	8.27548e-07	7.32796
11726770_x_at	54739	XAF1	XIAP associated factor 1	1.00678242848578	8.91686	7.90489	3.10935e-07	2.29389e-06	6.13836
11725926_s_at	25932	CLIC4	chloride intracellular channel 4	1.00646620103266	7.86776	7.53032	6.11047e-07	4.18367e-06	5.43862
11760568_a_at	255324	EPGN	epithelial mitogen	1.00641178593567	3.97478	6.09797	9.63354e-06	4.96472e-05	2.59191
11744770_a_at	3207	HOXA11	homeobox A11	1.00620808570651	3.71545	7.65692	4.85292e-07	3.40365e-06	5.6772
11750890_a_at	92935	MARS2	methionyl-tRNA synthetase 2, mitochondrial	1.00601379885228	5.31226	8.76448	7.06696e-08	6.16242e-07	7.67498
11763354_a_at	192111	PGAM5	PGAM family member 5, mitochondrial serine/threonine protein phosphatase	1.00598546937773	5.36482	7.87195	3.29725e-07	2.41524e-06	6.07756
11747095_x_at	9627	SNCAIP	synuclein alpha interacting protein	1.00579348601307	7.10471	10.9584	2.39063e-09	3.16205e-08	11.1932
11724208_a_at	1802	DPH2	DPH2 homolog	1.00558985299532	7.98113	13.031	1.51221e-10	2.93172e-09	14.0614
11719204_at	23141	ANKLE2	ankyrin repeat and LEM domain containing 2	1.00553274960175	8.76115	13.5045	8.46265e-11	1.78694e-09	14.6641
11728516_a_at	9811	CTIF	cap binding complex dependent translation initiation factor	1.00552040614565	8.07649	9.84118	1.2547e-08	1.34576e-07	9.47019
11724262_s_at	7204	TRIO	trio Rho guanine nucleotide exchange factor	1.00532540450967	8.73603	6.39702	5.29402e-06	2.88672e-05	3.20823
11739608_a_at	390980	ZNF805	zinc finger protein 805	1.00530103398994	6.25978	13.4449	9.0947e-11	1.90416e-09	14.5893
11726961_at	54557	SGTB	small glutamine rich tetratricopeptide repeat containing beta	1.00518511801474	5.46557	9.72254	1.50802e-08	1.58134e-07	9.27911
11745804_s_at	3987	LIMS1	LIM zinc finger domain containing 1	1.00476492613668	11.4886	10.4861	4.74262e-09	5.76605e-08	10.4812
11720753_s_at	6383	SDC2	syndecan 2	1.00455929557075	8.44162	13.3851	9.78038e-11	2.03054e-09	14.5139
11751918_a_at	646	BNC1	basonuclin 1	1.00454815674989	8.91076	7.33644	8.73262e-07	5.76679e-06	5.06911
11760307_x_at	29902	FAM216A	family with sequence similarity 216 member A	1.00453024106753	6.84391	11.0915	1.9789e-09	2.67465e-08	11.3897
11756022_a_at	57381	RHOJ	ras homolog family member J	1.00408359419339	6.17315	11.9371	6.19286e-10	9.96006e-09	12.597
11745342_at	105373311	LOC105373311	translation initiation factor IF-2-like	1.00362706976152	5.34193	8.92573	5.40761e-08	4.88412e-07	7.95279
11745342_at	2182	ACSL4	acyl-CoA synthetase long-chain family member 4	1.00362706976152	5.34193	8.92573	5.40761e-08	4.88412e-07	7.95279
11715197_s_at	26108	PYGO1	pygopus family PHD finger 1	1.00355175811824	4.83323	11.8804	6.68143e-10	1.05722e-08	12.5181
11744907_a_at	55726	INTS13	integrator complex subunit 13	1.00348617714129	9.66624	8.69271	7.96895e-08	6.85595e-07	7.55031
11747778_x_at	5870	RAB6A	RAB6A, member RAS oncogene family	1.00315104487681	8.0737	12.3216	3.73e-10	6.39504e-09	13.1237
11726507_a_at	1030	CDKN2B	cyclin dependent kinase inhibitor 2B	1.00184603874339	4.39967	6.67522	3.06616e-06	1.77227e-05	3.77138
11750542_a_at	64318	NOC3L	NOC3 like DNA replication regulator	1.00177467267869	6.0513	11.925	6.2941e-10	1.00752e-08	12.5801
11752333_a_at	3685	ITGAV	integrin subunit alpha V	1.00161043160912	9.11267	8.77434	6.95154e-08	6.0757e-07	7.69207
11720424_a_at	51320	MEX3C	mex-3 RNA binding family member C	1.00127183403345	5.93187	6.94838	1.81189e-06	1.10716e-05	4.31452
11733077_a_at	4659	PPP1R12A	protein phosphatase 1 regulatory subunit 12A	1.00073618019712	9.17345	8.88028	5.82942e-08	5.21749e-07	7.87482
11733239_x_at	23322	RPGRIP1L	RPGRIP1 like	1.00043979183896	7.04802	10.5509	4.31171e-09	5.3016e-08	10.5802
11745442_x_at	10097	ACTR2	ARP2 actin related protein 2 homolog	1.00036845978917	7.72955	7.15857	1.21714e-06	7.75419e-06	4.72571
11746716_s_at	84623	KIRREL3	kin of IRRE like 3 (Drosophila)	1.00029908417523	6.12134	14.3599	3.0912e-11	7.57047e-10	15.7089
11756685_a_at	11196	SEC23IP	SEC23 interacting protein	1.00006604864876	8.35902	7.21515	1.09463e-06	7.05542e-06	4.83541
11716038_s_at	123096	SLC25A29	solute carrier family 25 member 29	-1.00046374880681	6.31177	-10.8287	2.87896e-09	3.71079e-08	11
11727754_a_at	5321	PLA2G4A	phospholipase A2 group IVA	-1.00088556741535	5.36135	-8.27519	1.62354e-07	1.28736e-06	6.81199
11722079_a_at	64285	RHBDF1	rhomboid 5 homolog 1	-1.0009367159881	9.48921	-11.1436	1.83879e-09	2.51204e-08	11.466
11722241_x_at	60485	SAV1	salvador family WW domain containing protein 1	-1.00130307911881	7.5454	-11.6969	8.55665e-10	1.30031e-08	12.261
11720602_at	23208	SYT11	synaptotagmin 11	-1.00221180529061	8.33233	-14.4902	2.66349e-11	6.67153e-10	15.8633
11715568_a_at	928	CD9	CD9 molecule	-1.00260125716993	11.5602	-8.61815	9.03439e-08	7.64241e-07	7.42008
11739510_a_at	25992	SNED1	sushi, nidogen and EGF like domains 1	-1.00260554810223	6.753	-10.6742	3.60039e-09	4.52747e-08	10.7676
11717828_a_at	4055	LTBR	lymphotoxin beta receptor	-1.0029309863425	8.85661	-9.64981	1.68932e-08	1.75069e-07	9.16116
11730733_x_at	1777	DNASE2	deoxyribonuclease 2, lysosomal	-1.00319526054441	8.95744	-13.4995	8.51391e-11	1.79623e-09	14.6578
11756335_a_at	84270	CARD19	caspase recruitment domain family member 19	-1.00324171690372	9.24321	-13.9865	4.76732e-11	1.09748e-09	15.2596
11720695_at	79630	C1orf54	chromosome 1 open reading frame 54	-1.00330488477403	8.54803	-11.4355	1.22383e-09	1.77167e-08	11.8891
11737215_a_at	283229	CRACR2B	calcium release activated channel regulator 2B	-1.0037349622825	4.51344	-8.19001	1.88236e-07	1.46836e-06	6.6586
11758879_s_at	3133	HLA-E	major histocompatibility complex, class I, E	-1.0043715435993	10.5769	-14.563	2.4522e-11	6.19875e-10	15.949
11720204_at	221294	NT5DC1	5'-nucleotidase domain containing 1	-1.00439921869488	7.07013	-11.1395	1.84947e-09	2.52251e-08	11.46
11719422_s_at	4363	ABCC1	ATP binding cassette subfamily C member 1	-1.00445591359672	10.4435	-16.4393	3.26104e-12	1.13108e-10	18.0379
11743820_a_at	84284	NTPCR	nucleoside-triphosphatase, cancer-related	-1.00449008004996	9.11575	-10.9385	2.45968e-09	3.23609e-08	11.1636
11755161_s_at	10769	PLK2	polo like kinase 2	-1.00466434862727	10.0072	-15.1746	1.24084e-11	3.48358e-10	16.6549
11715826_x_at	10362	HMG20B	high mobility group 20B	-1.00559212214418	8.26729	-14.6437	2.23822e-11	5.74292e-10	16.0436
11725609_a_at	1837	DTNA	dystrobrevin alpha	-1.00577467828382	4.36483	-9.44362	2.33826e-08	2.34038e-07	8.82346
11717740_a_at	2519	FUCA2	fucosidase, alpha-L- 2, plasma	-1.00596189202182	10.4086	-9.35166	2.70737e-08	2.66298e-07	8.67121
11745728_s_at	6938	TCF12	transcription factor 12	-1.00645561370957	7.64486	-8.53882	1.03327e-07	8.63151e-07	7.28075
11742889_at	26270	FBXO6	F-box protein 6	-1.00655864731323	7.06872	-12.503	2.94944e-10	5.21552e-09	13.3676
11751086_x_at	2629	GBA	glucosylceramidase beta	-1.00672752091791	8.49593	-13.7535	6.27793e-11	1.38717e-09	14.974
11739072_at	54749	EPDR1	ependymin related 1	-1.00673480323405	7.94402	-11.7914	7.53065e-10	1.16807e-08	12.3937
11733875_a_at	10051	SMC4	structural maintenance of chromosomes 4	-1.00679992876803	8.1115	-4.67324	0.000193952	0.00074694	-0.477308
11715559_x_at	10971	YWHAQ	tyrosine 3-monooxygenase/tryptophan 5-monooxygenase activation protein theta	-1.00688065963632	10.6289	-5.7932	1.79466e-05	8.7068e-05	1.95266
11729424_s_at	9034	CCRL2	C-C motif chemokine receptor like 2	-1.00705018490038	3.68295	-8.50196	1.10007e-07	9.11106e-07	7.21576
11755587_a_at	10346	TRIM22	tripartite motif containing 22	-1.00761109996635	10.9481	-13.779	6.09033e-11	1.35115e-09	15.0054
11755567_x_at	1760	DMPK	dystrophia myotonica protein kinase	-1.00808840707238	6.80826	-10.1714	7.5819e-09	8.69275e-08	9.99362
11732511_at	220979	C10orf25	chromosome 10 open reading frame 25	-1.00831282440896	4.49189	-8.75011	7.2386e-08	6.29767e-07	7.65007
11744310_x_at	115752	DIS3L	DIS3 like exosome 3'-5' exoribonuclease	-1.00860998567236	7.86989	-13.4771	8.74719e-11	1.83918e-09	14.6297
11755523_a_at	54502	RBM47	RNA binding motif protein 47	-1.00870079861089	4.17759	-8.06215	2.35438e-07	1.79249e-06	6.42663
11741315_a_at	57088	PLSCR4	phospholipid scramblase 4	-1.00878886873465	9.99807	-8.55949	9.97672e-08	8.35529e-07	7.31713
11735527_a_at	80173	IFT74	intraflagellar transport 74	-1.0089345159401	6.43599	-14.4532	2.77834e-11	6.91025e-10	15.8195
11722240_a_at	60485	SAV1	salvador family WW domain containing protein 1	-1.00906916587844	7.72155	-11.4263	1.23954e-09	1.79127e-08	11.8758
11734138_x_at	80167	ABHD18	abhydrolase domain containing 18	-1.00919674037345	5.24108	-7.41692	7.52507e-07	5.04816e-06	5.2231
11720800_a_at	51762	RAB8B	RAB8B, member RAS oncogene family	-1.0092395723873	6.87692	-11.2695	1.54109e-09	2.15774e-08	11.6495
11733213_x_at	162394	SLFN5	schlafen family member 5	-1.00979529290821	7.85513	-3.38565	0.00333141	0.00960096	-3.32564
11725778_a_at	7799	PRDM2	PR/SET domain 2	-1.01000965542483	6.77941	-11.8216	7.23015e-10	1.12888e-08	12.436
11752282_a_at	8495	PPFIBP2	PPFIA binding protein 2	-1.01034462778298	4.9331	-6.34904	5.82309e-06	3.14164e-05	3.1101
11725473_a_at	85315	PAQR8	progestin and adipoQ receptor family member 8	-1.01038598808819	6.8372	-11.4977	1.12337e-09	1.64989e-08	11.9781
11753593_a_at	25875	LETMD1	LETM1 domain containing 1	-1.01090169934104	6.58696	-8.18128	1.9112e-07	1.48874e-06	6.64284
11736244_s_at	8334	HIST1H2AC	histone cluster 1 H2A family member c	-1.01101750000758	9.1624	-12.6634	2.40197e-10	4.36759e-09	13.5809
11752118_x_at	6915	TBXA2R	thromboxane A2 receptor	-1.01128232321937	6.155	-13.8367	5.68749e-11	1.27204e-09	15.0765
11754638_a_at	84749	USP30	ubiquitin specific peptidase 30	-1.01156429900865	8.13734	-16.8872	2.07604e-12	7.67598e-11	18.5046
11716984_a_at	25953	PNKD	paroxysmal nonkinesigenic dyskinesia	-1.01281603657672	9.67336	-10.2243	7.00162e-09	8.11582e-08	10.0764
11758092_s_at	1946	EFNA5	ephrin A5	-1.01340514558622	6.1908	-6.66751	3.1125e-06	1.79528e-05	3.75591
11719397_a_at	64121	RRAGC	Ras related GTP binding C	-1.01344693889099	9.49607	-8.90498	5.59612e-08	5.03143e-07	7.91722
11717324_at	2145	EZH1	enhancer of zeste 1 polycomb repressive complex 2 subunit	-1.01348275377582	8.22847	-13.4435	9.11022e-11	1.9066e-09	14.5875
11754563_a_at	147372	CCBE1	collagen and calcium binding EGF domains 1	-1.01391917577444	8.98366	-9.01349	4.6809e-08	4.30637e-07	8.10262
11719736_s_at	54463	RETREG1	reticulophagy regulator 1	-1.01502384374286	3.77847	-12.6602	2.41187e-10	4.38075e-09	13.5766
11737448_x_at	79962	DNAJC22	DnaJ heat shock protein family (Hsp40) member C22	-1.01531382569798	5.62263	-9.09091	4.12455e-08	3.85184e-07	8.23401
11754683_x_at	259173	ALS2CL	ALS2 C-terminal like	-1.01532103419863	3.9878	-8.58319	9.5841e-08	8.05373e-07	7.35879
11723426_a_at	2109	ETFB	electron transfer flavoprotein beta subunit	-1.0153891016085	9.34818	-12.1505	4.66664e-10	7.77433e-09	12.891
11726894_a_at	11213	IRAK3	interleukin 1 receptor associated kinase 3	-1.01543859711391	6.09559	-15.38	9.92266e-12	2.87206e-10	16.8864
11719923_at	2760	GM2A	GM2 ganglioside activator	-1.01553628052543	4.74583	-10.3313	5.96563e-09	7.05203e-08	10.2428
11742833_a_at	25854	FAM149A	family with sequence similarity 149 member A	-1.01560931654812	5.60361	-5.63458	2.49254e-05	0.000116959	1.61572
11725896_x_at	9610	RIN1	Ras and Rab interactor 1	-1.01600531164577	7.47573	-8.10152	2.19713e-07	1.68495e-06	6.49829
11748632_a_at	80313	LRRC27	leucine rich repeat containing 27	-1.0164242748217	6.19232	-11.5428	1.05582e-09	1.56273e-08	12.0426
11744562_x_at	55194	EVA1B	eva-1 homolog B	-1.01647262088453	8.93673	-11.1356	1.85971e-09	2.53202e-08	11.4542
11743482_s_at	253725	WASHC2C	WASH complex subunit 2C	-1.01654882851218	11.1292	-14.6951	2.11229e-11	5.46797e-10	16.1037
11743482_s_at	387680	WASHC2A	WASH complex subunit 2A	-1.01654882851218	11.1292	-14.6951	2.11229e-11	5.46797e-10	16.1037
11747690_s_at	387680	WASHC2A	WASH complex subunit 2A	-1.01654882851218	11.1292	-14.6951	2.11229e-11	5.46797e-10	16.1037
11747690_s_at	253725	WASHC2C	WASH complex subunit 2C	-1.01654882851218	11.1292	-14.6951	2.11229e-11	5.46797e-10	16.1037
11725274_s_at	8601	RGS20	regulator of G-protein signaling 20	-1.0165965222737	6.91383	-10.6091	3.95932e-09	4.92378e-08	10.6688
11742688_s_at	8337	HIST2H2AA3	histone cluster 2 H2A family member a3	-1.01685051090156	10.7465	-15.5208	8.52599e-12	2.51037e-10	17.0435
11742688_s_at	723790	HIST2H2AA4	histone cluster 2 H2A family member a4	-1.01685051090156	10.7465	-15.5208	8.52599e-12	2.51037e-10	17.0435
11722653_a_at	79991	STN1	STN1, CST complex subunit	-1.01706983243214	8.15272	-14.0572	4.3884e-11	1.02455e-09	15.3455
11744855_at	221756	SERPINB9P1	serpin family B member 9 pseudogene 1	-1.01717449582294	4.0543	-7.75764	4.04624e-07	2.89531e-06	5.86549
11733876_x_at	10051	SMC4	structural maintenance of chromosomes 4	-1.01782088539051	7.94327	-3.96505	0.000923093	0.00304326	-2.0503
11743686_a_at	80818	ZNF436	zinc finger protein 436	-1.01830139057986	6.64335	-12.3775	3.46876e-10	6.01142e-09	13.1992
11718786_a_at	9924	PAN2	PAN2 poly(A) specific ribonuclease subunit	-1.01844094331071	7.33339	-14.7509	1.98386e-11	5.17887e-10	16.1687
11747553_a_at	56922	MCCC1	methylcrotonoyl-CoA carboxylase 1	-1.01870016978928	4.88317	-7.15373	1.22825e-06	7.81794e-06	4.71632
11731891_s_at	26149	ZNF658	zinc finger protein 658	-1.01876196751959	5.0857	-7.6639	4.79197e-07	3.36615e-06	5.69029
11731891_s_at	401509	ZNF658B	zinc finger protein 658B (pseudogene)	-1.01876196751959	5.0857	-7.6639	4.79197e-07	3.36615e-06	5.69029
11720713_a_at	10008	KCNE3	potassium voltage-gated channel subfamily E regulatory subunit 3	-1.0188425754914	4.73252	-6.62849	3.35833e-06	1.92029e-05	3.67748
11751398_s_at	57446	NDRG3	NDRG family member 3	-1.01911357269329	5.96121	-8.09494	2.22265e-07	1.70268e-06	6.48631
11725782_at	389289	ANXA2R	annexin A2 receptor	-1.01915572362608	6.29236	-13.0235	1.52642e-10	2.9558e-09	14.0517
11753161_a_at	3077	HFE	hemochromatosis	-1.01933858080428	5.60019	-8.8271	6.36699e-08	5.63746e-07	7.78325
11715838_a_at	4758	NEU1	neuraminidase 1	-1.01953399111522	8.97084	-14.8175	1.84153e-11	4.86893e-10	16.2458
11736801_a_at	5324	PLAG1	PLAG1 zinc finger	-1.01985045840414	7.63784	-10.4649	4.89345e-09	5.92324e-08	10.4487
11720277_a_at	169611	OLFML2A	olfactomedin like 2A	-1.01991503722732	8.00434	-12.7392	2.18133e-10	4.02515e-09	13.681
11716804_at	59339	PLEKHA2	pleckstrin homology domain containing A2	-1.02007608227718	8.16386	-12.2697	3.99125e-10	6.78623e-09	13.0534
11715915_a_at	960	CD44	CD44 molecule (Indian blood group)	-1.02027811087169	8.77204	-9.58153	1.88032e-08	1.92901e-07	9.04988
11735714_a_at	221443	OARD1	O-acyl-ADP-ribose deacylase 1	-1.02039961026949	8.9993	-14.7571	1.97034e-11	5.15443e-10	16.1758
11724041_at	246777	SPESP1	sperm equatorial segment protein 1	-1.0205522150067	5.81155	-8.45753	1.18664e-07	9.7595e-07	7.13716
11756347_x_at	55771	PRR11	proline rich 11	-1.02094531399998	5.2584	-6.39124	5.355e-06	2.91676e-05	3.19643
11734506_a_at	2122	MECOM	MDS1 and EVI1 complex locus	-1.02104099313093	7.135	-13.6738	6.90387e-11	1.50598e-09	14.8753
11739750_a_at	55304	SPTLC3	serine palmitoyltransferase long chain base subunit 3	-1.02117400984978	4.75158	-7.89849	3.14496e-07	2.3174e-06	6.12656
11727905_a_at	3597	IL13RA1	interleukin 13 receptor subunit alpha 1	-1.02121369093273	9.66191	-14.8711	1.73467e-11	4.63594e-10	16.3078
11742471_a_at	367	AR	androgen receptor	-1.02140195892331	6.2493	-11.8865	6.62684e-10	1.05059e-08	12.5266
11725694_at	8436	CAVIN2	caveolae associated protein 2	-1.02153090616216	7.56752	-11.3081	1.46035e-09	2.0622e-08	11.7055
11739502_a_at	19	ABCA1	ATP binding cassette subfamily A member 1	-1.02197212631005	6.13231	-11.7238	8.25114e-10	1.26046e-08	12.2988
11716579_a_at	84418	CYSTM1	cysteine rich transmembrane module containing 1	-1.02266384079664	10.7716	-16.5067	3.04491e-12	1.06507e-10	18.1088
11757966_s_at	7626	ZNF75D	zinc finger protein 75D	-1.0226947113047	6.88215	-11.7809	7.63769e-10	1.18355e-08	12.3791
11749908_x_at	23208	SYT11	synaptotagmin 11	-1.02285157781583	5.85717	-8.15902	1.98687e-07	1.54041e-06	6.60258
11742872_s_at	113791	PIK3IP1	phosphoinositide-3-kinase interacting protein 1	-1.02286116534324	7.47948	-16.5877	2.80447e-12	9.91479e-11	18.1938
11760254_at	10561	IFI44	interferon induced protein 44	-1.02296937462288	5.54463	-5.03327	8.89452e-05	0.000367229	0.315336
11716395_a_at	9289	ADGRG1	adhesion G protein-coupled receptor G1	-1.02298511663976	7.02968	-6.01631	1.13675e-05	5.76471e-05	2.42172
11726071_a_at	9448	MAP4K4	mitogen-activated protein kinase kinase kinase kinase 4	-1.02328734582812	9.98993	-11.3366	1.40354e-09	1.99277e-08	11.7467
11757908_x_at	5900	RALGDS	ral guanine nucleotide dissociation stimulator	-1.02329281041287	7.80383	-10.2904	6.34138e-09	7.43583e-08	10.1793
11728693_s_at	9659	PDE4DIP	phosphodiesterase 4D interacting protein	-1.02346194425061	7.03688	-12.3445	3.62062e-10	6.24617e-09	13.1546
11728693_s_at	100996724	LOC100996724	phosphodiesterase 4D interacting protein-like	-1.02346194425061	7.03688	-12.3445	3.62062e-10	6.24617e-09	13.1546
11758288_s_at	81627	TRMT1L	tRNA methyltransferase 1 like	-1.02396761886719	7.81581	-12.739	2.18193e-10	4.02515e-09	13.6807
11748243_a_at	1856	DVL2	dishevelled segment polarity protein 2	-1.02472354400938	8.75423	-12.5458	2.79175e-10	4.97578e-09	13.4247
11724109_a_at	138162	C9orf116	chromosome 9 open reading frame 116	-1.02495118880569	5.47864	-8.76426	7.06951e-08	6.16248e-07	7.67461
11746137_a_at	6430	SRSF5	serine and arginine rich splicing factor 5	-1.02502242555501	8.32506	-9.50297	2.12833e-08	2.15423e-07	8.92117
11757033_a_at	3598	IL13RA2	interleukin 13 receptor subunit alpha 2	-1.02528832520364	8.0241	-5.75087	1.95852e-05	9.42231e-05	1.863
11718651_at	83857	TMTC1	transmembrane and tetratricopeptide repeat containing 1	-1.02543450559526	7.14283	-9.95142	1.0591e-08	1.1623e-07	9.6463
11758809_at	64121	RRAGC	Ras related GTP binding C	-1.02556501339312	8.6392	-9.13715	3.8256e-08	3.60388e-07	8.31214
11731511_s_at	1629	DBT	dihydrolipoamide branched chain transacylase E2	-1.02589642310831	5.30779	-8.9803	4.94295e-08	4.50951e-07	8.04607
11727903_a_at	3597	IL13RA1	interleukin 13 receptor subunit alpha 1	-1.02731229502041	7.31673	-13.4396	9.1542e-11	1.91337e-09	14.5825
11720603_a_at	2040	STOM	stomatin	-1.02775487891544	6.69571	-10.9777	2.32603e-09	3.08569e-08	11.2217
11757933_s_at	7832	BTG2	BTG anti-proliferation factor 2	-1.02786337122935	9.07463	-13.9224	5.14059e-11	1.16286e-09	15.1813
11717416_a_at	58480	RHOU	ras homolog family member U	-1.02817776155472	4.24253	-8.19552	1.86437e-07	1.4564e-06	6.66856
11728705_at	26958	COPG2	coatomer protein complex subunit gamma 2	-1.02847135406625	6.70748	-9.45197	2.30748e-08	2.31145e-07	8.83722
11749767_a_at	51449	PCYOX1	prenylcysteine oxidase 1	-1.02869443484539	8.19346	-15.1884	1.22216e-11	3.43895e-10	16.6706
11724420_at	376940	ZC3H6	zinc finger CCCH-type containing 6	-1.02873304535116	7.12938	-14.0493	4.42924e-11	1.03262e-09	15.3359
11719634_a_at	9314	KLF4	Kruppel like factor 4	-1.02903210327976	9.98907	-10.8883	2.64274e-09	3.44761e-08	11.089
11740670_a_at	23112	TNRC6B	trinucleotide repeat containing 6B	-1.02946690353013	8.89864	-9.74872	1.44784e-08	1.52698e-07	9.32142
11717306_x_at	10974	ADIRF	adipogenesis regulatory factor	-1.02996551784883	9.76344	-12.1647	4.58022e-10	7.65612e-09	12.9104
11732342_s_at	7581	ZNF33A	zinc finger protein 33A	-1.03002389756535	3.98877	-7.60705	5.31264e-07	3.68999e-06	5.58348
11732342_s_at	7582	ZNF33B	zinc finger protein 33B	-1.03002389756535	3.98877	-7.60705	5.31264e-07	3.68999e-06	5.58348
11718931_a_at	11046	SLC35D2	solute carrier family 35 member D2	-1.03032602744308	7.82531	-13.3717	9.94107e-11	2.05872e-09	14.4969
11757005_a_at	2517	FUCA1	fucosidase, alpha-L- 1, tissue	-1.03041281793679	5.50619	-11.2861	1.50574e-09	2.11655e-08	11.6737
11758950_at	117248	GALNT15	polypeptide N-acetylgalactosaminyltransferase 15	-1.03046661044277	5.61289	-6.08463	9.897e-06	5.08673e-05	2.56416
11727666_at	7291	TWIST1	twist family bHLH transcription factor 1	-1.03049954135808	8.44196	-10.9066	2.5745e-09	3.36568e-08	11.1162
11758178_s_at	57175	CORO1B	coronin 1B	-1.03052434902281	9.13256	-9.87189	1.19667e-08	1.29152e-07	9.51939
11738001_a_at	146556	C16orf89	chromosome 16 open reading frame 89	-1.03071127025027	6.3484	-9.24306	3.22307e-08	3.09699e-07	8.49012
11750179_s_at	55268	ECHDC2	enoyl-CoA hydratase domain containing 2	-1.0309658794163	7.52949	-13.5616	7.89878e-11	1.68804e-09	14.7356
11738412_a_at	203238	CCDC171	coiled-coil domain containing 171	-1.03137804831449	4.10674	-8.12716	2.10064e-07	1.61848e-06	6.54485
11755265_s_at	221294	NT5DC1	5'-nucleotidase domain containing 1	-1.03140366004118	7.92191	-11.1654	1.7832e-09	2.44962e-08	11.4979
11730732_at	1777	DNASE2	deoxyribonuclease 2, lysosomal	-1.03146306977646	8.96536	-13.8721	5.45457e-11	1.22493e-09	15.1198
11764055_at	2332	FMR1	fragile X mental retardation 1	-1.03148371855394	4.88978	-6.76029	2.60002e-06	1.53072e-05	3.94157
11719556_a_at	5164	PDK2	pyruvate dehydrogenase kinase 2	-1.03170502794691	7.26602	-11.2674	1.54561e-09	2.16041e-08	11.6465
11749919_a_at	2982	GUCY1A3	guanylate cyclase 1 soluble subunit alpha	-1.03173480593016	2.53668	-12.3137	3.76898e-10	6.44818e-09	13.1129
11731542_at	91404	SESTD1	SEC14 and spectrin domain containing 1	-1.03197640880176	4.84852	-5.92466	1.37025e-05	6.81543e-05	2.22973
11728139_a_at	11093	ADAMTS13	ADAM metallopeptidase with thrombospondin type 1 motif 13	-1.03207759527362	6.59736	-13.1201	1.35387e-10	2.66228e-09	14.1763
11741400_a_at	3925	STMN1	stathmin 1	-1.0322103794856	7.64076	-8.56887	9.81935e-08	8.23464e-07	7.33362
11720532_s_at	203228	C9orf72	chromosome 9 open reading frame 72	-1.03236004182334	6.1429	-9.09317	4.10935e-08	3.83904e-07	8.23784
11734752_a_at	83478	ARHGAP24	Rho GTPase activating protein 24	-1.03294280149228	7.98461	-10.8073	2.96912e-09	3.81409e-08	10.968
11739541_a_at	5295	PIK3R1	phosphoinositide-3-kinase regulatory subunit 1	-1.03365233972742	5.73488	-9.6199	1.77034e-08	1.8251e-07	9.11249
11725108_a_at	84265	POLR3GL	RNA polymerase III subunit G like	-1.03373590439371	8.69302	-11.3176	1.44124e-09	2.03812e-08	11.7192
11748570_a_at	10826	FAXDC2	fatty acid hydroxylase domain containing 2	-1.03377715704047	3.62712	-9.61539	1.78291e-08	1.83691e-07	9.10514
11756020_a_at	80741	LY6G5C	lymphocyte antigen 6 family member G5C	-1.03380796184313	5.25987	-9.73422	1.48086e-08	1.55682e-07	9.298
11735453_at	378884	NHLRC1	NHL repeat containing E3 ubiquitin protein ligase 1	-1.03404461609187	5.4478	-11.0727	2.03248e-09	2.73735e-08	11.3619
11736498_a_at	23112	TNRC6B	trinucleotide repeat containing 6B	-1.0340887326173	8.89236	-9.73176	1.48653e-08	1.56113e-07	9.29402
11717391_s_at	56941	HMCES	5-hydroxymethylcytosine (hmC) binding, ES cell-specific	-1.03453038997943	7.25157	-12.2656	4.01274e-10	6.81574e-09	13.0478
11758124_s_at	1102	RCBTB2	RCC1 and BTB domain containing protein 2	-1.03503446421877	6.24189	-9.07544	4.22993e-08	3.93757e-07	8.20781
11735324_s_at	728833	FAM72D	family with sequence similarity 72 member D	-1.03514197625512	5.17704	-7.91504	3.05375e-07	2.25691e-06	6.15705
11735324_s_at	554282	FAM72C	family with sequence similarity 72 member C	-1.03514197625512	5.17704	-7.91504	3.05375e-07	2.25691e-06	6.15705
11735324_s_at	653820	FAM72B	family with sequence similarity 72 member B	-1.03514197625512	5.17704	-7.91504	3.05375e-07	2.25691e-06	6.15705
11735324_s_at	729533	FAM72A	family with sequence similarity 72 member A	-1.03514197625512	5.17704	-7.91504	3.05375e-07	2.25691e-06	6.15705
11740192_a_at	84314	TMEM107	transmembrane protein 107	-1.0355373320365	7.369	-11.9324	6.23258e-10	1.00026e-08	12.5903
11747034_a_at	3574	IL7	interleukin 7	-1.03633932358925	3.03494	-8.68811	8.03083e-08	6.9032e-07	7.54228
11742138_a_at	10477	UBE2E3	ubiquitin conjugating enzyme E2 E3	-1.03639484414222	11.4588	-14.2186	3.63765e-11	8.72313e-10	15.5401
11742763_a_at	56204	FAM214A	family with sequence similarity 214 member A	-1.03645411760295	8.62457	-14.1848	3.78307e-11	9.03357e-10	15.4994
11720794_a_at	8406	SRPX	sushi repeat containing protein, X-linked	-1.03685326923649	8.96106	-11.2356	1.61585e-09	2.24653e-08	11.6003
11752801_a_at	3431	SP110	SP110 nuclear body protein	-1.03707586910151	6.3547	-9.84832	1.24096e-08	1.33293e-07	9.48163
11756592_a_at	84317	CCDC115	coiled-coil domain containing 115	-1.0373680364012	8.30285	-15.2366	1.15957e-11	3.29087e-10	16.7251
11734004_x_at	201931	TMEM192	transmembrane protein 192	-1.03739006815438	8.26324	-13.4149	9.4321e-11	1.96648e-09	14.5515
11734004_x_at	162967	ZNF320	zinc finger protein 320	-1.03739006815438	8.26324	-13.4149	9.4321e-11	1.96648e-09	14.5515
11733566_a_at	26013	L3MBTL1	l(3)mbt-like 1 (Drosophila)	-1.0376124733869	4.75746	-8.30816	1.53361e-07	1.2246e-06	6.8711
11730545_a_at	90141	EFCAB11	EF-hand calcium binding domain 11	-1.03810952950639	6.47001	-8.81972	6.44555e-08	5.69581e-07	7.77052
11758498_at	26052	DNM3	dynamin 3	-1.03817507656173	5.69938	-7.53098	6.1031e-07	4.17978e-06	5.43987
11722314_a_at	51735	RAPGEF6	Rap guanine nucleotide exchange factor 6	-1.03819181129003	8.82522	-14.0739	4.30368e-11	1.00829e-09	15.3657
11725567_a_at	10396	ATP8A1	ATPase phospholipid transporting 8A1	-1.03829906677081	3.42819	-10.471	4.84953e-09	5.87871e-08	10.4581
11732812_at	219833	C11orf45	chromosome 11 open reading frame 45	-1.03848557403315	5.72841	-10.1016	8.42587e-09	9.53449e-08	9.88394
11726078_a_at	117248	GALNT15	polypeptide N-acetylgalactosaminyltransferase 15	-1.03859064381182	6.00973	-9.1761	3.59136e-08	3.40348e-07	8.37776
11730073_at	5067	CNTN3	contactin 3	-1.03940919979836	8.66978	-9.43699	2.36303e-08	2.36041e-07	8.81251
11733923_a_at	54677	CROT	carnitine O-octanoyltransferase	-1.04013261442664	7.05817	-11.2574	1.56743e-09	2.18658e-08	11.6319
[truncated: 2,058 more rows]
