# Supplementary material for: Transforming growth factor beta 1 induces methylation changes in lung fibroblasts
Source: PLoS One. 2019 Oct 11;14(10):e0223512. doi: 10.1371/journal.pone.0223512 (PMC6788707; doi:10.1371/journal.pone.0223512)
Supplement: S4 Table — (XLSX) [file pone.0223512.s005.xlsx]

## Sheet: Sheet1
# S4 Table - Microarray - Normal TGF-beta 5 days vs Normal Control
PROBEID	ENTREZID	SYMBOL	GENENAME	logFC	AveExpr	t	P.Value	adj.P.Val	B
11755736_a_at	50507	NOX4	NADPH oxidase 4	7.04015	8.59395	68.9132	4.37963e-23	6.1294e-19	42.3678
11741143_x_at	50507	NOX4	NADPH oxidase 4	7.00137	8.82388	52.449	5.55349e-21	1.24941e-17	38.1068
11734363_at	392255	GDF6	growth differentiation factor 6	6.92027	9.03577	83.9844	1.30338e-24	6.45107e-20	45.1836
11758064_s_at	8325	FZD8	frizzled class receptor 8	6.90027	9.38442	46.548	4.5923e-20	4.94121e-17	36.141
11750735_a_at	1311	COMP	cartilage oligomeric matrix protein	6.8471	9.06659	49.9751	1.30663e-20	2.08067e-17	37.3173
11750957_s_at	50507	NOX4	NADPH oxidase 4	6.7952	7.23027	48.85	1.95515e-20	2.76486e-17	36.9422
11740475_x_at	50507	NOX4	NADPH oxidase 4	6.54588	9.42143	67.0372	7.14977e-23	6.1294e-19	41.9549
11731680_a_at	50507	NOX4	NADPH oxidase 4	6.40083	9.42834	53.4438	3.98111e-21	9.3831e-18	38.4113
11755414_a_at	10216	PRG4	proteoglycan 4	6.24503	8.07939	63.9865	1.63447e-22	1.01123e-18	41.2481
11716771_s_at	150094	SIK1	salt inducible kinase 1	6.19137	8.98644	55.0073	2.38837e-21	5.91063e-18	38.8758
11716771_s_at	102724428	LOC102724428	serine/threonine-protein kinase SIK1	6.19137	8.98644	55.0073	2.38837e-21	5.91063e-18	38.8758
11731246_s_at	56256	SERTAD4	SERTA domain containing 4	5.94838	6.90224	47.4685	3.24803e-20	3.92671e-17	36.4669
11757502_x_at	11341	SCRG1	stimulator of chondrogenesis 1	5.83209	7.32652	41.4798	3.5198e-19	2.56195e-16	34.1981
11735587_a_at	3756	KCNH1	potassium voltage-gated channel subfamily H member 1	5.83063	7.55324	46.0348	5.5869e-20	5.76091e-17	35.9558
11737334_a_at	347902	AMIGO2	adhesion molecule with Ig like domain 2	5.82743	8.52555	39.082	1.00609e-18	5.53296e-16	33.1806
11729818_s_at	3479	IGF1	insulin like growth factor 1	5.78718	7.95233	65.6294	1.04217e-22	7.36891e-19	41.6343
11729817_a_at	3479	IGF1	insulin like growth factor 1	5.76782	8.11608	62.1978	2.70328e-22	1.38203e-18	40.812
11718605_a_at	11341	SCRG1	stimulator of chondrogenesis 1	5.75885	7.42045	46.6259	4.45859e-20	4.90396e-17	36.1688
11728488_a_at	9369	NRXN3	neurexin 3	5.71807	8.72777	73.9327	1.25621e-23	3.10879e-19	43.3987
11736246_a_at	347902	AMIGO2	adhesion molecule with Ig like domain 2	5.67481	8.46231	34.7977	7.76763e-18	2.56756e-15	31.1747
11755324_a_at	9369	NRXN3	neurexin 3	5.58789	8.53791	57.7714	1.00146e-21	3.40852e-18	39.6571
11722728_a_at	1959	EGR2	early growth response 2	5.49427	7.94614	41.8167	3.05154e-19	2.28843e-16	34.3357
11744233_at	8325	FZD8	frizzled class receptor 8	5.4597	8.97784	61.9512	2.90072e-22	1.38203e-18	40.7505
11740476_a_at	50507	NOX4	NADPH oxidase 4	5.44945	7.02433	61.7518	3.07149e-22	1.38203e-18	40.7006
11716149_a_at	56937	PMEPA1	prostate transmembrane protein, androgen induced 1	5.43524	9.47709	60.4444	4.48985e-22	1.85188e-18	40.3679
11755252_a_at	347902	AMIGO2	adhesion molecule with Ig like domain 2	5.32612	9.37443	56.6952	1.39775e-21	3.66955e-18	39.3587
11728491_s_at	163782	KANK4	KN motif and ankyrin repeat domains 4	5.24666	6.36269	33.3702	1.62121e-17	4.5592e-15	30.4452
11720431_s_at	1306	COL15A1	collagen type XV alpha 1 chain	5.23661	9.34472	50.0899	1.25459e-20	2.08067e-17	37.355
11736247_x_at	347902	AMIGO2	adhesion molecule with Ig like domain 2	5.21936	11.1538	68.1884	5.28428e-23	6.1294e-19	42.2102
11722598_s_at	57007	ACKR3	atypical chemokine receptor 3	4.97005	6.24484	42.2766	2.51575e-19	1.91564e-16	34.5214
11716151_a_at	56937	PMEPA1	prostate transmembrane protein, androgen induced 1	4.86955	9.39377	66.892	7.43033e-23	6.1294e-19	41.9222
11716150_a_at	56937	PMEPA1	prostate transmembrane protein, androgen induced 1	4.86421	7.86361	50.2374	1.19094e-20	2.08067e-17	37.4033
11717516_s_at	80303	EFHD1	EF-hand domain family member D1	4.7886	5.78353	26.0959	1.19242e-15	1.26522e-13	26.1224
11723174_a_at	84624	FNDC1	fibronectin type III domain containing 1	4.73693	7.97482	40.7478	4.81917e-19	3.26746e-16	33.8948
11723645_at	5350	PLN	phospholamban	4.67894	7.25933	45.8498	5.99914e-20	6.05975e-17	35.8885
11723644_a_at	5350	PLN	phospholamban	4.66304	7.34634	44.8542	8.84354e-20	8.41752e-17	35.5205
11728492_at	163782	KANK4	KN motif and ankyrin repeat domains 4	4.62693	5.3565	37.7904	1.81897e-18	8.91384e-16	32.6028
11727597_at	11240	PADI2	peptidyl arginine deiminase 2	4.61173	5.94036	29.31	1.57364e-16	2.63133e-14	28.171
11731896_a_at	7292	TNFSF4	TNF superfamily member 4	4.51314	8.85047	51.5228	7.61405e-21	1.44945e-17	37.8167
11739976_a_at	22801	ITGA11	integrin subunit alpha 11	4.45367	8.35977	35.3812	5.79868e-18	2.05447e-15	31.4635
11728389_at	10100	TSPAN2	tetraspanin 2	4.42692	7.68009	38.9465	1.06962e-18	5.81767e-16	33.121
11743948_at	654	BMP6	bone morphogenetic protein 6	4.33087	7.29932	34.1142	1.1007e-17	3.38379e-15	30.8295
11758869_at	59	ACTA2	actin, alpha 2, smooth muscle, aorta	4.27777	5.85104	21.5917	3.16225e-14	1.93229e-12	22.7731
11746928_a_at	8507	ENC1	ectodermal-neural cortex 1	4.23843	8.03718	28.4122	2.70956e-16	3.96774e-14	27.6232
11739255_x_at	157638	FAM84B	family with sequence similarity 84 member B	4.20979	6.38688	21.7392	2.81285e-14	1.74027e-12	22.8933
11731445_at	27063	ANKRD1	ankyrin repeat domain 1	4.18229	5.23802	16.7017	2.49985e-12	7.91618e-11	18.2635
11731114_a_at	6445	SGCG	sarcoglycan gamma	4.07773	7.3203	27.6135	4.4561e-16	5.9562e-14	27.1204
11743201_a_at	3479	IGF1	insulin like growth factor 1	4.07479	7.3643	36.5385	3.2917e-18	1.35769e-15	32.0212
11734829_a_at	10216	PRG4	proteoglycan 4	4.06281	5.62798	25.4946	1.78812e-15	1.76244e-13	25.7105
11729574_at	8507	ENC1	ectodermal-neural cortex 1	4.05747	10.7213	50.0282	1.28227e-20	2.08067e-17	37.3347
11760202_at	3490	IGFBP7	insulin like growth factor binding protein 7	4.04939	6.94093	30.6359	7.25716e-17	1.48427e-14	28.9487
11759693_at	219790	RTKN2	rhotekin 2	4.02753	5.05352	33.3465	1.6416e-17	4.56466e-15	30.4328
11717196_a_at	4232	MEST	mesoderm specific transcript	4.01779	8.29899	46.1085	5.43102e-20	5.71933e-17	35.9826
11722200_s_at	8038	ADAM12	ADAM metallopeptidase domain 12	3.97443	10.024	59.3692	6.17313e-22	2.3503e-18	40.087
11728388_at	10100	TSPAN2	tetraspanin 2	3.96521	8.34997	38.8015	1.1423e-18	6.14543e-16	33.057
11727690_at	3589	IL11	interleukin 11	3.90378	8.41916	52.2443	5.95193e-21	1.28083e-17	38.0432
11754442_x_at	2006	ELN	elastin	3.86004	10.3089	30.5216	7.74786e-17	1.55654e-14	28.8831
11745102_a_at	50507	NOX4	NADPH oxidase 4	3.86001	7.34393	48.7007	2.06397e-20	2.83767e-17	36.8916
11744229_a_at	65997	RASL11B	RAS like family 11 member B	3.85628	5.41152	27.5563	4.62006e-16	6.11417e-14	27.0839
11725375_at	1404	HAPLN1	hyaluronan and proteoglycan link protein 1	3.85434	4.10838	37.6003	1.98788e-18	9.46057e-16	32.5159
11722991_a_at	1756	DMD	dystrophin	3.80002	7.67714	28.6396	2.35755e-16	3.6126e-14	27.7636
11734197_at	338645	LUZP2	leucine zipper protein 2	3.77951	3.88779	19.9619	1.2149e-13	6.00113e-12	21.3885
11743202_x_at	3479	IGF1	insulin like growth factor 1	3.76623	7.28108	31.0686	5.67685e-17	1.26566e-14	29.1948
11731890_a_at	170690	ADAMTS16	ADAM metallopeptidase with thrombospondin type 1 motif 16	3.71082	5.76682	24.5103	3.54087e-15	3.09151e-13	25.0144
11728564_at	219790	RTKN2	rhotekin 2	3.6811	5.74128	28.7171	2.2488e-16	3.50014e-14	27.8113
11728390_at	10100	TSPAN2	tetraspanin 2	3.67494	8.42513	33.8692	1.24928e-17	3.72489e-15	30.704
11729819_a_at	3479	IGF1	insulin like growth factor 1	3.66239	7.57828	30.7786	6.69034e-17	1.4091e-14	29.0303
11724131_at	2674	GFRA1	GDNF family receptor alpha 1	3.64256	7.21656	40.5771	5.18956e-19	3.47104e-16	33.8231
11736262_at	83729	INHBE	inhibin beta E subunit	3.6363	7.12538	32.3514	2.7934e-17	6.9828e-15	29.9035
11728088_at	27123	DKK2	dickkopf WNT signaling pathway inhibitor 2	3.63192	4.36713	22.1773	1.99491e-14	1.31301e-12	23.2459
11757507_s_at	1832	DSP	desmoplakin	3.62289	9.49798	56.6704	1.40866e-21	3.66955e-18	39.3517
11717272_at	1289	COL5A1	collagen type V alpha 1 chain	3.62252	11.4226	44.2229	1.13609e-19	1.02238e-16	35.2821
11749912_x_at	3486	IGFBP3	insulin like growth factor binding protein 3	3.62219	12.2989	42.7341	2.08025e-19	1.71603e-16	34.7038
11726527_s_at	9848	MFAP3L	microfibrillar associated protein 3 like	3.61721	7.1671	30.0549	1.01459e-16	1.91668e-14	28.6124
11721687_at	3400	ID4	inhibitor of DNA binding 4, HLH protein	3.60138	7.46786	27.3202	5.36759e-16	6.90049e-14	26.932
11744230_s_at	65997	RASL11B	RAS like family 11 member B	3.59574	5.98259	25.115	2.3201e-15	2.15447e-13	25.4453
11759254_at	8995	TNFSF18	TNF superfamily member 18	3.59264	4.68306	29.2322	1.64845e-16	2.73056e-14	28.1242
11739061_at	8140	SLC7A5	solute carrier family 7 member 5	3.59115	9.69171	43.6626	1.42316e-19	1.23578e-16	35.0672
11726131_a_at	5318	PKP2	plakophilin 2	3.57639	5.16129	19.97	1.2065e-13	5.9656e-12	21.3956
11727947_at	1953	MEGF6	multiple EGF like domains 6	3.54293	9.7569	43.244	1.6871e-19	1.42341e-16	34.9045
11743667_at	1296	COL8A2	collagen type VIII alpha 2 chain	3.53932	7.37667	29.6926	1.25437e-16	2.24946e-14	28.3992
11739553_a_at	8522	GAS7	growth arrest specific 7	3.53129	6.7394	38.4878	1.31797e-18	6.86662e-16	32.9175
11733706_s_at	1301	COL11A1	collagen type XI alpha 1 chain	3.53039	7.74588	26.3475	1.00915e-15	1.12495e-13	26.2919
11731897_a_at	5744	PTHLH	parathyroid hormone like hormone	3.52873	6.86708	29.0528	1.83569e-16	2.94992e-14	28.0159
11747349_s_at	29968	PSAT1	phosphoserine aminotransferase 1	3.51559	10.5116	40.1071	6.37361e-19	3.94739e-16	33.6241
11744737_a_at	219790	RTKN2	rhotekin 2	3.50452	6.89413	33.7999	1.29505e-17	3.81538e-15	30.6683
11725374_at	1404	HAPLN1	hyaluronan and proteoglycan link protein 1	3.46996	3.97894	29.7691	1.19916e-16	2.16615e-14	28.4444
11743908_a_at	1503	CTPS1	CTP synthase 1	3.42552	10.3775	47.826	2.84431e-20	3.70471e-17	36.5915
11720489_a_at	70	ACTC1	actin, alpha, cardiac muscle 1	3.41899	7.57217	23.7168	6.2608e-15	5.08831e-13	24.4324
11725766_x_at	1301	COL11A1	collagen type XI alpha 1 chain	3.36808	7.44233	29.5812	1.33959e-16	2.34286e-14	28.3331
11760764_at	170690	ADAMTS16	ADAM metallopeptidase with thrombospondin type 1 motif 16	3.36316	3.87651	33.6305	1.41451e-17	4.09421e-15	30.5807
11739972_at	9891	NUAK1	NUAK family kinase 1	3.3628	8.88126	42.3386	2.45141e-19	1.89582e-16	34.5463
11725765_a_at	1301	COL11A1	collagen type XI alpha 1 chain	3.36113	7.0118	28.7456	2.21017e-16	3.46179e-14	27.8287
11729250_at	8707	B3GALT2	beta-1,3-galactosyltransferase 2	3.3504	6.77969	27.1051	6.16034e-16	7.70173e-14	26.7925
11757865_a_at	4616	GADD45B	growth arrest and DNA damage inducible beta	3.34999	9.52221	48.4303	2.27769e-20	3.04688e-17	36.7995
11764124_s_at	NA	NA	NA	3.34992	6.08516	30.1063	9.8471e-17	1.87455e-14	28.6424
11731569_at	5074	PAWR	pro-apoptotic WT1 regulator	3.34939	9.31771	36.2142	3.85077e-18	1.53705e-15	31.8669
11744318_at	114800	CCDC85A	coiled-coil domain containing 85A	3.34189	4.64477	25.939	1.32423e-15	1.37407e-13	26.0159
11730614_a_at	6509	SLC1A4	solute carrier family 1 member 4	3.33143	7.8615	40.9304	4.45356e-19	3.10463e-16	33.971
11742991_a_at	29968	PSAT1	phosphoserine aminotransferase 1	3.33043	10.9173	40.4824	5.408e-19	3.56892e-16	33.7832
11725764_a_at	1301	COL11A1	collagen type XI alpha 1 chain	3.32304	4.40705	15.315	1.0647e-11	2.79711e-10	16.7609
11740041_at	57194	ATP10A	ATPase phospholipid transporting 10A (putative)	3.31434	8.19846	32.9135	2.06486e-17	5.52435e-15	30.2046
11721688_at	3400	ID4	inhibitor of DNA binding 4, HLH protein	3.302	7.25424	34.2354	1.03421e-17	3.2813e-15	30.8913
11723028_a_at	4232	MEST	mesoderm specific transcript	3.29569	7.47256	36.1	4.0709e-18	1.59912e-15	31.8122
11722199_at	8038	ADAM12	ADAM metallopeptidase domain 12	3.29079	10.2714	51.8453	6.8175e-21	1.39307e-17	37.9184
11751230_a_at	29968	PSAT1	phosphoserine aminotransferase 1	3.28597	10.2349	21.208	4.30361e-14	2.49131e-12	22.4565
11742993_x_at	29968	PSAT1	phosphoserine aminotransferase 1	3.28131	10.9331	36.6309	3.14861e-18	1.32068e-15	32.0648
11750417_a_at	10216	PRG4	proteoglycan 4	3.28127	4.31437	26.1027	1.18703e-15	1.26349e-13	26.127
11739973_s_at	9891	NUAK1	NUAK family kinase 1	3.2798	9.77227	42.6847	2.12324e-19	1.72279e-16	34.6842
11715440_a_at	1490	CTGF	connective tissue growth factor	3.27672	12.1736	46.7268	4.29123e-20	4.82715e-17	36.2049
11754812_a_at	4862	NPAS2	neuronal PAS domain protein 2	3.26673	7.43396	26.3112	1.0336e-15	1.14192e-13	26.2676
11732023_at	60598	KCNK15	potassium two pore domain channel subfamily K member 15	3.24859	5.3822	39.5334	8.21699e-19	4.84167e-16	33.3775
11758636_s_at	54829	ASPN	asporin	3.24805	7.59404	22.9991	1.065e-14	7.80924e-13	23.889
11730726_s_at	183	AGT	angiotensinogen	3.24203	5.78837	23.2405	8.89167e-15	6.74989e-13	24.0737
11743636_at	7130	TNFAIP6	TNF alpha induced protein 6	3.24142	10.4958	49.893	1.34522e-20	2.08067e-17	37.2903
11725364_x_at	8522	GAS7	growth arrest specific 7	3.23862	6.74877	27.9437	3.62172e-16	5.0495e-14	27.3301
11751904_x_at	1301	COL11A1	collagen type XI alpha 1 chain	3.23094	7.60572	49.0604	1.81197e-20	2.63776e-17	37.0131
11735171_at	79853	TM4SF20	transmembrane 4 L six family member 20	3.22833	4.114	25.0911	2.3589e-15	2.1864e-13	25.4284
11733707_x_at	1301	COL11A1	collagen type XI alpha 1 chain	3.22429	7.46556	33.2624	1.71599e-17	4.74487e-15	30.3887
11747890_a_at	1503	CTPS1	CTP synthase 1	3.2143	7.27659	36.8675	2.81116e-18	1.2099e-15	32.1762
11723559_a_at	56935	SMCO4	single-pass membrane protein with coiled-coil domains 4	3.20695	6.82082	39.3617	8.87267e-19	5.16651e-16	33.3029
11727448_x_at	81849	ST6GALNAC5	ST6 N-acetylgalactosaminide alpha-2,6-sialyltransferase 5	3.20524	6.12664	27.2287	5.69093e-16	7.21435e-14	26.8728
11760186_at	59	ACTA2	actin, alpha 2, smooth muscle, aorta	3.20321	7.10408	24.5702	3.39422e-15	2.99459e-13	25.0575
11727069_at	219699	UNC5B	unc-5 netrin receptor B	3.1876	7.33232	26.626	8.40365e-16	9.76382e-14	26.4777
11730961_a_at	7168	TPM1	tropomyosin 1 (alpha)	3.17515	8.70869	33.4143	1.58411e-17	4.48032e-15	30.4682
11723561_x_at	56935	SMCO4	single-pass membrane protein with coiled-coil domains 4	3.17335	8.73076	38.3776	1.38626e-18	7.14719e-16	32.8682
11725429_at	27074	LAMP3	lysosomal associated membrane protein 3	3.17202	5.00095	32.8611	2.12341e-17	5.65045e-15	30.1767
11723560_at	56935	SMCO4	single-pass membrane protein with coiled-coil domains 4	3.16913	8.2036	38.3046	1.43357e-18	7.31493e-16	32.8355
11741479_a_at	29968	PSAT1	phosphoserine aminotransferase 1	3.16185	10.1806	31.0049	5.88472e-17	1.30327e-14	29.1588
11759525_at	4616	GADD45B	growth arrest and DNA damage inducible beta	3.16071	10.9336	35.3625	5.85273e-18	2.05447e-15	31.4543
11729824_at	168667	BMPER	BMP binding endothelial regulator	3.14882	9.27464	37.6967	1.90021e-18	9.13117e-16	32.56
11720757_a_at	10625	IVNS1ABP	influenza virus NS1A binding protein	3.14265	8.75875	22.0662	2.17524e-14	1.41028e-12	23.1571
11744138_at	57118	CAMK1D	calcium/calmodulin dependent protein kinase ID	3.14098	6.77089	28.6736	2.30912e-16	3.56043e-14	27.7846
11764110_s_at	3400	ID4	inhibitor of DNA binding 4, HLH protein	3.13665	5.45448	24.9293	2.63898e-15	2.41429e-13	25.3141
11720758_s_at	10625	IVNS1ABP	influenza virus NS1A binding protein	3.1354	8.45128	18.2168	5.76959e-13	2.25387e-11	19.7807
11750141_a_at	1503	CTPS1	CTP synthase 1	3.13032	9.46392	38.6279	1.23622e-18	6.50922e-16	32.98
11719806_a_at	54829	ASPN	asporin	3.12382	7.58119	20.0412	1.13528e-13	5.68155e-12	21.4583
11759895_at	5101	PCDH9	protocadherin 9	3.12324	6.703	29.8334	1.15477e-16	2.1013e-14	28.4824
11726508_a_at	1030	CDKN2B	cyclin dependent kinase inhibitor 2B	3.12045	10.0421	25.0145	2.48744e-15	2.2884e-13	25.3744
11751294_a_at	81849	ST6GALNAC5	ST6 N-acetylgalactosaminide alpha-2,6-sialyltransferase 5	3.11969	6.13411	36.8767	2.79892e-18	1.2099e-15	32.1805
11743907_a_at	1503	CTPS1	CTP synthase 1	3.11902	8.7726	38.7483	1.17028e-18	6.22828e-16	33.0334
11743366_a_at	5332	PLCB4	phospholipase C beta 4	3.11455	7.32221	24.9641	2.57588e-15	2.36098e-13	25.3388
11758166_s_at	3730	ANOS1	anosmin 1	3.11108	6.913	24.6761	3.1503e-15	2.81961e-13	25.1336
11736163_a_at	1030	CDKN2B	cyclin dependent kinase inhibitor 2B	3.11065	9.21677	26.6491	8.27798e-16	9.64044e-14	26.493
11745210_s_at	5101	PCDH9	protocadherin 9	3.10677	7.45636	25.9044	1.35531e-15	1.40337e-13	25.9923
11725376_at	1404	HAPLN1	hyaluronan and proteoglycan link protein 1	3.09973	5.13921	27.0921	6.212e-16	7.74466e-14	26.7841
11725983_at	8553	BHLHE40	basic helix-loop-helix family member e40	3.09784	8.42423	36.595	3.2034e-18	1.33237e-15	32.0479
11753073_a_at	7292	TNFSF4	TNF superfamily member 4	3.07784	6.65722	26.2835	1.05276e-15	1.15312e-13	26.249
11725057_s_at	4739	NEDD9	neural precursor cell expressed, developmentally down-regulated 9	3.07067	9.13998	29.9747	1.06314e-16	1.9782e-14	28.5655
11719898_s_at	1839	HBEGF	heparin binding EGF like growth factor	3.06616	9.08406	24.384	3.87275e-15	3.32204e-13	24.923
11716132_a_at	10272	FSTL3	follistatin like 3	3.06482	10.2637	30.2992	8.80588e-17	1.70253e-14	28.7547
11717274_s_at	1289	COL5A1	collagen type V alpha 1 chain	3.0606	10.4922	37.7562	1.84818e-18	8.9682e-16	32.5872
11723143_at	259232	NALCN	sodium leak channel, non-selective	3.05606	7.72981	41.7469	3.14289e-19	2.32175e-16	34.3073
11721995_a_at	2615	LRRC32	leucine rich repeat containing 32	3.05401	7.89479	27.7082	4.1978e-16	5.67678e-14	27.1808
11743576_at	1363	CPE	carboxypeptidase E	3.05124	8.5992	43.8424	1.3235e-19	1.16976e-16	35.1365
11716490_a_at	12	SERPINA3	serpin family A member 3	3.04395	5.57308	25.3763	1.93858e-15	1.87769e-13	25.6282
11727447_a_at	81849	ST6GALNAC5	ST6 N-acetylgalactosaminide alpha-2,6-sialyltransferase 5	3.03857	6.34429	26.4193	9.62478e-16	1.08022e-13	26.34
11719804_a_at	54829	ASPN	asporin	3.03324	6.23963	26.9128	6.97371e-16	8.48069e-14	26.6668
11725058_a_at	4739	NEDD9	neural precursor cell expressed, developmentally down-regulated 9	3.02862	7.02348	35.4645	5.56356e-18	2.00999e-15	31.5043
11739501_a_at	1832	DSP	desmoplakin	3.02152	8.35623	34.0576	1.13329e-17	3.46247e-15	30.8006
11741951_a_at	5101	PCDH9	protocadherin 9	3.02108	4.33647	24.6561	3.19482e-15	2.85429e-13	25.1193
11720760_x_at	10625	IVNS1ABP	influenza virus NS1A binding protein	3.01484	7.92911	44.3636	1.07407e-19	9.84466e-17	35.3356
11715683_a_at	3855	KRT7	keratin 7	3.00289	10.0557	35.3711	5.82762e-18	2.05447e-15	31.4586
11755762_a_at	23670	TMEM2	transmembrane protein 2	2.99718	8.79337	49.3104	1.65606e-20	2.48384e-17	37.0969
11715280_s_at	3872	KRT17	keratin 17	2.99557	6.41221	20.9963	5.11263e-14	2.87556e-12	22.2794
11755050_s_at	5332	PLCB4	phospholipase C beta 4	2.94612	9.72495	32.6902	2.32685e-17	6.08428e-15	30.0856
11755242_a_at	6498	SKIL	SKI like proto-oncogene	2.93588	6.17035	22.2366	1.90529e-14	1.26145e-12	23.293
11715441_a_at	1490	CTGF	connective tissue growth factor	2.92981	12.7404	47.5492	3.15189e-20	3.92671e-17	36.4952
11720759_s_at	10625	IVNS1ABP	influenza virus NS1A binding protein	2.92888	7.81679	22.5229	1.52811e-14	1.05193e-12	23.5192
11742712_a_at	7058	THBS2	thrombospondin 2	2.92081	10.384	31.9267	3.52179e-17	8.54465e-15	29.6723
11721245_s_at	633	BGN	biglycan	2.91815	10.8422	26.5601	8.77413e-16	1.0076e-13	26.4339
11744165_a_at	51400	PPME1	protein phosphatase methylesterase 1	2.90416	8.378	30.3836	8.38771e-17	1.64742e-14	28.8035
11731657_s_at	10451	VAV3	vav guanine nucleotide exchange factor 3	2.9029	3.94375	20.5058	7.66848e-14	4.06808e-12	21.8623
11722015_at	4973	OLR1	oxidized low density lipoprotein receptor 1	2.88891	8.14794	29.9849	1.05687e-16	1.97395e-14	28.5714
11725853_a_at	7518	XRCC4	X-ray repair cross complementing 4	2.88611	8.1287	20.6283	6.92436e-14	3.7415e-12	21.9674
11724990_s_at	8218	CLTCL1	clathrin heavy chain like 1	2.88463	8.13151	35.6882	4.98123e-18	1.85373e-15	31.6134
11756635_a_at	5332	PLCB4	phospholipase C beta 4	2.88421	9.52594	26.9389	6.85697e-16	8.40064e-14	26.6839
11728331_a_at	79047	KCTD15	potassium channel tetramerization domain containing 15	2.88313	7.25074	23.0742	1.00669e-14	7.4814e-13	23.9467
11746463_a_at	3569	IL6	interleukin 6	2.87997	9.43702	29.6553	1.28224e-16	2.27838e-14	28.3771
11731263_a_at	22891	ZNF365	zinc finger protein 365	2.87875	7.66232	33.8216	1.28052e-17	3.79516e-15	30.6795
11743367_a_at	5332	PLCB4	phospholipase C beta 4	2.8758	8.81227	29.1323	1.75007e-16	2.8732e-14	28.064
11734417_a_at	256691	MAMDC2	MAM domain containing 2	2.87066	8.83938	28.9018	2.01063e-16	3.19987e-14	27.9241
11735172_at	79853	TM4SF20	transmembrane 4 L six family member 20	2.86567	3.64303	20.0812	1.09724e-13	5.53033e-12	21.4934
11724944_at	64084	CLSTN2	calsyntenin 2	2.85305	5.99562	23.0286	1.04165e-14	7.69503e-13	23.9117
11754862_a_at	5919	RARRES2	retinoic acid receptor responder 2	2.85255	9.4552	34.399	9.51117e-18	3.03713e-15	30.9743
11755981_a_at	1839	HBEGF	heparin binding EGF like growth factor	2.85151	5.88868	13.1153	1.36196e-10	2.60976e-09	14.1128
11734723_at	10085	EDIL3	EGF like repeats and discoidin domains 3	2.84693	7.0895	18.9574	2.93164e-13	1.27956e-11	20.48
11731432_at	57575	PCDH10	protocadherin 10	2.84494	8.61576	45.0425	8.21235e-20	7.97e-17	35.5909
11758544_s_at	157506	RDH10	retinol dehydrogenase 10	2.8392	8.91899	40.0765	6.46003e-19	3.94739e-16	33.611
11728373_a_at	2078	ERG	ERG, ETS transcription factor	2.82892	4.38868	21.7184	2.85946e-14	1.7647e-12	22.8764
11735383_s_at	753	LDLRAD4	low density lipoprotein receptor class A domain containing 4	2.82677	3.90465	17.5383	1.097e-12	3.90059e-11	19.1162
11743577_s_at	1363	CPE	carboxypeptidase E	2.82595	8.03592	21.9355	2.4095e-14	1.53288e-12	23.0522
11758968_at	219699	UNC5B	unc-5 netrin receptor B	2.82101	8.86726	29.0604	1.82729e-16	2.94992e-14	28.0205
11732178_a_at	4629	MYH11	myosin heavy chain 11	2.81305	6.0289	17.0315	1.79897e-12	5.97585e-11	18.6043
11721430_a_at	55638	SYBU	syntabulin	2.81058	9.62751	40.8593	4.59241e-19	3.15696e-16	33.9414
11752173_a_at	23670	TMEM2	transmembrane protein 2	2.80156	7.11277	26.9082	6.99458e-16	8.48521e-14	26.6638
11719811_a_at	57761	TRIB3	tribbles pseudokinase 3	2.80144	10.2201	32.3985	2.72309e-17	6.8765e-15	29.9289
11716130_a_at	10272	FSTL3	follistatin like 3	2.79896	5.31496	15.1018	1.34386e-11	3.43389e-10	16.5193
11716131_s_at	10272	FSTL3	follistatin like 3	2.7969	7.57622	26.3271	1.0228e-15	1.13603e-13	26.2783
11744799_a_at	7518	XRCC4	X-ray repair cross complementing 4	2.77521	7.64296	25.3427	1.98372e-15	1.90586e-13	25.6048
11741323_a_at	7518	XRCC4	X-ray repair cross complementing 4	2.77201	8.52635	27.3733	5.18888e-16	6.70325e-14	26.9663
11725056_a_at	4739	NEDD9	neural precursor cell expressed, developmentally down-regulated 9	2.77003	6.73079	28.5799	2.44492e-16	3.72343e-14	27.7269
11719029_at	118788	PIK3AP1	phosphoinositide-3-kinase adaptor protein 1	2.76745	4.07273	23.7558	6.08573e-15	4.97873e-13	24.4614
11725386_a_at	9456	HOMER1	homer scaffolding protein 1	2.76152	6.84505	20.3607	8.66054e-14	4.51214e-12	21.7371
11721181_a_at	7436	VLDLR	very low density lipoprotein receptor	2.76117	8.80284	24.7705	2.94852e-15	2.66308e-13	25.2011
11721368_at	9244	CRLF1	cytokine receptor like factor 1	2.7548	8.59541	27.7145	4.18106e-16	5.66963e-14	27.1849
11727221_at	64131	XYLT1	xylosyltransferase 1	2.74936	11.1441	29.6378	1.29552e-16	2.29006e-14	28.3667
11741535_a_at	23670	TMEM2	transmembrane protein 2	2.74489	9.50567	47.0573	3.78836e-20	4.36058e-17	36.3223
11725387_x_at	9456	HOMER1	homer scaffolding protein 1	2.73187	6.90161	24.3446	3.98271e-15	3.40456e-13	24.8944
11717273_at	1289	COL5A1	collagen type V alpha 1 chain	2.72828	10.5338	32.2197	3.00061e-17	7.38883e-15	29.8321
11726572_a_at	8482	SEMA7A	semaphorin 7A (John Milton Hagen blood group)	2.72525	8.50184	17.2234	1.48946e-12	5.11241e-11	18.7997
11735867_a_at	389336	C5orf46	chromosome 5 open reading frame 46	2.72171	6.82021	16.6323	2.68088e-12	8.40345e-11	18.1911
11741536_x_at	23670	TMEM2	transmembrane protein 2	2.71851	9.50459	40.0778	6.45634e-19	3.94739e-16	33.6116
11719089_a_at	5106	PCK2	phosphoenolpyruvate carboxykinase 2, mitochondrial	2.71578	9.73549	28.9521	1.95048e-16	3.12425e-14	27.9548
11760203_x_at	3490	IGFBP7	insulin like growth factor binding protein 7	2.71398	5.96581	15.7641	6.57862e-12	1.84064e-10	17.2605
11721246_x_at	633	BGN	biglycan	2.71042	10.7201	28.4518	2.64445e-16	3.94394e-14	27.6477
11742272_s_at	53346	TM6SF1	transmembrane 6 superfamily member 1	2.70485	5.9634	13.8652	5.49959e-11	1.16925e-09	15.0556
11741553_a_at	6498	SKIL	SKI like proto-oncogene	2.70119	8.35427	15.6091	7.75703e-12	2.11417e-10	17.0895
11728884_a_at	53346	TM6SF1	transmembrane 6 superfamily member 1	2.70004	7.83056	25.5598	1.71054e-15	1.70007e-13	25.7556
11724688_a_at	148398	SAMD11	sterile alpha motif domain containing 11	2.69507	8.15837	30.5214	7.74894e-17	1.55654e-14	28.883
11739696_s_at	3899	AFF3	AF4/FMR2 family member 3	2.68073	5.89687	18.6052	4.03303e-13	1.67042e-11	20.1507
11758268_s_at	4232	MEST	mesoderm specific transcript	2.67829	7.3887	17.2192	1.49555e-12	5.12974e-11	18.7955
11735219_at	1300	COL10A1	collagen type X alpha 1 chain	2.67722	6.19822	15.8498	6.00924e-12	1.70056e-10	17.3544
11732319_a_at	2825	GPR1	G protein-coupled receptor 1	2.67237	8.31923	34.138	1.08732e-17	3.36534e-15	30.8417
11752501_a_at	57007	ACKR3	atypical chemokine receptor 3	2.66869	5.33914	17.774	8.7534e-13	3.23562e-11	19.3497
11758536_s_at	79047	KCTD15	potassium channel tetramerization domain containing 15	2.66632	7.48177	23.5355	7.14994e-15	5.63513e-13	24.2967
11751666_a_at	7286	TUFT1	tuftelin 1	2.66629	6.16118	22.0482	2.20613e-14	1.42363e-12	23.1426
11729062_a_at	5154	PDGFA	platelet derived growth factor subunit A	2.66583	7.6019	35.4729	5.54053e-18	2.00999e-15	31.5084
11720367_a_at	23670	TMEM2	transmembrane protein 2	2.66561	9.43632	43.2301	1.69677e-19	1.42341e-16	34.8991
11758842_at	7057	THBS1	thrombospondin 1	2.66394	9.27557	37.0445	2.58394e-18	1.15218e-15	32.2589
11719626_at	157506	RDH10	retinol dehydrogenase 10	2.6622	8.1612	29.6803	1.26349e-16	2.25764e-14	28.3919
11722413_a_at	6541	SLC7A1	solute carrier family 7 member 1	2.66131	9.83865	36.6678	3.09324e-18	1.30854e-15	32.0823
11719805_a_at	54829	ASPN	asporin	2.656	6.28006	27.0878	6.22903e-16	7.74638e-14	26.7813
11740528_a_at	3899	AFF3	AF4/FMR2 family member 3	2.6548	6.68166	34.6457	8.38871e-18	2.71372e-15	31.0986
11741678_a_at	5270	SERPINE2	serpin family E member 2	2.65462	9.76978	36.0377	4.19641e-18	1.62267e-15	31.7823
11747348_a_at	29968	PSAT1	phosphoserine aminotransferase 1	2.6535	10.2743	26.0582	1.22281e-15	1.29323e-13	26.0969
11724989_a_at	8218	CLTCL1	clathrin heavy chain like 1	2.63735	6.63869	21.2135	4.28455e-14	2.48318e-12	22.461
11721700_a_at	85004	RERG	RAS like estrogen regulated growth inhibitor	2.6362	5.13893	23.3687	8.08554e-15	6.27263e-13	24.1709
11760568_a_at	255324	EPGN	epithelial mitogen	2.63319	3.97478	15.9548	5.38169e-12	1.54416e-10	17.4687
11756098_a_at	94122	SYTL5	synaptotagmin like 5	2.62571	4.60126	16.7655	2.34459e-12	7.51103e-11	18.3299
11753500_x_at	9456	HOMER1	homer scaffolding protein 1	2.61922	7.01312	31.2495	5.12805e-17	1.19161e-14	29.2966
11751903_s_at	1301	COL11A1	collagen type XI alpha 1 chain	2.61903	7.67138	26.8951	7.05394e-16	8.5363e-14	26.6552
11748793_a_at	440	ASNS	asparagine synthetase (glutamine-hydrolyzing)	2.61673	11.451	35.9416	4.39832e-18	1.67457e-15	31.736
11716551_s_at	3280	HES1	hes family bHLH transcription factor 1	2.61672	5.24716	21.3744	3.76305e-14	2.2094e-12	22.5944
11755841_a_at	55083	KIF26B	kinesin family member 26B	2.61072	6.74374	20.9802	5.18068e-14	2.90723e-12	22.2658
11757625_s_at	4345	CD200	CD200 molecule	2.61058	6.58686	19.8053	1.38992e-13	6.73134e-12	21.2498
11726396_x_at	3730	ANOS1	anosmin 1	2.60995	5.85653	16.0056	5.10304e-12	1.47345e-10	17.5239
11735385_s_at	51339	DACT1	dishevelled binding antagonist of beta catenin 1	2.60191	9.79142	39.1963	9.55614e-19	5.31439e-16	33.2307
11723029_x_at	4232	MEST	mesoderm specific transcript	2.6002	6.85719	20.2374	9.60935e-14	4.93376e-12	21.6301
11752492_a_at	92	ACVR2A	activin A receptor type 2A	2.59764	6.09455	21.4334	3.58895e-14	2.12737e-12	22.6431
11732736_at	337876	CHSY3	chondroitin sulfate synthase 3	2.5971	5.58129	21.5634	3.23448e-14	1.97156e-12	22.7499
11721244_a_at	633	BGN	biglycan	2.58805	6.11038	21.2649	4.11029e-14	2.39622e-12	22.5037
11734722_at	10085	EDIL3	EGF like repeats and discoidin domains 3	2.58762	5.32368	22.4411	1.62717e-14	1.10779e-12	23.4548
11725388_a_at	9456	HOMER1	homer scaffolding protein 1	2.58674	6.11327	19.5352	1.75722e-13	8.18192e-12	21.0081
11722597_a_at	57007	ACKR3	atypical chemokine receptor 3	2.586	5.97387	20.7752	6.13141e-14	3.37909e-12	22.0925
11727181_a_at	6498	SKIL	SKI like proto-oncogene	2.57653	7.60196	14.8409	1.79396e-11	4.39563e-10	16.2193
11727150_a_at	144165	PRICKLE1	prickle planar cell polarity protein 1	2.57274	8.27416	32.9309	2.04576e-17	5.50299e-15	30.2138
11721846_a_at	8076	MFAP5	microfibrillar associated protein 5	2.5704	6.51883	28.8874	2.02813e-16	3.21739e-14	27.9154
11760569_at	255324	EPGN	epithelial mitogen	2.56224	4.59493	15.6649	7.30909e-12	2.0098e-10	17.1512
11724882_x_at	7286	TUFT1	tuftelin 1	2.56023	9.82779	35.9915	4.2923e-18	1.64688e-15	31.7601
11742992_s_at	29968	PSAT1	phosphoserine aminotransferase 1	2.55644	11.3977	17.9231	7.59905e-13	2.86892e-11	19.496
11745090_a_at	84898	PLXDC2	plexin domain containing 2	2.55119	9.93464	44.4582	1.03438e-19	9.65973e-17	35.3715
11757680_a_at	6509	SLC1A4	solute carrier family 1 member 4	2.54749	7.97189	27.4817	4.84346e-16	6.31264e-14	27.0361
11719949_a_at	54908	SPDL1	spindle apparatus coiled-coil protein 1	2.54465	9.4618	37.1191	2.49403e-18	1.1222e-15	32.2936
11745103_x_at	50507	NOX4	NADPH oxidase 4	2.54449	7.08178	32.9693	2.00435e-17	5.45085e-15	30.2342
11721135_s_at	3486	IGFBP3	insulin like growth factor binding protein 3	2.54222	13.1706	22.9013	1.14633e-14	8.29228e-13	23.8137
11763353_at	NA	NA	NA	2.54143	8.04027	34.137	1.0879e-17	3.36534e-15	30.8411
11731126_at	727936	GXYLT2	glucoside xylosyltransferase 2	2.53259	9.26415	30.472	7.97191e-17	1.57845e-14	28.8545
11735218_at	1300	COL10A1	collagen type X alpha 1 chain	2.53182	6.69099	17.993	7.11465e-13	2.71294e-11	19.5641
11728612_at	11174	ADAMTS6	ADAM metallopeptidase with thrombospondin type 1 motif 6	2.52984	8.37524	34.5793	8.67669e-18	2.78865e-15	31.0652
11759907_at	9358	ITGBL1	integrin subunit beta like 1	2.52523	10.8206	29.0747	1.81158e-16	2.93981e-14	28.0292
11757982_s_at	55605	KIF21A	kinesin family member 21A	2.52469	8.0452	29.1005	1.7838e-16	2.90424e-14	28.0448
11744541_a_at	57007	ACKR3	atypical chemokine receptor 3	2.52272	5.89676	21.8893	2.49861e-14	1.5855e-12	23.0149
11727164_at	92	ACVR2A	activin A receptor type 2A	2.52151	7.88452	32.424	2.68579e-17	6.81709e-15	29.9427
11728885_x_at	53346	TM6SF1	transmembrane 6 superfamily member 1	2.51962	7.95317	31.6972	3.99658e-17	9.55607e-15	29.5459
11722412_s_at	6541	SLC7A1	solute carrier family 7 member 1	2.51611	7.9013	15.8344	6.10775e-12	1.72449e-10	17.3375
11738021_a_at	5332	PLCB4	phospholipase C beta 4	2.51568	7.76801	22.8629	1.18e-14	8.45214e-13	23.784
11723838_at	2627	GATA6	GATA binding protein 6	2.51494	9.60317	21.9766	2.33319e-14	1.48816e-12	23.0852
11756182_s_at	29968	PSAT1	phosphoserine aminotransferase 1	2.50746	11.6694	19.7675	1.43612e-13	6.9212e-12	21.2161
11755046_a_at	8877	SPHK1	sphingosine kinase 1	2.50274	8.4699	14.8701	1.73647e-11	4.27116e-10	16.2532
11758097_x_at	4148	MATN3	matrilin 3	2.50188	4.87286	19.2121	2.3355e-13	1.04706e-11	20.7146
11724132_at	2674	GFRA1	GDNF family receptor alpha 1	2.50063	5.99061	18.0059	7.02891e-13	2.68645e-11	19.5766
11732933_a_at	861	RUNX1	runt related transcription factor 1	2.50039	7.69274	24.7808	2.92725e-15	2.64871e-13	25.2085
11732933_a_at	100506403	LOC100506403	uncharacterized LOC100506403	2.50039	7.69274	24.7808	2.92725e-15	2.64871e-13	25.2085
11729664_s_at	23012	STK38L	serine/threonine kinase 38 like	2.49196	7.01477	25.3444	1.98142e-15	1.90586e-13	25.606
11758619_s_at	3976	LIF	LIF, interleukin 6 family cytokine	2.48716	9.67504	29.6526	1.2843e-16	2.27838e-14	28.3755
11732735_s_at	337876	CHSY3	chondroitin sulfate synthase 3	2.48572	4.23977	28.4166	2.70232e-16	3.96774e-14	27.6259
11719627_at	157506	RDH10	retinol dehydrogenase 10	2.48264	9.49812	22.3228	1.78232e-14	1.1905e-12	23.3614
11757912_a_at	33	ACADL	acyl-CoA dehydrogenase, long chain	2.47917	3.50662	19.2829	2.19355e-13	9.91506e-12	20.7793
11747372_a_at	55638	SYBU	syntabulin	2.47915	8.10683	34.7651	7.89664e-18	2.58837e-15	31.1584
11755788_a_at	55605	KIF21A	kinesin family member 21A	2.47041	6.10379	17.3333	1.3379e-12	4.65022e-11	18.9108
11717073_a_at	165	AEBP1	AE binding protein 1	2.46703	9.33628	30.3594	8.50535e-17	1.65843e-14	28.7895
11731281_a_at	4772	NFATC1	nuclear factor of activated T-cells 1	2.46679	7.6628	25.4921	1.79111e-15	1.76244e-13	25.7088
11747055_a_at	2674	GFRA1	GDNF family receptor alpha 1	2.46447	6.64522	21.3021	3.98842e-14	2.33066e-12	22.5346
11722407_a_at	79094	CHAC1	ChaC glutathione specific gamma-glutamylcyclotransferase 1	2.46193	9.20102	13.4683	8.84118e-11	1.7861e-09	14.5621
11730740_a_at	8572	PDLIM4	PDZ and LIM domain 4	2.45847	7.09002	25.2281	2.14608e-15	2.01557e-13	25.5247
11716364_s_at	440	ASNS	asparagine synthetase (glutamine-hydrolyzing)	2.45515	11.1944	30.4718	7.97276e-17	1.57845e-14	28.8544
11747917_a_at	22801	ITGA11	integrin subunit alpha 11	2.45415	6.16569	24.1183	4.6822e-15	3.91462e-13	24.7292
11749526_a_at	23012	STK38L	serine/threonine kinase 38 like	2.45138	6.65218	28.2873	2.92609e-16	4.19788e-14	27.5456
11734811_a_at	1959	EGR2	early growth response 2	2.44748	5.23331	18.7678	3.47837e-13	1.47909e-11	20.3035
11759908_at	9358	ITGBL1	integrin subunit beta like 1	2.44453	10.2412	26.1629	1.14038e-15	1.21969e-13	26.1678
11749335_x_at	55679	LIMS2	LIM zinc finger domain containing 2	2.44423	8.17493	25.9393	1.32402e-15	1.37407e-13	26.0161
11735051_a_at	57482	KIAA1211	KIAA1211	2.43876	4.30016	26.4233	9.59933e-16	1.07982e-13	26.3427
11750935_a_at	654	BMP6	bone morphogenetic protein 6	2.43677	6.13127	18.045	6.77489e-13	2.59337e-11	19.6147
11744481_s_at	23596	OPN3	opsin 3	2.43158	9.67118	34.1858	1.06094e-17	3.32348e-15	30.866
11735052_a_at	57482	KIAA1211	KIAA1211	2.43074	4.23275	14.0822	4.26231e-11	9.36365e-10	15.3204
11758550_x_at	203197	TMEM268	transmembrane protein 268	2.42793	6.46301	29.8433	1.14809e-16	2.09685e-14	28.4882
11725482_a_at	4148	MATN3	matrilin 3	2.42614	7.29676	26.6024	8.5345e-16	9.86951e-14	26.462
11757721_s_at	64651	CSRNP1	cysteine and serine rich nuclear protein 1	2.4201	8.56145	28.8379	2.0899e-16	3.30478e-14	27.8852
11746872_a_at	1277	COL1A1	collagen type I alpha 1 chain	2.41227	10.8025	24.8979	2.69743e-15	2.45421e-13	25.2918
11717693_at	1054	CEBPG	CCAAT/enhancer binding protein gamma	2.40967	9.42101	37.2568	2.33655e-18	1.07081e-15	32.3576
11740402_at	440087	SMCO3	single-pass membrane protein with coiled-coil domains 3	2.40687	4.03161	21.0846	4.75726e-14	2.70333e-12	22.3535
11748367_a_at	2744	GLS	glutaminase	2.39438	8.52946	17.5024	1.13562e-12	4.02345e-11	19.0804
11726754_at	203197	TMEM268	transmembrane protein 268	2.39415	5.16416	17.6392	9.95627e-13	3.58129e-11	19.2166
11731431_at	57575	PCDH10	protocadherin 10	2.39077	5.95489	12.9568	1.65875e-10	3.10162e-09	13.9078
11722327_at	79605	PGBD5	piggyBac transposable element derived 5	2.39077	6.29192	10.4422	5.06063e-09	6.35726e-08	10.3517
11719003_x_at	56172	ANKH	ANKH inorganic pyrophosphate transport regulator	2.38567	5.13165	17.3256	1.34801e-12	4.67553e-11	18.903
11723784_a_at	22998	LIMCH1	LIM and calponin homology domains 1	2.38521	7.13749	27.9206	3.67422e-16	5.10831e-14	27.3155
11728806_a_at	23705	CADM1	cell adhesion molecule 1	2.38493	9.27485	31.2325	5.17699e-17	1.19179e-14	29.2871
11728867_a_at	5106	PCK2	phosphoenolpyruvate carboxykinase 2, mitochondrial	2.38043	7.76761	26.5021	9.11415e-16	1.03228e-13	26.3953
11715352_x_at	1277	COL1A1	collagen type I alpha 1 chain	2.37741	11.7586	28.7308	2.23021e-16	3.48215e-14	27.8196
11744776_a_at	4837	NNMT	nicotinamide N-methyltransferase	2.37573	12.3711	38.0963	1.57812e-18	7.88979e-16	32.7416
11723399_at	115701	ALPK2	alpha kinase 2	2.37566	9.69276	36.1812	3.91305e-18	1.54941e-15	31.8511
11716933_a_at	151887	CCDC80	coiled-coil domain containing 80	2.373	9.46176	35.3314	5.94392e-18	2.0573e-15	31.4391
11741910_s_at	63876	PKNOX2	PBX/knotted 1 homeobox 2	2.37236	5.21594	15.6253	7.6243e-12	2.08259e-10	17.1074
11736709_a_at	22998	LIMCH1	LIM and calponin homology domains 1	2.37086	7.10638	27.5607	4.60731e-16	6.11364e-14	27.0867
11727152_s_at	144165	PRICKLE1	prickle planar cell polarity protein 1	2.36803	9.81409	26.1979	1.11423e-15	1.2015e-13	26.1913
11757312_x_at	5054	SERPINE1	serpin family E member 1	2.36725	12.5904	36.326	3.64741e-18	1.47974e-15	31.9203
11727127_at	7306	TYRP1	tyrosinase related protein 1	2.36723	5.03025	14.5696	2.43375e-11	5.7498e-10	15.9026
11744763_x_at	440	ASNS	asparagine synthetase (glutamine-hydrolyzing)	2.36137	11.7547	30.7443	6.82212e-17	1.42473e-14	29.0107
11728520_a_at	196051	PLPP4	phospholipid phosphatase 4	2.35825	7.61247	31.8399	3.69401e-17	8.91877e-15	29.6246
11734721_a_at	10085	EDIL3	EGF like repeats and discoidin domains 3	2.35817	3.77838	16.244	3.98456e-12	1.1902e-10	17.7804
11758491_s_at	8540	AGPS	alkylglycerone phosphate synthase	2.35775	7.52644	28.1615	3.16288e-16	4.48558e-14	27.467
11722758_at	4883	NPR3	natriuretic peptide receptor 3	2.35682	10.2523	36.9566	2.69423e-18	1.1801e-15	32.2179
11754138_s_at	5723	PSPH	phosphoserine phosphatase	2.35654	8.57309	26.2129	1.10319e-15	1.1948e-13	26.2014
11716365_x_at	440	ASNS	asparagine synthetase (glutamine-hydrolyzing)	2.3561	11.85	32.939	2.03702e-17	5.50299e-15	30.2181
11726615_a_at	1000	CDH2	cadherin 2	2.34855	10.394	26.3076	1.03606e-15	1.14208e-13	26.2652
11764081_at	254228	FAM26E	family with sequence similarity 26 member E	2.34824	5.04383	24.1769	4.48947e-15	3.76621e-13	24.7722
11726956_at	2307	FOXS1	forkhead box S1	2.34605	4.37425	14.8084	1.86037e-11	4.53592e-10	16.1816
11723177_at	80144	FRAS1	Fraser extracellular matrix complex subunit 1	2.34585	4.52327	12.844	1.91088e-10	3.50813e-09	13.7606
11717124_at	9148	NEURL1	neuralized E3 ubiquitin protein ligase 1	2.34121	6.96886	15.5408	8.34534e-12	2.25465e-10	17.0137
11717124_at	9644	SH3PXD2A	SH3 and PX domains 2A	2.34121	6.96886	15.5408	8.34534e-12	2.25465e-10	17.0137
11716639_a_at	1282	COL4A1	collagen type IV alpha 1 chain	2.3372	11.5265	30.3541	8.53154e-17	1.65843e-14	28.7864
11759722_at	7518	XRCC4	X-ray repair cross complementing 4	2.3345	5.76944	19.9723	1.20416e-13	5.96e-12	21.3976
11725716_a_at	55605	KIF21A	kinesin family member 21A	2.33338	6.34957	18.3255	5.21609e-13	2.06853e-11	19.8849
11745870_a_at	10797	MTHFD2	methylenetetrahydrofolate dehydrogenase (NADP+ dependent) 2, methenyltetrahydrofolate cyclohydrolase	2.33337	11.1979	36.712	3.02842e-18	1.29217e-15	32.1031
11736813_at	80380	PDCD1LG2	programmed cell death 1 ligand 2	2.33253	7.91292	29.7814	1.19056e-16	2.15848e-14	28.4517
11729099_a_at	3556	IL1RAP	interleukin 1 receptor accessory protein	2.31696	8.29423	25.2945	2.05027e-15	1.9515e-13	25.5712
11734817_at	323	APBB2	amyloid beta precursor protein binding family B member 2	2.31354	6.95969	22.3483	1.74762e-14	1.17302e-12	23.3816
11715351_at	1277	COL1A1	collagen type I alpha 1 chain	2.31098	12.4737	27.3698	5.20062e-16	6.70325e-14	26.964
11727151_a_at	144165	PRICKLE1	prickle planar cell polarity protein 1	2.30847	9.30092	22.9393	1.11396e-14	8.0844e-13	23.843
11745361_a_at	643911	CRNDE	colorectal neoplasia differentially expressed	2.30818	7.43428	20.3278	8.90405e-14	4.62441e-12	21.7085
11734821_at	323	APBB2	amyloid beta precursor protein binding family B member 2	2.30525	9.58822	25.3403	1.98692e-15	1.90586e-13	25.6032
11749212_a_at	9358	ITGBL1	integrin subunit beta like 1	2.29997	11.372	24.1887	4.45169e-15	3.74086e-13	24.7808
11726333_s_at	51176	LEF1	lymphoid enhancer binding factor 1	2.29315	5.60773	17.5074	1.13016e-12	4.00982e-11	19.0854
11759549_a_at	9645	MICAL2	microtubule associated monooxygenase, calponin and LIM domain containing 2	2.2888	10.6654	24.5101	3.54154e-15	3.09151e-13	25.0142
11721393_at	4815	NINJ2	ninjurin 2	2.28318	5.67436	18.8355	3.27178e-13	1.4057e-11	20.3667
11717694_a_at	1054	CEBPG	CCAAT/enhancer binding protein gamma	2.27945	8.34855	29.1581	1.72321e-16	2.843e-14	28.0796
11743548_a_at	63027	SLC22A23	solute carrier family 22 member 23	2.2793	6.86517	20.0446	1.13196e-13	5.67067e-12	21.4613
11739136_at	1290	COL5A2	collagen type V alpha 2 chain	2.27759	5.98927	8.06093	2.35944e-07	1.94764e-06	6.35891
11720507_at	2200	FBN1	fibrillin 1	2.27363	8.24828	17.7174	9.23854e-13	3.38153e-11	19.2939
11720508_at	2200	FBN1	fibrillin 1	2.26548	8.87125	9.04598	4.43843e-08	4.38046e-07	8.09366
11746931_a_at	3624	INHBA	inhibin beta A subunit	2.25174	11.1923	25.6062	1.65747e-15	1.66402e-13	25.7877
11754483_a_at	221749	PXDC1	PX domain containing 1	2.24947	10.151	27.4814	4.84456e-16	6.31264e-14	27.0358
11726614_at	1000	CDH2	cadherin 2	2.24908	11.5608	34.7942	7.78128e-18	2.56756e-15	31.1729
11754774_s_at	4862	NPAS2	neuronal PAS domain protein 2	2.24801	7.44588	13.7665	6.18162e-11	1.29754e-09	14.9341
11741655_a_at	84886	C1orf198	chromosome 1 open reading frame 198	2.24573	7.73453	25.897	1.36211e-15	1.40747e-13	25.9872
11735386_a_at	51339	DACT1	dishevelled binding antagonist of beta catenin 1	2.24427	7.30698	29.4302	1.46499e-16	2.48975e-14	28.243
11721304_at	10267	RAMP1	receptor activity modifying protein 1	2.23989	8.62831	22.4076	1.66954e-14	1.12888e-12	23.4284
11754473_a_at	23705	CADM1	cell adhesion molecule 1	2.23817	7.41159	12.3435	3.62542e-10	6.17482e-09	13.0945
11745707_a_at	255324	EPGN	epithelial mitogen	2.23704	4.39148	20.6345	6.88914e-14	3.72654e-12	21.9726
11727163_a_at	92	ACVR2A	activin A receptor type 2A	2.23521	7.7901	33.4171	1.58177e-17	4.48032e-15	30.4697
11719004_at	56172	ANKH	ANKH inorganic pyrophosphate transport regulator	2.23343	10.1225	29.1102	1.77339e-16	2.89683e-14	28.0507
11728426_s_at	54887	UHRF1BP1	UHRF1 binding protein 1	2.22733	8.3192	27.6772	4.28052e-16	5.75718e-14	27.1611
11734311_s_at	1264	CNN1	calponin 1	2.21804	10.3218	24.5779	3.37586e-15	2.98371e-13	25.0631
11728809_a_at	1295	COL8A1	collagen type VIII alpha 1 chain	2.21674	11.4554	26.5761	8.68292e-16	1.00177e-13	26.4445
11716491_s_at	12	SERPINA3	serpin family A member 3	2.21641	6.69631	20.1765	1.01181e-13	5.15103e-12	21.5769
11724446_a_at	5144	PDE4D	phosphodiesterase 4D	2.21626	7.08331	20.4599	7.96856e-14	4.21241e-12	21.8228
11758360_s_at	22808	MRAS	muscle RAS oncogene homolog	2.21331	9.83901	24.2308	4.31948e-15	3.64834e-13	24.8116
11752395_a_at	4772	NFATC1	nuclear factor of activated T-cells 1	2.20729	5.89593	21.2526	4.15115e-14	2.41435e-12	22.4935
11729935_a_at	5308	PITX2	paired like homeodomain 2	2.2054	5.95827	18.787	3.41823e-13	1.45849e-11	20.3215
11722352_s_at	59	ACTA2	actin, alpha 2, smooth muscle, aorta	2.2042	12.6437	32.5734	2.47766e-17	6.42051e-15	30.0231
11729063_a_at	5154	PDGFA	platelet derived growth factor subunit A	2.2011	7.37331	20.9131	5.47345e-14	3.05766e-12	22.2093
11732179_x_at	4629	MYH11	myosin heavy chain 11	2.19834	7.23461	14.9308	1.62331e-11	4.03952e-10	16.3231
11732625_a_at	22999	RIMS1	regulating synaptic membrane exocytosis 1	2.19165	5.78707	21.1283	4.59116e-14	2.62705e-12	22.39
11740404_a_at	55568	GALNT10	polypeptide N-acetylgalactosaminyltransferase 10	2.18933	8.67612	29.8732	1.12812e-16	2.08345e-14	28.5058
11729825_at	168667	BMPER	BMP binding endothelial regulator	2.18546	7.86259	30.4968	7.8592e-17	1.56851e-14	28.8688
11743350_a_at	84419	C15orf48	chromosome 15 open reading frame 48	2.18537	6.60206	21.4624	3.5063e-14	2.09341e-12	22.667
11746856_a_at	5054	SERPINE1	serpin family E member 1	2.18469	11.1549	27.9096	3.69964e-16	5.12924e-14	27.3086
11719480_a_at	1475	CSTA	cystatin A	2.18454	7.85501	22.2872	1.83211e-14	1.21882e-12	23.3332
11761440_a_at	9645	MICAL2	microtubule associated monooxygenase, calponin and LIM domain containing 2	2.18415	8.47812	21.2578	4.13386e-14	2.40712e-12	22.4978
11722017_x_at	4973	OLR1	oxidized low density lipoprotein receptor 1	2.18414	5.38568	16.6506	2.63186e-12	8.27073e-11	18.2102
11721844_a_at	8076	MFAP5	microfibrillar associated protein 5	2.17982	5.13533	14.0916	4.21609e-11	9.28272e-10	15.3318
11721579_a_at	1734	DIO2	iodothyronine deiodinase 2	2.17757	5.31341	15.2609	1.12925e-11	2.94635e-10	16.6999
11747736_s_at	1264	CNN1	calponin 1	2.17662	7.9399	21.4263	3.60927e-14	2.13643e-12	22.6373
11746597_a_at	4015	LOX	lysyl oxidase	2.17587	9.90889	22.5539	1.4923e-14	1.03303e-12	23.5435
11715501_s_at	3490	IGFBP7	insulin like growth factor binding protein 7	2.17572	12.5524	18.3083	5.29945e-13	2.09669e-11	19.8686
11729666_at	23012	STK38L	serine/threonine kinase 38 like	2.17509	8.95189	28.6878	2.28934e-16	3.54096e-14	27.7932
11734418_s_at	256691	MAMDC2	MAM domain containing 2	2.17123	11.2126	14.4963	2.64517e-11	6.1902e-10	15.8161
11727984_at	55714	TENM3	teneurin transmembrane protein 3	2.16971	5.82896	22.4839	1.57451e-14	1.0749e-12	23.4885
11744003_x_at	10797	MTHFD2	methylenetetrahydrofolate dehydrogenase (NADP+ dependent) 2, methenyltetrahydrofolate cyclohydrolase	2.1693	11.5073	31.9571	3.46363e-17	8.44494e-15	29.6889
11727526_a_at	7139	TNNT2	troponin T2, cardiac type	2.16619	3.23395	16.8147	2.23195e-12	7.19209e-11	18.3809
11727067_a_at	6586	SLIT3	slit guidance ligand 3	2.16477	7.13947	22.5503	1.49639e-14	1.03441e-12	23.5407
11726130_a_at	5318	PKP2	plakophilin 2	2.16362	5.13577	20.3629	8.64447e-14	4.51214e-12	21.739
11757557_s_at	23705	CADM1	cell adhesion molecule 1	2.16277	8.62637	22.2978	1.81713e-14	1.21212e-12	23.3416
11734310_a_at	1264	CNN1	calponin 1	2.16177	9.04388	20.657	6.76159e-14	3.66957e-12	21.9919
11717275_s_at	1289	COL5A1	collagen type V alpha 1 chain	2.15926	12.0319	27.2583	5.58408e-16	7.1233e-14	26.892
11729665_a_at	23012	STK38L	serine/threonine kinase 38 like	2.15676	5.8858	20.1115	1.06929e-13	5.42261e-12	21.52
11738508_at	80099	C7orf69	chromosome 7 open reading frame 69	2.15545	5.72323	14.4255	2.86773e-11	6.62644e-10	15.7322
11744072_at	25878	MXRA5	matrix remodeling associated 5	2.15504	6.82032	16.1844	4.23773e-12	1.25446e-10	17.7165
11741625_a_at	63027	SLC22A23	solute carrier family 22 member 23	2.15207	7.22107	21.5214	3.34485e-14	2.02141e-12	22.7154
11740507_a_at	23092	ARHGAP26	Rho GTPase activating protein 26	2.1448	4.38187	11.1971	1.70544e-09	2.4249e-08	11.4834
11732393_a_at	80014	WWC2	WW and C2 domain containing 2	2.14379	8.83776	15.1458	1.28057e-11	3.28404e-10	16.5693
11757941_s_at	7058	THBS2	thrombospondin 2	2.13965	11.8401	21.6895	2.92573e-14	1.80111e-12	22.8529
11759412_at	1009	CDH11	cadherin 11	2.13963	6.99074	14.8635	1.74932e-11	4.29486e-10	16.2455
11738606_a_at	57528	KCTD16	potassium channel tetramerization domain containing 16	2.13686	5.28538	20.4212	8.23129e-14	4.32492e-12	21.7894
11726553_a_at	132332	TMEM155	transmembrane protein 155	2.1348	7.2479	21.1942	4.35205e-14	2.50762e-12	22.445
11726023_a_at	1906	EDN1	endothelin 1	2.13463	8.07161	25.6306	1.63023e-15	1.64e-13	25.8045
11743303_a_at	23379	ICE1	interactor of little elongation complex ELL subunit 1	2.13149	9.86503	30.859	6.39131e-17	1.36449e-14	29.0761
11758913_at	5125	PCSK5	proprotein convertase subtilisin/kexin type 5	2.1295	7.92893	29.9264	1.09359e-16	2.02724e-14	28.5371
11724762_a_at	64798	DEPTOR	DEP domain containing MTOR interacting protein	2.12439	5.3067	18.3263	5.21182e-13	2.06853e-11	19.8858
11751172_a_at	57761	TRIB3	tribbles pseudokinase 3	2.12034	7.21867	19.5599	1.71986e-13	8.05342e-12	21.0302
11742208_a_at	1462	VCAN	versican	2.11891	10.4356	23.5847	6.89616e-15	5.45732e-13	24.3336
11750805_x_at	22998	LIMCH1	LIM and calponin homology domains 1	2.11159	6.95279	21.8411	2.59532e-14	1.63014e-12	22.9759
11721093_a_at	7057	THBS1	thrombospondin 1	2.10687	11.7876	33.4766	1.53309e-17	4.40082e-15	30.5007
11746462_a_at	4008	LMO7	LIM domain 7	2.10364	9.77171	28.4056	2.72058e-16	3.97212e-14	27.6191
11754058_a_at	6678	SPARC	secreted protein acidic and cysteine rich	2.10283	10.9492	22.9733	1.08579e-14	7.93812e-13	23.8692
11756789_a_at	26033	ATRNL1	attractin like 1	2.09994	4.54315	12.707	2.27252e-10	4.08418e-09	13.5804
11722411_a_at	6541	SLC7A1	solute carrier family 7 member 1	2.09814	6.97129	20.4442	8.07444e-14	4.2606e-12	21.8092
11718283_a_at	1978	EIF4EBP1	eukaryotic translation initiation factor 4E binding protein 1	2.09428	10.0598	27.2424	5.64103e-16	7.17745e-14	26.8817
11750804_a_at	22998	LIMCH1	LIM and calponin homology domains 1	2.09334	8.13388	27.873	3.78533e-16	5.23338e-14	27.2854
11752783_a_at	23768	FLRT2	fibronectin leucine rich transmembrane protein 2	2.09325	5.67358	25.0812	2.375e-15	2.19721e-13	25.4215
11720231_s_at	26136	TES	testin LIM domain protein	2.09122	8.63797	23.6467	6.59016e-15	5.27799e-13	24.38
11754059_x_at	6678	SPARC	secreted protein acidic and cysteine rich	2.08971	11.9758	27.3083	5.40848e-16	6.93505e-14	26.9244
11742431_a_at	9162	DGKI	diacylglycerol kinase iota	2.08807	6.34552	20.7323	6.35266e-14	3.47047e-12	22.056
11723782_at	8540	AGPS	alkylglycerone phosphate synthase	2.08742	7.86293	30.9342	6.12479e-17	1.31803e-14	29.1188
11723147_a_at	89795	NAV3	neuron navigator 3	2.08634	9.51789	25.7967	1.45714e-15	1.4901e-13	25.9187
11734226_a_at	22998	LIMCH1	LIM and calponin homology domains 1	2.08255	7.27208	29.9991	1.04811e-16	1.96924e-14	28.5798
11754773_a_at	80014	WWC2	WW and C2 domain containing 2	2.08238	7.96567	14.6145	2.31335e-11	5.49157e-10	15.9553
11758561_s_at	22808	MRAS	muscle RAS oncogene homolog	2.08087	5.6641	19.2259	2.30707e-13	1.03713e-11	20.7273
11746683_a_at	4883	NPR3	natriuretic peptide receptor 3	2.08028	6.91579	16.9908	1.87293e-12	6.2007e-11	18.5625
11716638_s_at	1282	COL4A1	collagen type IV alpha 1 chain	2.07481	12.5972	34.2213	1.04175e-17	3.28418e-15	30.8841
11731649_x_at	50863	NTM	neurotrimin	2.07438	8.74373	19.8083	1.38636e-13	6.72212e-12	21.2525
11752784_s_at	23768	FLRT2	fibronectin leucine rich transmembrane protein 2	2.07265	7.65099	21.6636	2.98646e-14	1.83621e-12	22.8318
11759440_at	2744	GLS	glutaminase	2.07054	11.4056	32.377	2.75495e-17	6.92163e-15	29.9173
11723605_a_at	91523	PCED1B	PC-esterase domain containing 1B	2.07046	6.1766	17.1592	1.58617e-12	5.40314e-11	18.7346
11738808_a_at	114884	OSBPL10	oxysterol binding protein like 10	2.06947	7.57605	28.4512	2.6455e-16	3.94394e-14	27.6473
11715437_at	7078	TIMP3	TIMP metallopeptidase inhibitor 3	2.06886	10.8934	21.5039	3.39187e-14	2.04102e-12	22.7011
11734225_x_at	22998	LIMCH1	LIM and calponin homology domains 1	2.06718	7.25551	21.4251	3.61288e-14	2.13643e-12	22.6362
11728834_x_at	132720	C4orf32	chromosome 4 open reading frame 32	2.06586	7.20438	29.4715	1.42945e-16	2.44812e-14	28.2677
11720509_a_at	2200	FBN1	fibrillin 1	2.06367	11.1433	20.0174	1.15858e-13	5.776e-12	21.4374
11730739_a_at	8572	PDLIM4	PDZ and LIM domain 4	2.06218	8.93167	24.5561	3.4281e-15	3.01375e-13	25.0474
11735059_a_at	8839	WISP2	WNT1 inducible signaling pathway protein 2	2.06113	7.81945	25.3941	1.91509e-15	1.85858e-13	25.6406
11715350_a_at	1277	COL1A1	collagen type I alpha 1 chain	2.06001	12.0729	23.6158	6.74075e-15	5.36388e-13	24.3569
11725265_at	1286	COL4A4	collagen type IV alpha 4 chain	2.05735	3.37329	11.2457	1.59323e-09	2.28571e-08	11.5542
11758093_s_at	2200	FBN1	fibrillin 1	2.05464	9.20824	17.0895	1.69886e-12	5.70067e-11	18.6635
11723785_s_at	22998	LIMCH1	LIM and calponin homology domains 1	2.05293	8.71163	16.9952	1.86485e-12	6.17809e-11	18.567
11736570_a_at	23516	SLC39A14	solute carrier family 39 member 14	2.05205	10.9669	31.1084	5.55092e-17	1.25453e-14	29.2173
11741679_x_at	5270	SERPINE2	serpin family E member 2	2.04741	10.558	9.10702	4.01771e-08	4.01406e-07	8.19716
11732315_a_at	6444	SGCD	sarcoglycan delta	2.04083	8.73421	23.6698	6.47963e-15	5.22327e-13	24.3973
11735152_a_at	6546	SLC8A1	solute carrier family 8 member A1	2.03658	8.20969	19.6461	1.59539e-13	7.55451e-12	21.1077
11746113_a_at	23345	SYNE1	spectrin repeat containing nuclear envelope protein 1	2.0327	8.73309	27.4809	4.84595e-16	6.31264e-14	27.0355
11725041_at	2247	FGF2	fibroblast growth factor 2	2.03051	9.87601	28.5013	2.56535e-16	3.85073e-14	27.6784
11749527_a_at	10631	POSTN	periostin	2.02741	7.2017	17.8592	8.07311e-13	3.02253e-11	19.4334
11738844_a_at	50863	NTM	neurotrimin	2.02693	8.0996	17.8495	8.14787e-13	3.04132e-11	19.4239
11745245_a_at	9358	ITGBL1	integrin subunit beta like 1	2.01813	11.6737	24.0849	4.79581e-15	4.00284e-13	24.7048
11750513_a_at	4973	OLR1	oxidized low density lipoprotein receptor 1	2.01801	5.31204	19.271	2.21673e-13	1.00016e-11	20.7685
11731648_a_at	50863	NTM	neurotrimin	2.01695	8.70319	20.0966	1.08291e-13	5.48604e-12	21.507
11725514_a_at	4092	SMAD7	SMAD family member 7	2.01345	8.67951	28.6551	2.33535e-16	3.5897e-14	27.7732
11723781_at	8540	AGPS	alkylglycerone phosphate synthase	2.01343	7.84891	16.1805	4.25458e-12	1.25795e-10	17.7124
11723007_a_at	9236	CCPG1	cell cycle progression 1	2.01179	8.247	22.5322	1.5173e-14	1.0474e-12	23.5264
11723007_a_at	100533483	DNAAF4-CCPG1	DNAAF4-CCPG1 readthrough (NMD candidate)	2.01179	8.247	22.5322	1.5173e-14	1.0474e-12	23.5264
11724687_a_at	5125	PCSK5	proprotein convertase subtilisin/kexin type 5	2.01044	8.86657	29.5576	1.35843e-16	2.35914e-14	28.319
11734565_s_at	114899	C1QTNF3	C1q and TNF related 3	2.00929	6.21603	15.6424	7.48664e-12	2.04951e-10	17.1263
11757765_s_at	6444	SGCD	sarcoglycan delta	2.00765	9.46417	19.2032	2.35394e-13	1.05437e-11	20.7065
11746588_a_at	219	ALDH1B1	aldehyde dehydrogenase 1 family member B1	2.00754	7.77301	18.9866	2.85578e-13	1.25308e-11	20.5071
11724993_at	359845	RFLNB	refilin B	2.00707	10.4638	33.026	1.94481e-17	5.31815e-15	30.2642
11727403_at	2239	GPC4	glypican 4	2.00607	4.56326	18.3327	5.18131e-13	2.05983e-11	19.8919
11742309_x_at	7168	TPM1	tropomyosin 1 (alpha)	2.00324	10.3361	22.0278	2.24159e-14	1.43901e-12	23.1263
11754390_s_at	728264	CARMN	cardiac mesoderm enhancer-associated non-coding RNA	2.00192	7.98873	18.4252	4.75712e-13	1.9096e-11	19.9801
11722016_a_at	4973	OLR1	oxidized low density lipoprotein receptor 1	2.00069	5.14862	16.8638	2.12494e-12	6.88762e-11	18.4318
11722350_a_at	166614	DCLK2	doublecortin like kinase 2	1.99785	5.21163	13.23	1.18233e-10	2.30912e-09	14.2599
11745893_s_at	10797	MTHFD2	methylenetetrahydrofolate dehydrogenase (NADP+ dependent) 2, methenyltetrahydrofolate cyclohydrolase	1.99748	11.3614	27.7834	4.00406e-16	5.47457e-14	27.2286
11734819_s_at	323	APBB2	amyloid beta precursor protein binding family B member 2	1.99549	9.03787	25.2491	2.11529e-15	1.99042e-13	25.5394
11743151_a_at	2744	GLS	glutaminase	1.99293	8.3341	13.3279	1.04863e-10	2.07858e-09	14.3847
11725155_at	24147	FJX1	four jointed box 1	1.99217	8.75845	23.021	1.0476e-14	7.7159e-13	23.9059
11756903_a_at	55733	HHAT	hedgehog acyltransferase	1.98655	6.99248	20.2986	9.12548e-14	4.72454e-12	21.6833
11715442_s_at	1490	CTGF	connective tissue growth factor	1.98148	12.77	23.9908	5.13225e-15	4.24074e-13	24.6355
11758982_at	81849	ST6GALNAC5	ST6 N-acetylgalactosaminide alpha-2,6-sialyltransferase 5	1.97999	6.08368	18.2173	5.76689e-13	2.25387e-11	19.7812
11726498_at	3976	LIF	LIF, interleukin 6 family cytokine	1.97886	7.66838	14.1807	3.80122e-11	8.4596e-10	15.4394
11756633_a_at	22998	LIMCH1	LIM and calponin homology domains 1	1.97556	7.59858	26.7539	7.7309e-16	9.15409e-14	26.5623
11724037_at	5743	PTGS2	prostaglandin-endoperoxide synthase 2	1.9714	7.41888	20.3353	8.84796e-14	4.6001e-12	21.7151
11737582_a_at	6444	SGCD	sarcoglycan delta	1.97091	9.13859	15.3657	1.00781e-11	2.669e-10	16.8179
11757336_s_at	22998	LIMCH1	LIM and calponin homology domains 1	1.96903	9.0293	19.6076	1.64981e-13	7.76948e-12	21.0731
11728873_s_at	221662	RBM24	RNA binding motif protein 24	1.96861	8.18913	28.7705	2.17704e-16	3.42071e-14	27.844
11745892_a_at	10797	MTHFD2	methylenetetrahydrofolate dehydrogenase (NADP+ dependent) 2, methenyltetrahydrofolate cyclohydrolase	1.96724	11.9345	29.4917	1.41247e-16	2.42745e-14	28.2798
11724994_at	359845	RFLNB	refilin B	1.96688	7.88831	16.2699	3.87948e-12	1.16344e-10	17.8081
11738027_x_at	1756	DMD	dystrophin	1.96572	4.44729	12.7721	2.09243e-10	3.80194e-09	13.6662
11738028_a_at	284217	LAMA1	laminin subunit alpha 1	1.96181	6.48544	26.3258	1.02368e-15	1.13603e-13	26.2774
11750355_a_at	100533483	DNAAF4-CCPG1	DNAAF4-CCPG1 readthrough (NMD candidate)	1.96089	8.53402	16.4064	3.37258e-12	1.03041e-10	17.9532
11750355_a_at	9236	CCPG1	cell cycle progression 1	1.96089	8.53402	16.4064	3.37258e-12	1.03041e-10	17.9532
11717126_at	9644	SH3PXD2A	SH3 and PX domains 2A	1.9604	8.08086	15.7191	6.89994e-12	1.91753e-10	17.211
11748311_s_at	1462	VCAN	versican	1.95968	10.0004	21.0136	5.04116e-14	2.84081e-12	22.2939
11743191_a_at	50863	NTM	neurotrimin	1.95622	10.5161	26.3144	1.03145e-15	1.14192e-13	26.2697
11748067_a_at	9236	CCPG1	cell cycle progression 1	1.95605	7.53616	9.97606	1.01991e-08	1.17918e-07	9.62264
11748067_a_at	100533483	DNAAF4-CCPG1	DNAAF4-CCPG1 readthrough (NMD candidate)	1.95605	7.53616	9.97606	1.01991e-08	1.17918e-07	9.62264
11748068_x_at	9236	CCPG1	cell cycle progression 1	1.95094	9.19205	18.6316	3.93698e-13	1.64164e-11	20.1756
11748068_x_at	100533483	DNAAF4-CCPG1	DNAAF4-CCPG1 readthrough (NMD candidate)	1.95094	9.19205	18.6316	3.93698e-13	1.64164e-11	20.1756
11757425_s_at	7412	VCAM1	vascular cell adhesion molecule 1	1.95076	7.0326	17.6007	1.03306e-12	3.69446e-11	19.1784
11715636_a_at	5054	SERPINE1	serpin family E member 1	1.94665	12.3209	25.3438	1.98213e-15	1.90586e-13	25.6056
11732317_a_at	6444	SGCD	sarcoglycan delta	1.94439	8.97033	18.3464	5.11573e-13	2.03703e-11	19.905
11724612_a_at	8445	DYRK2	dual specificity tyrosine phosphorylation regulated kinase 2	1.94353	9.03578	28.0873	3.31178e-16	4.66999e-14	27.4205
11731833_a_at	205	AK4	adenylate kinase 4	1.93985	10.0386	25.2791	2.07215e-15	1.96854e-13	25.5604
11739390_at	5021	OXTR	oxytocin receptor	1.93895	7.67157	21.2359	4.20755e-14	2.44142e-12	22.4797
11751871_a_at	255324	EPGN	epithelial mitogen	1.9384	4.61984	16.8429	2.1698e-12	7.01466e-11	18.4102
11721845_a_at	8076	MFAP5	microfibrillar associated protein 5	1.93603	4.66218	15.9065	5.6615e-12	1.61656e-10	17.4162
11729088_at	116328	C8orf34	chromosome 8 open reading frame 34	1.93028	5.72769	14.8717	1.73354e-11	4.27087e-10	16.2549
11736281_a_at	6581	SLC22A3	solute carrier family 22 member 3	1.92958	4.34904	10.6023	3.99874e-09	5.16486e-08	10.5967
11717450_a_at	140609	NEK7	NIMA related kinase 7	1.92826	5.77206	16.3161	3.69948e-12	1.11649e-10	17.8573
11718284_x_at	1978	EIF4EBP1	eukaryotic translation initiation factor 4E binding protein 1	1.9262	11.009	25.2663	2.09046e-15	1.98213e-13	25.5515
11732316_a_at	6444	SGCD	sarcoglycan delta	1.92609	8.53687	24.6307	3.25243e-15	2.8953e-13	25.1011
11743841_at	257068	PLCXD2	phosphatidylinositol specific phospholipase C X domain containing 2	1.92004	5.78337	22.125	2.07772e-14	1.35848e-12	23.2042
11759413_s_at	1009	CDH11	cadherin 11	1.91891	8.17771	22.6286	1.4096e-14	9.84034e-13	23.6019
11733877_s_at	4008	LMO7	LIM domain 7	1.91161	11.1311	13.3323	1.04304e-10	2.06893e-09	14.3902
11723390_a_at	7464	CORO2A	coronin 2A	1.91077	4.59149	10.6096	3.95645e-09	5.11959e-08	10.6078
11728134_a_at	421	ARVCF	armadillo repeat gene deleted in velocardiofacial syndrome	1.90943	8.14184	22.0652	2.1769e-14	1.41028e-12	23.1563
11755364_a_at	10046	MAMLD1	mastermind like domain containing 1	1.90921	8.09495	19.6477	1.5932e-13	7.55321e-12	21.1091
11758373_s_at	4908	NTF3	neurotrophin 3	1.90902	8.66952	18.3863	4.93053e-13	1.96963e-11	19.9431
11721092_a_at	7057	THBS1	thrombospondin 1	1.90786	12.438	22.5929	1.44853e-14	1.00695e-12	23.574
11741504_a_at	9315	NREP	neuronal regeneration related protein	1.9074	8.92676	20.6654	6.71462e-14	3.64808e-12	21.999
11720338_at	387758	FIBIN	fin bud initiation factor homolog (zebrafish)	1.90638	9.83047	30.3515	8.54428e-17	1.65843e-14	28.7849
11749254_a_at	11098	PRSS23	protease, serine 23	1.90547	11.9705	30.9624	6.02795e-17	1.31433e-14	29.1347
11754953_a_at	84886	C1orf198	chromosome 1 open reading frame 198	1.90462	10.0003	21.9578	2.36782e-14	1.50831e-12	23.0701
11720230_at	26136	TES	testin LIM domain protein	1.90293	9.59314	24.0123	5.05322e-15	4.18243e-13	24.6514
11720339_at	387758	FIBIN	fin bud initiation factor homolog (zebrafish)	1.89966	7.42055	23.2697	8.70102e-15	6.6357e-13	24.0959
11726752_at	203197	TMEM268	transmembrane protein 268	1.89795	8.06824	25.5182	1.75956e-15	1.73832e-13	25.7268
11744024_a_at	4141	MARS	methionyl-tRNA synthetase	1.89723	10.2263	26.6536	8.25352e-16	9.64044e-14	26.496
11734823_a_at	323	APBB2	amyloid beta precursor protein binding family B member 2	1.89696	8.41781	30.5172	7.76778e-17	1.55654e-14	28.8805
11749240_a_at	65983	GRAMD3	GRAM domain containing 3	1.89624	6.00157	13.1342	1.33043e-10	2.55528e-09	14.1372
11737583_s_at	6444	SGCD	sarcoglycan delta	1.89311	10.4209	29.2311	1.64954e-16	2.73056e-14	28.1236
11728512_a_at	7188	TRAF5	TNF receptor associated factor 5	1.88992	8.58382	19.5257	1.77194e-13	8.24268e-12	20.9995
11749280_a_at	10486	CAP2	CAP, adenylate cyclase-associated protein, 2 (yeast)	1.88968	6.9208	17.2021	1.52089e-12	5.20583e-11	18.7781
11760989_at	2744	GLS	glutaminase	1.88894	5.2557	16.0885	4.68052e-12	1.36407e-10	17.6135
11751483_s_at	633	BGN	biglycan	1.88825	7.37042	17.2101	1.50901e-12	5.16874e-11	18.7862
11757570_s_at	222171	PRR15	proline rich 15	1.8862	3.97705	9.67198	1.63174e-08	1.78838e-07	9.1339
11751488_a_at	80014	WWC2	WW and C2 domain containing 2	1.88411	7.59443	14.4191	2.88873e-11	6.66563e-10	15.7246
11751484_x_at	633	BGN	biglycan	1.88028	7.17287	13.3709	9.95065e-11	1.98592e-09	14.4392
11756810_a_at	4237	MFAP2	microfibrillar associated protein 2	1.87687	10.1563	27.8197	3.91389e-16	5.38106e-14	27.2516
11742191_a_at	861	RUNX1	runt related transcription factor 1	1.87583	10.311	27.7774	4.01905e-16	5.47457e-14	27.2248
11742191_a_at	100506403	LOC100506403	uncharacterized LOC100506403	1.87583	10.311	27.7774	4.01905e-16	5.47457e-14	27.2248
11723163_s_at	4306	NR3C2	nuclear receptor subfamily 3 group C member 2	1.87545	8.0612	20.5288	7.52296e-14	4.0078e-12	21.882
11728783_a_at	54556	ING3	inhibitor of growth family member 3	1.87376	6.42258	19.0693	2.65203e-13	1.17303e-11	20.5835
11743828_s_at	753	LDLRAD4	low density lipoprotein receptor class A domain containing 4	1.87321	4.95131	17.6321	1.00242e-12	3.60312e-11	19.2095
11731650_a_at	50863	NTM	neurotrimin	1.87161	8.07151	21.8216	2.63556e-14	1.64706e-12	22.9601
11748439_a_at	50863	NTM	neurotrimin	1.8687	8.33237	16.8702	2.11141e-12	6.85723e-11	18.4384
11755648_a_at	9645	MICAL2	microtubule associated monooxygenase, calponin and LIM domain containing 2	1.86862	12.168	30.6615	7.15195e-17	1.47217e-14	28.9634
11754959_a_at	205	AK4	adenylate kinase 4	1.86841	7.55977	17.7607	8.8652e-13	3.27036e-11	19.3366
11761349_x_at	7168	TPM1	tropomyosin 1 (alpha)	1.8674	12.6517	29.4607	1.43871e-16	2.45549e-14	28.2612
11716666_a_at	3399	ID3	inhibitor of DNA binding 3, HLH protein	1.86624	8.63321	21.0892	4.7395e-14	2.69634e-12	22.3573
11727513_at	23508	TTC9	tetratricopeptide repeat domain 9	1.8604	5.63941	15.7668	6.55984e-12	1.8366e-10	17.2634
11728805_a_at	23705	CADM1	cell adhesion molecule 1	1.85916	8.89748	20.459	7.9746e-14	4.21241e-12	21.822
11723783_a_at	8540	AGPS	alkylglycerone phosphate synthase	1.85745	7.6987	26.8507	7.25984e-16	8.67937e-14	26.6261
11742308_s_at	7168	TPM1	tropomyosin 1 (alpha)	1.85661	9.42274	20.5736	7.24702e-14	3.88615e-12	21.9205
11742287_a_at	79094	CHAC1	ChaC glutathione specific gamma-glutamylcyclotransferase 1	1.85518	6.35874	18.2776	5.45288e-13	2.15224e-11	19.8391
11748610_a_at	5352	PLOD2	procollagen-lysine,2-oxoglutarate 5-dioxygenase 2	1.85064	11.0654	12.2967	3.85342e-10	6.48724e-09	13.031
11750298_a_at	29995	LMCD1	LIM and cysteine rich domains 1	1.84957	9.89612	28.4279	2.68363e-16	3.96774e-14	27.6329
11763694_a_at	2744	GLS	glutaminase	1.84782	7.79853	14.7237	2.0455e-11	4.92183e-10	16.0831
11754134_a_at	27295	PDLIM3	PDZ and LIM domain 3	1.84519	6.4616	18.3371	5.16009e-13	2.05305e-11	19.8961
11738026_a_at	1756	DMD	dystrophin	1.84497	4.61512	10.9717	2.34604e-09	3.22036e-08	11.1515
11738893_s_at	7168	TPM1	tropomyosin 1 (alpha)	1.84413	9.3554	22.4996	1.55563e-14	1.06633e-12	23.5009
11746559_a_at	10486	CAP2	CAP, adenylate cyclase-associated protein, 2 (yeast)	1.84279	7.07643	15.6563	7.37632e-12	2.02603e-10	17.1417
11750173_x_at	8218	CLTCL1	clathrin heavy chain like 1	1.84055	7.20345	22.894	1.15263e-14	8.29228e-13	23.8081
11716932_a_at	151887	CCDC80	coiled-coil domain containing 80	1.83994	10.1757	15.6083	7.76423e-12	2.11497e-10	17.0886
11726289_at	65983	GRAMD3	GRAM domain containing 3	1.83851	8.15188	24.4779	3.62317e-15	3.14061e-13	24.9909
11743506_a_at	23092	ARHGAP26	Rho GTPase activating protein 26	1.83837	4.83764	12.2046	4.34633e-10	7.20193e-09	12.9058
11741304_a_at	3084	NRG1	neuregulin 1	1.837	5.90673	20.5654	7.29633e-14	3.90413e-12	21.9135
11738845_x_at	50863	NTM	neurotrimin	1.83696	7.90313	16.1397	4.43838e-12	1.3045e-10	17.6686
11733383_a_at	60312	AFAP1	actin filament associated protein 1	1.83552	10.3318	25.8652	1.39151e-15	1.4347e-13	25.9655
11724611_a_at	8445	DYRK2	dual specificity tyrosine phosphorylation regulated kinase 2	1.8334	8.44294	29.4257	1.46885e-16	2.48975e-14	28.2404
11745836_x_at	8291	DYSF	dysferlin	1.83309	7.24888	11.6061	9.68322e-10	1.47225e-08	12.0723
11751331_a_at	64798	DEPTOR	DEP domain containing MTOR interacting protein	1.83303	5.62669	17.589	1.0448e-12	3.72939e-11	19.1667
11736516_a_at	84947	SERAC1	serine active site containing 1	1.83029	7.80931	16.2749	3.85952e-12	1.15914e-10	17.8134
11730619_at	80329	ULBP1	UL16 binding protein 1	1.8281	7.05198	18.4389	4.69731e-13	1.89019e-11	19.9932
11740896_s_at	84981	MIR22HG	MIR22 host gene	1.82605	10.6868	22.0513	2.20069e-14	1.42197e-12	23.1452
11721333_a_at	5352	PLOD2	procollagen-lysine,2-oxoglutarate 5-dioxygenase 2	1.82534	11.9411	23.6492	6.57791e-15	5.27672e-13	24.3819
11719070_a_at	6782	HSPA13	heat shock protein family A (Hsp70) member 13	1.8247	9.4588	12.8698	1.84993e-10	3.40761e-09	13.7943
11724763_s_at	64798	DEPTOR	DEP domain containing MTOR interacting protein	1.82375	6.35446	20.0659	1.11158e-13	5.59637e-12	21.4801
11755845_x_at	4141	MARS	methionyl-tRNA synthetase	1.82217	10.3573	26.1721	1.13347e-15	1.21694e-13	26.1739
11757632_s_at	3985	LIMK2	LIM domain kinase 2	1.82203	7.8985	18.6219	3.97198e-13	1.65204e-11	20.1664
11757645_s_at	387758	FIBIN	fin bud initiation factor homolog (zebrafish)	1.8213	10.113	25.8622	1.39426e-15	1.4347e-13	25.9635
11728764_a_at	81607	NECTIN4	nectin cell adhesion molecule 4	1.82108	3.31423	15.5993	7.83892e-12	2.13063e-10	17.0786
11725087_at	55915	LANCL2	LanC like 2	1.8205	6.64892	18.0678	6.63183e-13	2.54847e-11	19.6367
11721642_x_at	10486	CAP2	CAP, adenylate cyclase-associated protein, 2 (yeast)	1.82017	7.4238	17.8859	7.87178e-13	2.95834e-11	19.4595
11734564_a_at	114899	C1QTNF3	C1q and TNF related 3	1.81963	4.73618	12.9267	1.72248e-10	3.20372e-09	13.8686
11741095_at	7464	CORO2A	coronin 2A	1.81882	4.59872	12.2221	4.24799e-10	7.065e-09	12.9296
11720749_a_at	11185	INMT	indolethylamine N-methyltransferase	1.81838	6.11525	18.1191	6.32082e-13	2.44223e-11	19.6864
11756919_a_at	10486	CAP2	CAP, adenylate cyclase-associated protein, 2 (yeast)	1.81403	8.54307	14.8889	1.70067e-11	4.20243e-10	16.2748
11739641_a_at	60312	AFAP1	actin filament associated protein 1	1.80309	10.3515	26.1425	1.15598e-15	1.23309e-13	26.154
11736751_at	3356	HTR2A	5-hydroxytryptamine receptor 2A	1.8022	5.08013	16.2736	3.86485e-12	1.16004e-10	17.812
11760258_x_at	57535	KIAA1324	KIAA1324	1.80218	5.28125	13.6356	7.2271e-11	1.48858e-09	14.7716
11732744_at	100130311	C17orf107	chromosome 17 open reading frame 107	1.80169	6.13504	16.6473	2.64061e-12	8.2877e-11	18.2067
11724587_a_at	6857	SYT1	synaptotagmin 1	1.80164	7.26591	21.3881	3.72176e-14	2.18891e-12	22.6057
11764247_s_at	8840	WISP1	WNT1 inducible signaling pathway protein 1	1.80054	6.43656	16.7092	2.48103e-12	7.86665e-11	18.2713
11727063_a_at	7371	UCK2	uridine-cytidine kinase 2	1.80054	9.87303	28.4182	2.69955e-16	3.96774e-14	27.6269
11736303_a_at	84981	MIR22HG	MIR22 host gene	1.79763	6.39718	21.4048	3.67203e-14	2.16366e-12	22.6195
11758198_s_at	1649	DDIT3	DNA damage inducible transcript 3	1.79747	8.31367	20.3618	8.65233e-14	4.51214e-12	21.7381
11742207_a_at	1462	VCAN	versican	1.79696	11.1507	23.3091	8.45037e-15	6.49458e-13	24.1258
11727128_at	7306	TYRP1	tyrosinase related protein 1	1.79671	4.72889	13.4547	8.98811e-11	1.81356e-09	14.5449
11721566_s_at	9920	KBTBD11	kelch repeat and BTB domain containing 11	1.79568	4.94321	12.0751	5.15545e-10	8.39925e-09	12.7282
11730103_at	6335	SCN9A	sodium voltage-gated channel alpha subunit 9	1.7952	10.4211	14.0118	4.62814e-11	1.00602e-09	15.2349
11721431_a_at	55638	SYBU	syntabulin	1.79488	6.67787	19.9196	1.25981e-13	6.1921e-12	21.3511
11748486_a_at	8540	AGPS	alkylglycerone phosphate synthase	1.79338	6.30866	16.6846	2.54328e-12	8.01781e-11	18.2456
11743818_a_at	8483	CILP	cartilage intermediate layer protein	1.79206	4.63402	14.8026	1.87241e-11	4.55182e-10	16.1749
11724613_a_at	8445	DYRK2	dual specificity tyrosine phosphorylation regulated kinase 2	1.79033	7.4797	13.3115	1.0699e-10	2.11481e-09	14.3638
11743915_s_at	23231	SEL1L3	SEL1L family member 3	1.7899	9.7268	21.8261	2.62617e-14	1.64364e-12	22.9638
11728200_a_at	4015	LOX	lysyl oxidase	1.78923	11.2429	28.2923	2.91718e-16	4.19727e-14	27.5486
11720433_s_at	23768	FLRT2	fibronectin leucine rich transmembrane protein 2	1.78762	10.7345	24.6112	3.2975e-15	2.92491e-13	25.087
11739389_at	5021	OXTR	oxytocin receptor	1.78636	6.25649	13.0755	1.43088e-10	2.72809e-09	14.0615
11748435_a_at	10486	CAP2	CAP, adenylate cyclase-associated protein, 2 (yeast)	1.78613	7.79463	17.7269	9.15522e-13	3.36156e-11	19.3033
11759015_at	92521	SPECC1	sperm antigen with calponin homology and coiled-coil domains 1	1.78344	6.3209	19.4352	1.91813e-13	8.83964e-12	20.9177
11750107_a_at	23231	SEL1L3	SEL1L family member 3	1.77946	7.65299	21.0982	4.70504e-14	2.67982e-12	22.3648
11731475_a_at	6424	SFRP4	secreted frizzled related protein 4	1.77673	6.64078	12.6328	2.49766e-10	4.43724e-09	13.4821
11760279_a_at	6428	SRSF3	serine and arginine rich splicing factor 3	1.77638	4.68541	14.9515	1.58635e-11	3.96747e-10	16.347
11751454_x_at	4232	MEST	mesoderm specific transcript	1.77433	7.23886	11.2378	1.61087e-09	2.305e-08	11.5427
11755071_a_at	83872	HMCN1	hemicentin 1	1.7741	8.69904	17.2416	1.46315e-12	5.03607e-11	18.8182
11721641_a_at	10486	CAP2	CAP, adenylate cyclase-associated protein, 2 (yeast)	1.77318	7.5508	18.1536	6.12026e-13	2.37214e-11	19.7197
11725688_x_at	85415	RHPN2	rhophilin Rho GTPase binding protein 2	1.77122	6.66018	15.9603	5.35075e-12	1.53706e-10	17.4747
11739043_a_at	3985	LIMK2	LIM domain kinase 2	1.77062	7.11113	20.0611	1.11619e-13	5.603e-12	21.4758
11745803_x_at	7168	TPM1	tropomyosin 1 (alpha)	1.76989	12.9399	27.4622	4.90375e-16	6.35369e-14	27.0235
11733139_a_at	10124	ARL4A	ADP ribosylation factor like GTPase 4A	1.76982	7.12438	21.4541	3.5298e-14	2.09733e-12	22.6601
11737571_at	642658	SCX	scleraxis bHLH transcription factor	1.76973	7.62789	14.9083	1.66423e-11	4.12729e-10	16.2973
11741680_a_at	5270	SERPINE2	serpin family E member 2	1.76784	12.8042	27.2264	5.69918e-16	7.21435e-14	26.8713
11740245_a_at	5744	PTHLH	parathyroid hormone like hormone	1.76759	5.77438	9.50335	2.12704e-08	2.27726e-07	8.85827
11731555_at	171024	SYNPO2	synaptopodin 2	1.76734	10.745	25.5823	1.6846e-15	1.68784e-13	25.7711
11718180_s_at	10979	FERMT2	fermitin family member 2	1.76733	9.44418	20.0507	1.12611e-13	5.64708e-12	21.4667
11727986_at	55714	TENM3	teneurin transmembrane protein 3	1.7672	4.25186	15.3321	1.04513e-11	2.75887e-10	16.7802
11737221_a_at	10979	FERMT2	fermitin family member 2	1.76663	9.49015	20.7404	6.31015e-14	3.45488e-12	22.0629
11723709_a_at	1407	CRY1	cryptochrome circadian clock 1	1.76597	8.60639	14.2149	3.65331e-11	8.15608e-10	15.4806
11748073_a_at	753	LDLRAD4	low density lipoprotein receptor class A domain containing 4	1.76458	4.30941	15.978	5.25265e-12	1.51151e-10	17.4939
11723009_at	9236	CCPG1	cell cycle progression 1	1.7621	5.66862	13.1701	1.27276e-10	2.45882e-09	14.1832
11758911_at	8445	DYRK2	dual specificity tyrosine phosphorylation regulated kinase 2	1.76121	6.79874	23.7611	6.06206e-15	4.96757e-13	24.4654
11748618_a_at	151887	CCDC80	coiled-coil domain containing 80	1.75943	11.4084	25.8461	1.40951e-15	1.44737e-13	25.9525
11757513_at	64332	NFKBIZ	NFKB inhibitor zeta	1.75939	10.0569	21.4864	3.43961e-14	2.05857e-12	22.6867
11758721_s_at	3490	IGFBP7	insulin like growth factor binding protein 7	1.75873	6.08057	14.7263	2.03958e-11	4.90998e-10	16.0861
11731145_a_at	23345	SYNE1	spectrin repeat containing nuclear envelope protein 1	1.75758	9.84436	30.0636	1.00946e-16	1.91431e-14	28.6175
11741506_x_at	9315	NREP	neuronal regeneration related protein	1.75703	9.36171	18.8247	3.30378e-13	1.41822e-11	20.3567
11728201_at	4015	LOX	lysyl oxidase	1.7553	12.4752	26.6725	8.15211e-16	9.56134e-14	26.5085
11727262_at	57089	ENTPD7	ectonucleoside triphosphate diphosphohydrolase 7	1.75514	6.88143	16.288	3.80785e-12	1.14571e-10	17.8274
11758995_at	4015	LOX	lysyl oxidase	1.75215	11.5871	20.8761	5.642e-14	3.14272e-12	22.1781
11751633_x_at	11098	PRSS23	protease, serine 23	1.75058	11.8371	27.6035	4.48427e-16	5.96637e-14	27.114
11724337_s_at	4897	NRCAM	neuronal cell adhesion molecule	1.75034	6.80276	17.4557	1.18801e-12	4.19404e-11	19.0338
11730102_at	6335	SCN9A	sodium voltage-gated channel alpha subunit 9	1.74975	9.44909	26.8012	7.49695e-16	8.89836e-14	26.5935
11750250_a_at	10848	PPP1R13L	protein phosphatase 1 regulatory subunit 13 like	1.74847	7.32131	20.5502	7.38958e-14	3.94976e-12	21.9005
11749066_s_at	633	BGN	biglycan	1.74728	7.3469	15.0065	1.49276e-11	3.76192e-10	16.4102
11719675_a_at	7412	VCAM1	vascular cell adhesion molecule 1	1.74553	5.96092	8.81448	6.50201e-08	6.16626e-07	7.69695
11732394_at	80014	WWC2	WW and C2 domain containing 2	1.74455	6.48483	13.4347	9.20869e-11	1.85429e-09	14.5197
11719249_at	4084	MXD1	MAX dimerization protein 1	1.74437	7.97038	17.1455	1.60771e-12	5.46146e-11	18.7206
11729496_at	286499	FAM133A	family with sequence similarity 133 member A	1.74418	4.26025	14.4713	2.72144e-11	6.32681e-10	15.7865
11728902_a_at	9811	CTIF	cap binding complex dependent translation initiation factor	1.74398	7.32016	20.6654	6.7142e-14	3.64808e-12	21.9991
11723285_a_at	9358	ITGBL1	integrin subunit beta like 1	1.74329	10.2574	12.2677	4.0019e-10	6.70302e-09	12.9917
11748355_a_at	6566	SLC16A1	solute carrier family 16 member 1	1.74212	7.73369	12.2674	4.00353e-10	6.70348e-09	12.9913
11744137_a_at	57118	CAMK1D	calcium/calmodulin dependent protein kinase ID	1.74151	6.56806	14.4388	2.82443e-11	6.53861e-10	15.748
11719162_a_at	84706	GPT2	glutamic--pyruvic transaminase 2	1.74103	9.2245	22.732	1.30298e-14	9.22012e-13	23.6825
11717125_at	9644	SH3PXD2A	SH3 and PX domains 2A	1.73959	12.786	27.9659	3.5719e-16	4.9941e-14	27.3441
11724716_a_at	54880	BCOR	BCL6 corepressor	1.73889	7.76972	18.8691	3.17389e-13	1.37078e-11	20.3981
11740895_a_at	84981	MIR22HG	MIR22 host gene	1.73723	10.3401	25.211	2.17155e-15	2.03347e-13	25.5127
11760037_a_at	2744	GLS	glutaminase	1.73286	9.99142	20.735	6.33849e-14	3.46656e-12	22.0583
11757860_s_at	9444	QKI	QKI, KH domain containing RNA binding	1.73046	8.29468	18.3854	4.93476e-13	1.96972e-11	19.9422
11744287_x_at	875	CBS	cystathionine-beta-synthase	1.72793	7.98968	19.7188	1.49791e-13	7.15628e-12	21.1727
11744287_x_at	102724560	CBSL	cystathionine-beta-synthase like	1.72793	7.98968	19.7188	1.49791e-13	7.15628e-12	21.1727
11761949_at	259232	NALCN	sodium leak channel, non-selective	1.7276	5.82451	12.6649	2.39733e-10	4.28052e-09	13.5247
11726024_at	1906	EDN1	endothelin 1	1.72633	7.25499	13.1283	1.34023e-10	2.5721e-09	14.1295
11727589_a_at	53833	IL20RB	interleukin 20 receptor subunit beta	1.7255	5.31028	18.0735	6.59615e-13	2.53672e-11	19.6423
11716971_a_at	22808	MRAS	muscle RAS oncogene homolog	1.72518	5.93418	18.9854	2.85889e-13	1.25333e-11	20.506
11733140_s_at	10124	ARL4A	ADP ribosylation factor like GTPase 4A	1.72484	9.83403	22.5053	1.54891e-14	1.06477e-12	23.5053
11746733_x_at	65983	GRAMD3	GRAM domain containing 3	1.72466	6.77618	19.9747	1.20165e-13	5.95352e-12	21.3998
11719005_a_at	56172	ANKH	ANKH inorganic pyrophosphate transport regulator	1.72418	7.16647	17.7168	9.24378e-13	3.38153e-11	19.2934
11743167_at	2120	ETV6	ETS variant 6	1.72343	6.8158	21.8545	2.56801e-14	1.61709e-12	22.9868
11744286_s_at	875	CBS	cystathionine-beta-synthase	1.72343	10.1567	22.9253	1.12574e-14	8.1579e-13	23.8322
11744286_s_at	102724560	CBSL	cystathionine-beta-synthase like	1.72343	10.1567	22.9253	1.12574e-14	8.1579e-13	23.8322
11729176_at	56062	KLHL4	kelch like family member 4	1.72314	5.68809	9.54472	1.99252e-08	2.14438e-07	8.92619
11726870_at	26040	SETBP1	SET binding protein 1	1.71715	7.47037	20.3038	9.08569e-14	4.70886e-12	21.6878
11752779_x_at	633	BGN	biglycan	1.7165	7.38451	12.5435	2.80004e-10	4.91622e-09	13.3632
11740829_at	84144	SYDE2	synapse defective Rho GTPase homolog 2	1.71636	5.91367	16.3663	3.51404e-12	1.06901e-10	17.9106
11721917_a_at	353322	ANKRD37	ankyrin repeat domain 37	1.71405	8.03125	24.5372	3.4742e-15	3.04886e-13	25.0338
11715942_a_at	358	AQP1	aquaporin 1 (Colton blood group)	1.71361	4.37606	9.90157	1.14327e-08	1.30323e-07	9.50388
11748436_x_at	10486	CAP2	CAP, adenylate cyclase-associated protein, 2 (yeast)	1.7117	8.0985	18.9331	2.99628e-13	1.30317e-11	20.4575
11724424_at	8111	GPR68	G protein-coupled receptor 68	1.71118	6.70615	13.4162	9.41711e-11	1.88857e-09	14.4965
11722992_a_at	1756	DMD	dystrophin	1.70927	4.25305	10.151	7.81941e-09	9.32134e-08	9.89901
11734818_at	323	APBB2	amyloid beta precursor protein binding family B member 2	1.70908	9.41836	22.2018	1.95733e-14	1.28999e-12	23.2654
11728085_s_at	658	BMPR1B	bone morphogenetic protein receptor type 1B	1.70759	5.60358	26.1903	1.11982e-15	1.2049e-13	26.1863
11748034_a_at	8418	CMAHP	cytidine monophospho-N-acetylneuraminic acid hydroxylase, pseudogene	1.70629	5.29729	14.0351	4.50354e-11	9.81517e-10	15.2632
11763167_x_at	4141	MARS	methionyl-tRNA synthetase	1.70607	7.19131	15.8107	6.26274e-12	1.76422e-10	17.3115
11746020_a_at	80745	THUMPD2	THUMP domain containing 2	1.70358	8.2257	22.2593	1.87204e-14	1.24205e-12	23.3111
11741105_a_at	2274	FHL2	four and a half LIM domains 2	1.70297	11.1687	23.2798	8.63611e-15	6.59636e-13	24.1035
11715743_x_at	55920	RCC2	regulator of chromosome condensation 2	1.70293	10.2455	24.7268	3.04006e-15	2.73081e-13	25.1699
11757643_x_at	5270	SERPINE2	serpin family E member 2	1.69887	12.8914	16.4375	3.26717e-12	1.00253e-10	17.9861
11764077_s_at	10085	EDIL3	EGF like repeats and discoidin domains 3	1.69846	10.9275	12.1934	4.41075e-10	7.29403e-09	12.8905
11715793_a_at	72	ACTG2	actin, gamma 2, smooth muscle, enteric	1.69819	8.22199	9.80022	1.3367e-08	1.49989e-07	9.34131
11743252_a_at	800	CALD1	caldesmon 1	1.69076	10.3139	9.51365	2.0927e-08	2.24487e-07	8.87519
11724178_a_at	23500	DAAM2	dishevelled associated activator of morphogenesis 2	1.69005	9.11659	19.3324	2.09967e-13	9.57819e-12	20.8244
11760781_at	8816	DCAF5	DDB1 and CUL4 associated factor 5	1.68919	3.77434	12.6504	2.44207e-10	4.35255e-09	13.5055
11729937_at	4803	NGF	nerve growth factor	1.68807	6.58651	11.8669	6.80371e-10	1.07592e-08	12.4396
11758347_s_at	1649	DDIT3	DNA damage inducible transcript 3	1.68711	8.62647	23.0603	1.01721e-14	7.53694e-13	23.936
11753943_x_at	9645	MICAL2	microtubule associated monooxygenase, calponin and LIM domain containing 2	1.68627	6.59554	26.0942	1.19378e-15	1.26522e-13	26.1213
11719006_at	56172	ANKH	ANKH inorganic pyrophosphate transport regulator	1.68273	6.13693	11.6464	9.16459e-10	1.40347e-08	12.1296
11724322_a_at	1474	CST6	cystatin E/M	1.68235	6.86827	12.3919	3.40465e-10	5.85115e-09	13.1598
11746991_a_at	481	ATP1B1	ATPase Na+/K+ transporting subunit beta 1	1.6794	7.82866	6.7064	2.88599e-06	1.81502e-05	3.76684
11736304_a_at	84981	MIR22HG	MIR22 host gene	1.67917	9.44749	22.7554	1.28002e-14	9.07662e-13	23.7007
11746732_a_at	65983	GRAMD3	GRAM domain containing 3	1.67835	6.53357	13.9671	4.87701e-11	1.0518e-09	15.1804
11756581_s_at	11098	PRSS23	protease, serine 23	1.67808	12.5043	27.2931	5.46142e-16	6.98483e-14	26.9145
11759701_at	1317	SLC31A1	solute carrier family 31 member 1	1.6762	6.47047	16.5727	2.84759e-12	8.8531e-11	18.1286
11726507_a_at	1030	CDKN2B	cyclin dependent kinase inhibitor 2B	1.67602	4.39967	11.1672	1.77865e-09	2.51526e-08	11.4396
11733825_s_at	84886	C1orf198	chromosome 1 open reading frame 198	1.67548	10.5739	14.5268	2.555e-11	6.00188e-10	15.8521
11741106_x_at	2274	FHL2	four and a half LIM domains 2	1.67512	11.4731	29.1294	1.75312e-16	2.8732e-14	28.0622
11718766_at	11098	PRSS23	protease, serine 23	1.67422	11.4696	17.6836	9.54157e-13	3.4674e-11	19.2606
11723092_at	57600	FNIP2	folliculin interacting protein 2	1.67285	8.46854	19.6421	1.60104e-13	7.56864e-12	21.104
11758546_x_at	7421	VDR	vitamin D (1,25- dihydroxyvitamin D3) receptor	1.67237	9.30069	22.7268	1.30809e-14	9.23592e-13	23.6785
11731554_a_at	171024	SYNPO2	synaptopodin 2	1.67156	11.1893	20.2028	9.89487e-14	5.05414e-12	21.5999
11745020_a_at	51330	TNFRSF12A	TNF receptor superfamily member 12A	1.67107	10.2807	17.5887	1.04509e-12	3.72939e-11	19.1664
11758036_s_at	6996	TDG	thymine DNA glycosylase	1.6701	9.51848	15.7338	6.79311e-12	1.89316e-10	17.2272
11722900_s_at	5914	RARA	retinoic acid receptor alpha	1.66826	8.13698	21.4143	3.64437e-14	2.14992e-12	22.6273
11720368_a_at	23670	TMEM2	transmembrane protein 2	1.66618	6.02025	11.5466	1.05033e-09	1.58468e-08	11.9877
11739490_a_at	57205	ATP10D	ATPase phospholipid transporting 10D (putative)	1.66581	6.87942	15.2575	1.13347e-11	2.95268e-10	16.696
11737384_at	5099	PCDH7	protocadherin 7	1.66527	6.82399	13.4568	8.96539e-11	1.80972e-09	14.5476
11737853_at	8995	TNFSF18	TNF superfamily member 18	1.66459	4.25709	13.5962	7.57686e-11	1.55415e-09	14.7225
11730074_a_at	27152	INTU	inturned planar cell polarity protein	1.66459	6.13352	21.1693	4.4408e-14	2.54985e-12	22.4242
11757516_s_at	1124	CHN2	chimerin 2	1.66392	3.83798	9.28254	3.02462e-08	3.11947e-07	8.49226
11757516_s_at	101928168	LOC101928168	uncharacterized LOC101928168	1.66392	3.83798	9.28254	3.02462e-08	3.11947e-07	8.49226
11739768_a_at	5791	PTPRE	protein tyrosine phosphatase, receptor type E	1.66242	6.75897	17.7593	8.87671e-13	3.27036e-11	19.3353
11726311_at	2743	GLRB	glycine receptor beta	1.66209	6.17684	13.1512	1.30278e-10	2.50802e-09	14.159
11748164_a_at	1462	VCAN	versican	1.66092	11.2137	8.7603	7.11645e-08	6.69891e-07	7.60315
11720499_at	10602	CDC42EP3	CDC42 effector protein 3	1.66059	11.1695	23.0252	1.04434e-14	7.70335e-13	23.9091
11750623_a_at	11259	FILIP1L	filamin A interacting protein 1 like	1.66047	9.51577	13.3863	9.76607e-11	1.9546e-09	14.4586
11733954_at	55356	SLC22A15	solute carrier family 22 member 15	1.66005	4.6406	9.11734	3.95081e-08	3.9576e-07	8.21461
11735902_a_at	627	BDNF	brain derived neurotrophic factor	1.65979	9.06244	16.6746	2.56881e-12	8.09315e-11	18.2353
11763166_a_at	4141	MARS	methionyl-tRNA synthetase	1.65976	6.50875	15.4443	9.25773e-12	2.47414e-10	16.906
11747820_x_at	7378	UPP1	uridine phosphorylase 1	1.65923	6.07654	13.7783	6.09584e-11	1.28171e-09	14.9486
11744002_s_at	10797	MTHFD2	methylenetetrahydrofolate dehydrogenase (NADP+ dependent) 2, methenyltetrahydrofolate cyclohydrolase	1.65462	11.5265	19.7603	1.445e-13	6.94878e-12	21.2098
11755106_a_at	27295	PDLIM3	PDZ and LIM domain 3	1.65422	6.6001	13.4262	9.30363e-11	1.87112e-09	14.5091
11719071_s_at	6782	HSPA13	heat shock protein family A (Hsp70) member 13	1.65095	11.0875	14.4591	2.75964e-11	6.40657e-10	15.7721
11757404_x_at	3399	ID3	inhibitor of DNA binding 3, HLH protein	1.65084	9.23185	19.5354	1.75702e-13	8.18192e-12	21.0082
11734642_a_at	627	BDNF	brain derived neurotrophic factor	1.64871	8.5345	22.4155	1.65951e-14	1.12363e-12	23.4346
11715742_s_at	55920	RCC2	regulator of chromosome condensation 2	1.64784	11.0346	26.2939	1.04549e-15	1.14993e-13	26.256
11720498_at	10602	CDC42EP3	CDC42 effector protein 3	1.6473	10.2536	21.5219	3.34329e-14	2.02141e-12	22.7159
11731553_a_at	171024	SYNPO2	synaptopodin 2	1.64665	7.32036	19.7281	1.48593e-13	7.10591e-12	21.181
11754008_x_at	3399	ID3	inhibitor of DNA binding 3, HLH protein	1.64643	8.46242	18.2994	5.34341e-13	2.1124e-11	19.86
11726272_a_at	481	ATP1B1	ATPase Na+/K+ transporting subunit beta 1	1.64596	10.9121	26.916	6.95903e-16	8.48069e-14	26.669
11739469_at	84910	TMEM87B	transmembrane protein 87B	1.64533	7.79881	19.4888	1.83007e-13	8.48914e-12	20.9662
11724481_a_at	9315	NREP	neuronal regeneration related protein	1.64415	11.5847	26.0456	1.23308e-15	1.29578e-13	26.0884
11730155_a_at	6444	SGCD	sarcoglycan delta	1.64386	8.5664	16.6918	2.52471e-12	7.97451e-11	18.2532
11730346_x_at	54517	PUS7	pseudouridylate synthase 7 (putative)	1.64303	8.2057	22.868	1.17548e-14	8.43195e-13	23.7879
11746719_a_at	29995	LMCD1	LIM and cysteine rich domains 1	1.64158	9.15834	18.2488	5.60048e-13	2.20346e-11	19.8115
11750860_a_at	8418	CMAHP	cytidine monophospho-N-acetylneuraminic acid hydroxylase, pseudogene	1.64142	6.70379	10.9034	2.58644e-09	3.5127e-08	11.05
11715659_s_at	54206	ERRFI1	ERBB receptor feedback inhibitor 1	1.64137	10.8469	19.7848	1.41477e-13	6.83163e-12	21.2315
11744285_a_at	875	CBS	cystathionine-beta-synthase	1.63971	8.52423	24.0299	4.98956e-15	4.15056e-13	24.6643
11744285_a_at	102724560	CBSL	cystathionine-beta-synthase like	1.63971	8.52423	24.0299	4.98956e-15	4.15056e-13	24.6643
11729575_a_at	7494	XBP1	X-box binding protein 1	1.63955	10.3941	20.7518	6.25074e-14	3.42994e-12	22.0727
11745260_x_at	6558	SLC12A2	solute carrier family 12 member 2	1.63883	6.57634	11.6488	9.13496e-10	1.39954e-08	12.133
11741222_a_at	51313	FAM198B	family with sequence similarity 198 member B	1.63876	5.7185	13.9263	5.11657e-11	1.09655e-09	15.1306
11736305_x_at	84981	MIR22HG	MIR22 host gene	1.6362	9.85955	22.1713	2.00427e-14	1.31742e-12	23.2411
11749141_a_at	7188	TRAF5	TNF receptor associated factor 5	1.63162	6.42754	18.2529	5.57917e-13	2.19682e-11	19.8154
11742711_at	7058	THBS2	thrombospondin 2	1.63147	11.5976	11.2153	1.66252e-09	2.36863e-08	11.5099
11758063_s_at	166614	DCLK2	doublecortin like kinase 2	1.63057	7.38078	13.5216	8.28971e-11	1.68362e-09	14.629
11747432_a_at	8038	ADAM12	ADAM metallopeptidase domain 12	1.62788	4.73878	16.9833	1.88693e-12	6.23455e-11	18.5548
11744835_s_at	875	CBS	cystathionine-beta-synthase	1.6269	10.1793	22.9406	1.11283e-14	8.0844e-13	23.844
11744835_s_at	102724560	CBSL	cystathionine-beta-synthase like	1.6269	10.1793	22.9406	1.11283e-14	8.0844e-13	23.844
11726271_a_at	481	ATP1B1	ATPase Na+/K+ transporting subunit beta 1	1.62675	8.14796	11.5089	1.10617e-09	1.65808e-08	11.9338
11721335_x_at	5352	PLOD2	procollagen-lysine,2-oxoglutarate 5-dioxygenase 2	1.62669	11.9709	24.8742	2.74238e-15	2.49053e-13	25.2749
11718527_at	9242	MSC	musculin	1.6261	6.54003	18.3317	5.18624e-13	2.06014e-11	19.8909
11741168_a_at	253827	MSRB3	methionine sulfoxide reductase B3	1.6261	8.89924	15.3307	1.04671e-11	2.76157e-10	16.7786
11716665_s_at	9518	GDF15	growth differentiation factor 15	1.62414	8.68317	18.7775	3.44786e-13	1.46987e-11	20.3126
11734742_a_at	3985	LIMK2	LIM domain kinase 2	1.62372	7.78686	19.3212	2.12055e-13	9.6202e-12	20.8142
11715436_at	7078	TIMP3	TIMP metallopeptidase inhibitor 3	1.62306	11.6423	21.8149	2.64949e-14	1.65367e-12	22.9547
11742278_a_at	1491	CTH	cystathionine gamma-lyase	1.61902	7.4585	16.8684	2.11525e-12	6.86519e-11	18.4365
11736568_x_at	51176	LEF1	lymphoid enhancer binding factor 1	1.61865	3.02239	11.9139	6.38779e-10	1.01628e-08	12.5052
11758479_s_at	9068	ANGPTL1	angiopoietin like 1	1.61804	4.87251	12.3147	3.76387e-10	6.36463e-09	13.0555
11744707_a_at	9068	ANGPTL1	angiopoietin like 1	1.61587	5.53303	16.1072	4.59071e-12	1.34289e-10	17.6336
11730861_at	2134	EXTL1	exostosin like glycosyltransferase 1	1.61577	5.61225	13.6978	6.70927e-11	1.39118e-09	14.8489
11756134_a_at	2274	FHL2	four and a half LIM domains 2	1.61312	11.7353	22.6359	1.40171e-14	9.79908e-13	23.6077
11759424_at	308	ANXA5	annexin A5	1.61084	8.86656	19.4867	1.83346e-13	8.4969e-12	20.9643
11751308_a_at	221662	RBM24	RNA binding motif protein 24	1.61023	6.27571	15.6016	7.81982e-12	2.1287e-10	17.0812
11747927_a_at	10631	POSTN	periostin	1.60942	9.80906	18.0529	6.72532e-13	2.57867e-11	19.6223
11748944_a_at	55605	KIF21A	kinesin family member 21A	1.60869	5.06614	13.7295	6.46013e-11	1.34799e-09	14.8883
11716663_a_at	9518	GDF15	growth differentiation factor 15	1.60775	9.70994	18.9004	3.08568e-13	1.33502e-11	20.4272
11716550_at	3280	HES1	hes family bHLH transcription factor 1	1.60768	5.94139	13.1705	1.27216e-10	2.45862e-09	14.1837
11721218_a_at	253827	MSRB3	methionine sulfoxide reductase B3	1.60753	8.92928	18.4778	4.53219e-13	1.83283e-11	20.0302
11729077_at	9495	AKAP5	A-kinase anchoring protein 5	1.60716	3.16531	11.7333	8.14558e-10	1.26583e-08	12.2523
11753435_x_at	6520	SLC3A2	solute carrier family 3 member 2	1.60622	9.4637	19.155	2.45698e-13	1.09667e-11	20.6623
11746637_a_at	4141	MARS	methionyl-tRNA synthetase	1.60507	8.31176	15.1058	1.33805e-11	3.42257e-10	16.5238
11728883_a_at	167681	PRSS35	protease, serine 35	1.60202	8.05827	20.2769	9.29405e-14	4.79353e-12	21.6644
11747737_x_at	1264	CNN1	calponin 1	1.59962	9.47011	16.7274	2.43606e-12	7.75389e-11	18.2903
11729495_at	286499	FAM133A	family with sequence similarity 133 member A	1.59956	4.37041	12.1282	4.80602e-10	7.88968e-09	12.8012
11725602_at	160518	DENND5B	DENN domain containing 5B	1.59917	7.61054	19.8948	1.28694e-13	6.2942e-12	21.3291
11737140_x_at	347273	CAVIN4	caveolae associated protein 4	1.59911	6.16883	15.2844	1.10071e-11	2.88101e-10	16.7264
11718790_at	55502	HES6	hes family bHLH transcription factor 6	1.59892	6.35962	13.3591	1.00954e-10	2.01064e-09	14.4242
11720132_a_at	56907	SPIRE1	spire type actin nucleation factor 1	1.59845	8.20665	21.7566	2.77432e-14	1.72074e-12	22.9075
11725045_a_at	6675	UAP1	UDP-N-acetylglucosamine pyrophosphorylase 1	1.5984	10.7377	15.849	6.01455e-12	1.70109e-10	17.3534
11746934_a_at	56907	SPIRE1	spire type actin nucleation factor 1	1.59794	7.78035	18.5463	4.25611e-13	1.74384e-11	20.0951
11718767_x_at	11098	PRSS23	protease, serine 23	1.59751	12.2996	22.4979	1.55764e-14	1.06633e-12	23.4996
11738779_a_at	255324	EPGN	epithelial mitogen	1.59683	3.36121	13.2563	1.14475e-10	2.2466e-09	14.2935
11729924_at	200424	TET3	tet methylcytosine dioxygenase 3	1.59498	7.63565	13.5241	8.26389e-11	1.67976e-09	14.6323
11719069_s_at	6782	HSPA13	heat shock protein family A (Hsp70) member 13	1.59412	9.09903	14.0788	4.27944e-11	9.38387e-10	15.3163
11741505_s_at	9315	NREP	neuronal regeneration related protein	1.59362	9.02472	20.2054	9.87349e-14	5.04843e-12	21.6021
11722160_a_at	2887	GRB10	growth factor receptor bound protein 10	1.59272	9.84231	22.894	1.15266e-14	8.29228e-13	23.808
11715451_a_at	1284	COL4A2	collagen type IV alpha 2 chain	1.59238	11.2535	14.3478	3.13462e-11	7.13652e-10	15.6397
11745374_a_at	57526	PCDH19	protocadherin 19	1.59118	4.4515	11.1306	1.87284e-09	2.63417e-08	11.3859
11746018_a_at	65983	GRAMD3	GRAM domain containing 3	1.59048	7.66529	15.4894	8.81907e-12	2.37099e-10	16.9564
11737749_a_at	6446	SGK1	serum/glucocorticoid regulated kinase 1	1.58953	9.4018	19.8928	1.28916e-13	6.2988e-12	21.3274
11726830_at	84168	ANTXR1	anthrax toxin receptor 1	1.58916	9.80941	21.2033	4.32028e-14	2.49513e-12	22.4525
11731983_a_at	5744	PTHLH	parathyroid hormone like hormone	1.58774	7.6822	12.7516	2.14732e-10	3.88598e-09	13.6393
11750970_a_at	4015	LOX	lysyl oxidase	1.58759	11.5344	13.9734	4.84102e-11	1.04495e-09	15.1881
11758456_s_at	2673	GFPT1	glutamine--fructose-6-phosphate transaminase 1	1.5872	9.07635	12.8795	1.82743e-10	3.37244e-09	13.8071
11725040_at	2247	FGF2	fibroblast growth factor 2	1.58718	10.2862	8.73186	7.46296e-08	6.99053e-07	7.55377
11733750_a_at	627	BDNF	brain derived neurotrophic factor	1.58693	8.15367	22.4255	1.64673e-14	1.11804e-12	23.4425
11731656_a_at	10451	VAV3	vav guanine nucleotide exchange factor 3	1.5859	4.81989	10.419	5.23744e-09	6.55773e-08	10.3159
11748905_a_at	115908	CTHRC1	collagen triple helix repeat containing 1	1.58507	10.4327	18.1567	6.10234e-13	2.36705e-11	19.7228
11734822_at	323	APBB2	amyloid beta precursor protein binding family B member 2	1.58248	6.97169	12.8213	1.96642e-10	3.59143e-09	13.7308
11741375_a_at	23705	CADM1	cell adhesion molecule 1	1.57954	6.36388	11.7956	7.48828e-10	1.17252e-08	12.3398
11717713_a_at	5064	PALM	paralemmin	1.57781	8.20693	14.4676	2.73305e-11	6.3508e-10	15.7821
11726193_at	57574	MARCH4	membrane associated ring-CH-type finger 4	1.57755	8.99016	14.8846	1.70865e-11	4.21794e-10	16.2699
11718179_a_at	10979	FERMT2	fermitin family member 2	1.5765	10.414	14.0825	4.26102e-11	9.36365e-10	15.3207
11751791_a_at	151887	CCDC80	coiled-coil domain containing 80	1.57538	12.0671	23.5283	7.18793e-15	5.64709e-13	24.2913
11747376_s_at	9236	CCPG1	cell cycle progression 1	1.57296	9.32472	5.96921	1.25113e-05	6.78108e-05	2.25542
11723354_s_at	55636	CHD7	chromodomain helicase DNA binding protein 7	1.57192	5.72994	14.5546	2.47569e-11	5.82941e-10	15.8848
11754821_s_at	81539	SLC38A1	solute carrier family 38 member 1	1.57109	11.2075	25.4222	1.8786e-15	1.82674e-13	25.6602
11752595_a_at	3313	HSPA9	heat shock protein family A (Hsp70) member 9	1.57052	9.50751	24.6896	3.1206e-15	2.79808e-13	25.1432
11730796_x_at	5723	PSPH	phosphoserine phosphatase	1.57043	9.91373	12.7327	2.19943e-10	3.96853e-09	13.6144
11758889_a_at	55603	FAM46A	family with sequence similarity 46 member A	1.56963	9.76277	25.4266	1.87306e-15	1.82494e-13	25.6632
11718656_at	6566	SLC16A1	solute carrier family 16 member 1	1.56788	9.91862	21.7947	2.6921e-14	1.67604e-12	22.9383
11731197_a_at	79899	PRR5L	proline rich 5 like	1.56723	6.82453	20.3996	8.38223e-14	4.3949e-12	21.7707
11755020_a_at	283537	SLC46A3	solute carrier family 46 member 3	1.56587	8.04685	19.7992	1.39734e-13	6.76065e-12	21.2443
11725072_at	79960	JADE1	jade family PHD finger 1	1.56429	8.40185	15.3078	1.07308e-11	2.81613e-10	16.7528
11763395_a_at	92092	ZC3HAV1L	zinc finger CCCH-type containing, antiviral 1 like	1.56375	8.28783	9.39529	2.5252e-08	2.65247e-07	8.67987
11752032_a_at	9644	SH3PXD2A	SH3 and PX domains 2A	1.56368	8.47623	19.7056	1.51517e-13	7.21091e-12	21.1609
11732219_a_at	51175	TUBE1	tubulin epsilon 1	1.56357	9.39283	15.4707	8.99815e-12	2.41259e-10	16.9355
11740508_s_at	23092	ARHGAP26	Rho GTPase activating protein 26	1.56104	6.26403	10.999	2.25634e-09	3.10683e-08	11.1921
11736423_a_at	10631	POSTN	periostin	1.56081	9.78314	17.7847	8.66472e-13	3.21155e-11	19.3603
11715453_a_at	1284	COL4A2	collagen type IV alpha 2 chain	1.55876	9.60436	13.7997	5.94302e-11	1.2549e-09	14.975
11723008_s_at	9236	CCPG1	cell cycle progression 1	1.5583	9.62846	6.24842	7.11767e-06	4.08468e-05	2.83587
11724130_at	2674	GFRA1	GDNF family receptor alpha 1	1.55822	5.81024	14.6088	2.32832e-11	5.52446e-10	15.9486
11763173_s_at	5238	PGM3	phosphoglucomutase 3	1.55795	9.53371	18.9091	3.06155e-13	1.32573e-11	20.4353
11722531_a_at	800	CALD1	caldesmon 1	1.55753	10.9506	11.6207	9.49151e-10	1.44637e-08	12.0931
11744315_at	157285	PRAG1	PEAK1 related kinase activating pseudokinase 1	1.55685	8.35278	16.9807	1.89173e-12	6.24623e-11	18.5522
11730731_s_at	4189	DNAJB9	DnaJ heat shock protein family (Hsp40) member B9	1.55589	8.22224	15.0566	1.41246e-11	3.58328e-10	16.4676
11717451_at	140609	NEK7	NIMA related kinase 7	1.55109	11.5149	10.926	2.50394e-09	3.41683e-08	11.0838
11740133_a_at	800	CALD1	caldesmon 1	1.55042	11.1104	11.7527	7.93437e-10	1.2365e-08	12.2796
11753527_a_at	51715	RAB23	RAB23, member RAS oncogene family	1.54927	6.69114	14.8992	1.68116e-11	4.16254e-10	16.2868
11755182_a_at	11259	FILIP1L	filamin A interacting protein 1 like	1.54804	9.59804	19.5005	1.81145e-13	8.41065e-12	20.9767
11759403_x_at	1462	VCAN	versican	1.54763	10.7222	20.1182	1.06317e-13	5.39711e-12	21.5259
11763248_x_at	1978	EIF4EBP1	eukaryotic translation initiation factor 4E binding protein 1	1.54762	10.1502	15.1073	1.33588e-11	3.41878e-10	16.5254
11724931_a_at	10461	MERTK	MER proto-oncogene, tyrosine kinase	1.54475	3.3763	8.71378	7.69238e-08	7.17284e-07	7.52232
11730357_at	23704	KCNE4	potassium voltage-gated channel subfamily E regulatory subunit 4	1.54428	8.50881	21.473	3.4768e-14	2.07831e-12	22.6757
11726288_a_at	65983	GRAMD3	GRAM domain containing 3	1.54295	7.67956	13.7979	5.95584e-11	1.25708e-09	14.9727
11746124_x_at	56911	MAP3K7CL	MAP3K7 C-terminal like	1.54278	9.7923	17.4672	1.17486e-12	4.15058e-11	19.0453
11736283_s_at	4824	NKX3-1	NK3 homeobox 1	1.53954	7.24248	15.4039	9.67021e-12	2.56912e-10	16.8608
11751415_a_at	1831	TSC22D3	TSC22 domain family member 3	1.53923	8.91802	20.0169	1.15908e-13	5.776e-12	21.437
11751797_a_at	3589	IL11	interleukin 11	1.53917	7.63922	16.3296	3.64864e-12	1.1025e-10	17.8717
11722242_at	23554	TSPAN12	tetraspanin 12	1.53886	5.19723	15.3528	1.02201e-11	2.70505e-10	16.8034
11724133_s_at	6558	SLC12A2	solute carrier family 12 member 2	1.53877	8.08115	13.5262	8.24304e-11	1.67621e-09	14.6349
11741061_a_at	55638	SYBU	syntabulin	1.53855	8.55551	14.0364	4.49682e-11	9.80484e-10	15.2648
11758247_x_at	379	ARL4D	ADP ribosylation factor like GTPase 4D	1.53835	7.83281	17.1194	1.6496e-12	5.56662e-11	18.694
11716934_a_at	151887	CCDC80	coiled-coil domain containing 80	1.53632	12.1409	23.883	5.54844e-15	4.56938e-13	24.5559
11739230_a_at	10124	ARL4A	ADP ribosylation factor like GTPase 4A	1.53609	8.20317	10.4827	4.76661e-09	6.03076e-08	10.4139
11734820_a_at	323	APBB2	amyloid beta precursor protein binding family B member 2	1.5358	5.17225	15.6128	7.72683e-12	2.10827e-10	17.0936
11723149_a_at	10560	SLC19A2	solute carrier family 19 member 2	1.53484	8.12931	13.4188	9.38787e-11	1.88424e-09	14.4997
11744616_a_at	10560	SLC19A2	solute carrier family 19 member 2	1.53484	8.12931	13.4188	9.38787e-11	1.88424e-09	14.4997
11721875_at	23657	SLC7A11	solute carrier family 7 member 11	1.53468	9.2671	23.6953	6.36006e-15	5.16051e-13	24.4164
11762293_a_at	84909	C9orf3	chromosome 9 open reading frame 3	1.53446	6.41621	16.7869	2.29485e-12	7.37078e-11	18.3521
11725393_s_at	84549	MAK16	MAK16 homolog	1.53297	8.87209	20.6204	6.97012e-14	3.76212e-12	21.9606
11731496_at	3624	INHBA	inhibin beta A subunit	1.53154	7.9922	12.6775	2.35919e-10	4.22156e-09	13.5414
11718210_s_at	5831	PYCR1	pyrroline-5-carboxylate reductase 1	1.53118	9.11477	16.9563	1.93819e-12	6.36992e-11	18.5271
11721488_a_at	10395	DLC1	DLC1 Rho GTPase activating protein	1.53053	11.2214	18.7289	3.60314e-13	1.52165e-11	20.2671
11746689_a_at	55603	FAM46A	family with sequence similarity 46 member A	1.53027	8.91317	16.4324	3.28407e-12	1.00647e-10	17.9808
11733904_at	51018	RRP15	ribosomal RNA processing 15 homolog	1.52991	7.15783	14.4878	2.67091e-11	6.23276e-10	15.806
11715794_x_at	72	ACTG2	actin, gamma 2, smooth muscle, enteric	1.52989	9.43085	16.791	2.28532e-12	7.35449e-11	18.3564
11743507_a_at	23092	ARHGAP26	Rho GTPase activating protein 26	1.52858	5.6281	15.0813	1.37461e-11	3.49574e-10	16.4958
11757442_a_at	5270	SERPINE2	serpin family E member 2	1.52768	13.2453	22.2936	1.82305e-14	1.21443e-12	23.3383
11746635_a_at	51176	LEF1	lymphoid enhancer binding factor 1	1.52725	3.92084	9.79592	1.34564e-08	1.50787e-07	9.33438
11756259_s_at	4772	NFATC1	nuclear factor of activated T-cells 1	1.52629	7.54106	20.3852	8.48397e-14	4.44353e-12	21.7583
11717102_a_at	81539	SLC38A1	solute carrier family 38 member 1	1.52463	8.9709	8.56558	9.87417e-08	8.95587e-07	7.263
11758014_s_at	7046	TGFBR1	transforming growth factor beta receptor 1	1.52375	10.7418	17.4263	1.22233e-12	4.29071e-11	19.0043
11731196_a_at	79899	PRR5L	proline rich 5 like	1.52323	7.44689	11.9474	6.1085e-10	9.77472e-09	12.5517
11740238_a_at	55959	SULF2	sulfatase 2	1.52285	7.17688	16.189	4.21735e-12	1.24918e-10	17.7215
11751117_x_at	87	ACTN1	actinin alpha 1	1.52271	8.53319	13.0732	1.43486e-10	2.73464e-09	14.0586
11728761_a_at	861	RUNX1	runt related transcription factor 1	1.52182	10.4117	14.0784	4.28115e-11	9.38387e-10	15.3158
11728761_a_at	100506403	LOC100506403	uncharacterized LOC100506403	1.52182	10.4117	14.0784	4.28115e-11	9.38387e-10	15.3158
11749774_x_at	56911	MAP3K7CL	MAP3K7 C-terminal like	1.52155	9.72596	22.3279	1.7753e-14	1.18741e-12	23.3655
11759289_at	10000	AKT3	AKT serine/threonine kinase 3	1.5198	6.7178	15.4156	9.54907e-12	2.54239e-10	16.8739
11739379_a_at	51313	FAM198B	family with sequence similarity 198 member B	1.51937	8.15898	14.5261	2.55691e-11	6.00352e-10	15.8513
11758246_s_at	379	ARL4D	ADP ribosylation factor like GTPase 4D	1.51878	8.65897	14.0415	4.46998e-11	9.75063e-10	15.271
11747928_x_at	10631	POSTN	periostin	1.51799	10.0599	16.3439	3.59536e-12	1.09039e-10	17.8869
11733071_a_at	6520	SLC3A2	solute carrier family 3 member 2	1.51614	10.2714	19.1178	2.53972e-13	1.12941e-11	20.6281
11723687_a_at	55603	FAM46A	family with sequence similarity 46 member A	1.51516	9.02486	22.2234	1.92491e-14	1.27031e-12	23.2825
11724586_a_at	6857	SYT1	synaptotagmin 1	1.51462	6.24063	17.7058	9.34157e-13	3.41226e-11	19.2825
11736073_a_at	219	ALDH1B1	aldehyde dehydrogenase 1 family member B1	1.51452	6.46127	15.52	8.53352e-12	2.30047e-10	16.9906
11757783_s_at	1462	VCAN	versican	1.51445	11.596	23.1628	9.4219e-15	7.06571e-13	24.0144
11755009_s_at	1462	VCAN	versican	1.51435	12.3703	24.3607	3.93718e-15	3.37147e-13	24.9061
11739505_a_at	29995	LMCD1	LIM and cysteine rich domains 1	1.51371	11.8283	24.0127	5.0519e-15	4.18243e-13	24.6516
11733698_s_at	6446	SGK1	serum/glucocorticoid regulated kinase 1	1.51188	11.3907	21.4911	3.42677e-14	2.05337e-12	22.6906
11721623_a_at	4222	MEOX1	mesenchyme homeobox 1	1.50949	3.79846	8.4611	1.17943e-07	1.04766e-06	7.07851
11730938_x_at	5831	PYCR1	pyrroline-5-carboxylate reductase 1	1.50735	9.04872	19.9024	1.27853e-13	6.26545e-12	21.3359
11716203_a_at	4256	MGP	matrix Gla protein	1.5069	10.8664	18.6462	3.88483e-13	1.62398e-11	20.1894
11741582_a_at	6520	SLC3A2	solute carrier family 3 member 2	1.50644	10.4487	21.1245	4.60538e-14	2.63214e-12	22.3868
11741149_x_at	6520	SLC3A2	solute carrier family 3 member 2	1.5039	10.3012	17.3734	1.28678e-12	4.4883e-11	18.9511
11754368_a_at	2200	FBN1	fibrillin 1	1.50196	12.3942	19.6669	1.5668e-13	7.44228e-12	21.1263
11720064_a_at	152007	GLIPR2	GLI pathogenesis related 2	1.49984	9.8727	23.219	9.03521e-15	6.82745e-13	24.0573
11728391_s_at	29967	LRP12	LDL receptor related protein 12	1.49854	9.03914	16.1024	4.61371e-12	1.34723e-10	17.6284
11740387_at	57477	SHROOM4	shroom family member 4	1.49853	5.88122	13.488	8.63281e-11	1.74686e-09	14.5869
11720780_a_at	57535	KIAA1324	KIAA1324	1.49758	5.32199	14.2665	3.44206e-11	7.72979e-10	15.5425
11730578_at	79924	ADM2	adrenomedullin 2	1.49705	6.57726	10.5957	4.03765e-09	5.20831e-08	10.5866
11737764_a_at	25987	TSKU	tsukushi, small leucine rich proteoglycan	1.4966	7.90259	16.7621	2.35247e-12	7.53142e-11	18.3264
11728332_a_at	79047	KCTD15	potassium channel tetramerization domain containing 15	1.49462	6.57776	12.9647	1.64249e-10	3.07935e-09	13.918
11756905_a_at	285761	DCBLD1	discoidin, CUB and LCCL domain containing 1	1.49448	6.93149	22.0006	2.2897e-14	1.46609e-12	23.1045
11728882_a_at	167681	PRSS35	protease, serine 35	1.49333	8.73638	15.832	6.12329e-12	1.72789e-10	17.3349
11734941_x_at	55924	FAM212B	family with sequence similarity 212 member B	1.49222	6.38653	14.9644	1.5639e-11	3.91954e-10	16.3618
11734941_x_at	101928718	LOC101928718	uncharacterized LOC101928718	1.49222	6.38653	14.9644	1.5639e-11	3.91954e-10	16.3618
11717452_x_at	140609	NEK7	NIMA related kinase 7	1.48829	11.7913	12.5953	2.62006e-10	4.63638e-09	13.4323
11730866_a_at	374378	GALNT18	polypeptide N-acetylgalactosaminyltransferase 18	1.48742	6.80497	13.7587	6.23907e-11	1.30793e-09	14.9244
11723686_s_at	55603	FAM46A	family with sequence similarity 46 member A	1.48513	9.99463	22.527	1.52338e-14	1.05013e-12	23.5224
11746555_x_at	6678	SPARC	secreted protein acidic and cysteine rich	1.48486	12.4994	21.0126	5.0451e-14	2.84081e-12	22.2931
11756509_a_at	25805	BAMBI	BMP and activin membrane bound inhibitor	1.48423	7.66124	21.747	2.79551e-14	1.73171e-12	22.8996
11718326_at	55841	WWC3	WWC family member 3	1.48322	8.75738	18.1905	5.91309e-13	2.29999e-11	19.7553
11735991_at	51520	LARS	leucyl-tRNA synthetase	1.48181	8.34796	10.9259	2.50455e-09	3.41683e-08	11.0835
11736227_a_at	388272	C16orf87	chromosome 16 open reading frame 87	1.48058	7.77947	8.01161	2.57362e-07	2.102e-06	6.26878
11718026_a_at	135112	NCOA7	nuclear receptor coactivator 7	1.48025	7.2732	15.4983	8.73513e-12	2.35226e-10	16.9663
11728776_s_at	7421	VDR	vitamin D (1,25- dihydroxyvitamin D3) receptor	1.48021	9.60558	13.0794	1.42394e-10	2.71592e-09	14.0665
11725039_at	2247	FGF2	fibroblast growth factor 2	1.48005	9.88602	14.9478	1.59284e-11	3.97767e-10	16.3428
11719959_at	8879	SGPL1	sphingosine-1-phosphate lyase 1	1.47992	8.60365	25.0507	2.42572e-15	2.23995e-13	25.4
11746509_a_at	6996	TDG	thymine DNA glycosylase	1.47942	5.44868	11.4977	1.12329e-09	1.67968e-08	11.9179
11724585_a_at	6857	SYT1	synaptotagmin 1	1.4788	6.73125	16.3402	3.60911e-12	1.09389e-10	17.883
11723091_s_at	57600	FNIP2	folliculin interacting protein 2	1.47653	8.91915	14.2936	3.33594e-11	7.53594e-10	15.575
11754367_x_at	55679	LIMS2	LIM zinc finger domain containing 2	1.47567	7.5239	9.5993	1.82851e-08	1.98339e-07	9.01551
11746697_a_at	6520	SLC3A2	solute carrier family 3 member 2	1.47554	10.3143	20.4163	8.26515e-14	4.33811e-12	21.7852
11739971_at	9891	NUAK1	NUAK family kinase 1	1.47486	6.07681	11.0016	2.2481e-09	3.09788e-08	11.1959
11726831_at	84168	ANTXR1	anthrax toxin receptor 1	1.47457	7.17437	18.501	4.43669e-13	1.79995e-11	20.0522
11731082_at	255488	RNF144B	ring finger protein 144B	1.47369	5.86629	9.70014	1.56159e-08	1.71991e-07	9.1796
11723234_at	10964	IFI44L	interferon induced protein 44 like	1.47039	5.85413	6.12502	9.1213e-06	5.09432e-05	2.5805
11758074_s_at	389136	VGLL3	vestigial like family member 3	1.46983	7.97878	13.1232	1.34872e-10	2.58639e-09	14.123
11716728_s_at	7168	TPM1	tropomyosin 1 (alpha)	1.46958	13.1193	21.2476	4.16795e-14	2.42128e-12	22.4894
11750599_a_at	114880	OSBPL6	oxysterol binding protein like 6	1.46786	8.29639	22.0321	2.23395e-14	1.43597e-12	23.1298
11748016_a_at	72	ACTG2	actin, gamma 2, smooth muscle, enteric	1.46737	9.71425	10.4893	4.72065e-09	5.98305e-08	10.424
11755968_a_at	3084	NRG1	neuregulin 1	1.46681	4.9025	16.9291	1.9912e-12	6.50955e-11	18.4991
11726182_at	148113	CILP2	cartilage intermediate layer protein 2	1.4664	5.57176	11.2067	1.68262e-09	2.39452e-08	11.4974
11739303_a_at	10395	DLC1	DLC1 Rho GTPase activating protein	1.46572	11.6726	25.1616	2.24666e-15	2.09808e-13	25.4781
11717559_a_at	3983	ABLIM1	actin binding LIM protein 1	1.46414	9.3402	17.6956	9.43287e-13	3.44053e-11	19.2724
11757884_s_at	253827	MSRB3	methionine sulfoxide reductase B3	1.46365	11.2026	18.4833	4.50933e-13	1.82643e-11	20.0354
11755540_a_at	54517	PUS7	pseudouridylate synthase 7 (putative)	1.46309	5.88314	21.9184	2.44225e-14	1.55172e-12	23.0383
11749094_a_at	29940	DSE	dermatan sulfate epimerase	1.46199	9.1478	11.8576	6.88858e-10	1.08825e-08	12.4267
11729186_at	56902	PNO1	partner of NOB1 homolog	1.46185	8.0403	16.6464	2.64305e-12	8.29011e-11	18.2058
11743969_s_at	87	ACTN1	actinin alpha 1	1.46094	11.0888	19.9278	1.25093e-13	6.16068e-12	21.3584
11759402_s_at	1462	VCAN	versican	1.46063	10.7036	7.77636	3.91236e-07	3.06057e-06	5.8345
11750861_x_at	8418	CMAHP	cytidine monophospho-N-acetylneuraminic acid hydroxylase, pseudogene	1.45915	6.31897	12.8229	1.96251e-10	3.58562e-09	13.7329
11759901_x_at	9236	CCPG1	cell cycle progression 1	1.45615	8.20186	15.7981	6.34617e-12	1.78367e-10	17.2978
11733955_at	55356	SLC22A15	solute carrier family 22 member 15	1.45484	7.23608	14.6972	2.10719e-11	5.05797e-10	16.0522
11755767_a_at	9853	RUSC2	RUN and SH3 domain containing 2	1.45475	9.70671	18.8452	3.24323e-13	1.39707e-11	20.3758
11730142_a_at	2044	EPHA5	EPH receptor A5	1.45472	3.95213	13.8073	5.88964e-11	1.24416e-09	14.9844
11752842_a_at	11167	FSTL1	follistatin like 1	1.45454	8.4384	19.7173	1.49978e-13	7.1583e-12	21.1714
11718181_s_at	10979	FERMT2	fermitin family member 2	1.45444	11.8536	17.0818	1.71178e-12	5.73238e-11	18.6557
11754539_s_at	90768	LOC90768	uncharacterized LOC90768	1.45168	4.05785	7.46804	6.84933e-07	5.04701e-06	5.25427
11715435_s_at	7078	TIMP3	TIMP metallopeptidase inhibitor 3	1.45053	12.8061	19.6602	1.57605e-13	7.47906e-12	21.1203
11763693_a_at	2744	GLS	glutaminase	1.45005	11.044	9.72632	1.49917e-08	1.65702e-07	9.22202
11750172_a_at	8218	CLTCL1	clathrin heavy chain like 1	1.44941	7.06295	16.5862	2.80885e-12	8.7657e-11	18.1427
11757538_a_at	2805	GOT1	glutamic-oxaloacetic transaminase 1	1.44933	8.6121	17.8138	8.42837e-13	3.1342e-11	19.3889
11745019_a_at	102724560	CBSL	cystathionine-beta-synthase like	1.44825	8.12483	16.5022	3.05861e-12	9.44392e-11	18.0545
11745019_a_at	875	CBS	cystathionine-beta-synthase	1.44825	8.12483	16.5022	3.05861e-12	9.44392e-11	18.0545
11737750_s_at	6446	SGK1	serum/glucocorticoid regulated kinase 1	1.44739	11.6113	20.1865	1.00331e-13	5.11417e-12	21.5856
11737982_a_at	64754	SMYD3	SET and MYND domain containing 3	1.4465	9.21916	14.8201	1.83621e-11	4.49028e-10	16.1952
11727985_at	55714	TENM3	teneurin transmembrane protein 3	1.44609	5.42409	10.1588	7.72774e-09	9.23652e-08	9.91128
11728939_at	158158	RASEF	RAS and EF-hand domain containing	1.44492	5.39413	10.5983	4.02192e-09	5.18939e-08	10.5907
11725714_a_at	6208	RPS14	ribosomal protein S14	1.44411	9.07249	12.4051	3.34669e-10	5.76335e-09	13.1777
11755781_a_at	1953	MEGF6	multiple EGF like domains 6	1.44284	7.64908	8.11594	2.14231e-07	1.78267e-06	6.45906
11732965_a_at	1756	DMD	dystrophin	1.44216	4.38227	11.6268	9.41255e-10	1.43655e-08	12.1018
11733751_s_at	627	BDNF	brain derived neurotrophic factor	1.44174	9.47006	18.0838	6.53296e-13	2.51438e-11	19.6523
11732078_a_at	84141	EVA1A	eva-1 homolog A, regulator of programmed cell death	1.44078	7.72915	15.873	5.86433e-12	1.66431e-10	17.3797
11720850_a_at	51715	RAB23	RAB23, member RAS oncogene family	1.43949	8.4273	18.6533	3.85963e-13	1.61481e-11	20.1961
11753434_a_at	6520	SLC3A2	solute carrier family 3 member 2	1.43824	9.20462	17.7403	9.03918e-13	3.32388e-11	19.3165
11753244_a_at	627	BDNF	brain derived neurotrophic factor	1.43783	10.3673	16.2823	3.83049e-12	1.15112e-10	17.8213
11727527_x_at	7139	TNNT2	troponin T2, cardiac type	1.43655	3.73115	9.84271	1.25173e-08	1.41319e-07	9.40962
11717829_s_at	1831	TSC22D3	TSC22 domain family member 3	1.43167	10.288	23.1555	9.47336e-15	7.09355e-13	24.0088
11763320_x_at	2744	GLS	glutaminase	1.43131	11.3345	10.6246	3.87051e-09	5.02355e-08	10.6306
11721334_a_at	5352	PLOD2	procollagen-lysine,2-oxoglutarate 5-dioxygenase 2	1.43104	11.9882	12.0999	4.98884e-10	8.16813e-09	12.7624
11721876_s_at	23657	SLC7A11	solute carrier family 7 member 11	1.43072	10.3561	22.6371	1.40043e-14	9.79908e-13	23.6086
11728758_at	26511	CHIC2	cysteine rich hydrophobic domain 2	1.42836	10.5507	13.3403	1.0329e-10	2.05232e-09	14.4004
11734988_s_at	10116	FEM1B	fem-1 homolog B	1.42763	6.88492	17.7703	8.78416e-13	3.24457e-11	19.3461
11763172_at	5238	PGM3	phosphoglucomutase 3	1.42762	6.60342	7.35363	8.45873e-07	6.09321e-06	5.03574
11740521_a_at	160428	ALDH1L2	aldehyde dehydrogenase 1 family member L2	1.42744	6.23002	14.4483	2.79388e-11	6.47394e-10	15.7593
11740140_a_at	25780	RASGRP3	RAS guanyl releasing protein 3	1.42685	4.0121	12.3191	3.74243e-10	6.33806e-09	13.0614
11715931_s_at	6446	SGK1	serum/glucocorticoid regulated kinase 1	1.42603	11.4614	17.8291	8.3065e-13	3.0912e-11	19.4039
11737874_a_at	23213	SULF1	sulfatase 1	1.42547	10.4381	17.5655	1.06865e-12	3.80523e-11	19.1433
11726384_at	10129	FRY	FRY microtubule binding protein	1.42541	7.64521	15.3348	1.04211e-11	2.75384e-10	16.7832
11759417_s_at	3313	HSPA9	heat shock protein family A (Hsp70) member 9	1.42394	8.56124	17.844	8.19058e-13	3.05266e-11	19.4185
11749671_a_at	4862	NPAS2	neuronal PAS domain protein 2	1.42329	5.57175	12.8523	1.89104e-10	3.47299e-09	13.7715
11718908_s_at	9435	CHST2	carbohydrate sulfotransferase 2	1.42325	7.50341	11.3041	1.46844e-09	2.12889e-08	11.6391
11732915_a_at	343450	KCNT2	potassium sodium-activated channel subfamily T member 2	1.42238	7.93963	14.365	3.07316e-11	7.01274e-10	15.6603
11743477_at	10165	SLC25A13	solute carrier family 25 member 13	1.42132	7.97889	16.3522	3.565e-12	1.08251e-10	17.8957
11752169_a_at	160428	ALDH1L2	aldehyde dehydrogenase 1 family member L2	1.4212	6.03922	13.5904	7.63054e-11	1.56322e-09	14.7152
11749833_s_at	183	AGT	angiotensinogen	1.4208	4.91891	10.8222	2.90607e-09	3.88955e-08	10.9288
11743067_at	6478	SIAH2	siah E3 ubiquitin protein ligase 2	1.41993	7.59474	14.8635	1.74936e-11	4.29486e-10	16.2455
11728022_a_at	55076	TMEM45A	transmembrane protein 45A	1.4199	10.576	22.3855	1.69816e-14	1.1434e-12	23.411
11757735_s_at	4189	DNAJB9	DnaJ heat shock protein family (Hsp40) member B9	1.41874	10.6581	21.366	3.78844e-14	2.22167e-12	22.5875
11716681_at	55334	SLC39A9	solute carrier family 39 member 9	1.41836	6.41975	9.2427	3.22497e-08	3.29793e-07	8.4256
11725392_a_at	84549	MAK16	MAK16 homolog	1.4174	8.06027	20.2752	9.30717e-14	4.79353e-12	21.663
11746395_x_at	4897	NRCAM	neuronal cell adhesion molecule	1.41676	3.64347	9.09814	4.0762e-08	4.06184e-07	8.18214
11743744_at	254228	FAM26E	family with sequence similarity 26 member E	1.41623	7.47004	20.354	8.70922e-14	4.53273e-12	21.7313
11732820_a_at	221468	TMEM217	transmembrane protein 217	1.41579	7.52578	11.8959	6.54392e-10	1.03878e-08	12.4801
11743253_x_at	800	CALD1	caldesmon 1	1.41527	11.3577	13.4742	8.77815e-11	1.77409e-09	14.5695
11725073_s_at	79960	JADE1	jade family PHD finger 1	1.41521	10.3497	22.95	1.10505e-14	8.04953e-13	23.8512
11743682_s_at	7071	KLF10	Kruppel like factor 10	1.41465	10.1467	13.8346	5.70198e-11	1.20813e-09	15.018
11715920_a_at	10424	PGRMC2	progesterone receptor membrane component 2	1.41313	11.4227	21.8704	2.53613e-14	1.59906e-12	22.9996
11729187_x_at	56902	PNO1	partner of NOB1 homolog	1.41277	8.20445	17.1524	1.59677e-12	5.42804e-11	18.7277
11751116_a_at	87	ACTN1	actinin alpha 1	1.41078	9.55445	14.4743	2.7121e-11	6.314e-10	15.7901
11748005_a_at	10129	FRY	FRY microtubule binding protein	1.41054	6.12078	17.491	1.14818e-12	4.06045e-11	19.0691
11741799_a_at	54880	BCOR	BCL6 corepressor	1.40935	7.5256	17.7455	8.99484e-13	3.31003e-11	19.3216
11740596_a_at	7042	TGFB2	transforming growth factor beta 2	1.40894	6.17542	20.3149	9.0013e-14	4.67001e-12	21.6974
11737331_at	5137	PDE1C	phosphodiesterase 1C	1.40744	6.91803	20.0868	1.09196e-13	5.51496e-12	21.4984
11724377_at	55824	PAG1	phosphoprotein membrane anchor with glycosphingolipid microdomains 1	1.40738	6.07121	12.296	3.85659e-10	6.48816e-09	13.0302
11756961_a_at	10525	HYOU1	hypoxia up-regulated 1	1.40613	9.24021	14.4671	2.7347e-11	6.35166e-10	15.7815
11746207_a_at	114884	OSBPL10	oxysterol binding protein like 10	1.40493	6.31416	13.9283	5.10471e-11	1.09518e-09	15.133
11733068_s_at	7071	KLF10	Kruppel like factor 10	1.40402	10.3062	13.3246	1.05287e-10	2.08615e-09	14.3805
11736812_at	80380	PDCD1LG2	programmed cell death 1 ligand 2	1.40304	5.89004	17.4948	1.14395e-12	4.05007e-11	19.0729
11758737_s_at	10424	PGRMC2	progesterone receptor membrane component 2	1.40301	10.655	17.699	9.40267e-13	3.43204e-11	19.2757
11743043_a_at	10516	FBLN5	fibulin 5	1.40271	11.1957	17.6015	1.03234e-12	3.69446e-11	19.1791
11723769_at	28966	SNX24	sorting nexin 24	1.40157	7.86087	8.33222	1.47125e-07	1.27507e-06	6.84901
11720063_a_at	152007	GLIPR2	GLI pathogenesis related 2	1.4011	8.981	14.8627	1.75087e-11	4.29646e-10	16.2446
11725069_s_at	79960	JADE1	jade family PHD finger 1	1.40094	10.3609	21.3085	3.96807e-14	2.32151e-12	22.5399
11758943_s_at	205	AK4	adenylate kinase 4	1.40088	5.68793	14.4229	2.8761e-11	6.64268e-10	15.7291
11736706_a_at	11234	HPS5	HPS5, biogenesis of lysosomal organelles complex 2 subunit 2	1.40019	7.27173	20.2403	9.58605e-14	4.92691e-12	21.6326
11732415_s_at	7074	TIAM1	T-cell lymphoma invasion and metastasis 1	1.39954	5.09942	9.36341	2.65698e-08	2.77324e-07	8.62698
11722937_s_at	151963	MB21D2	Mab-21 domain containing 2	1.39922	7.47799	22.0347	2.22952e-14	1.43498e-12	23.1318
11739380_a_at	51313	FAM198B	family with sequence similarity 198 member B	1.39786	5.25204	11.669	8.88733e-10	1.36821e-08	12.1616
11736045_a_at	4628	MYH10	myosin heavy chain 10	1.3963	5.76313	15.9393	5.47011e-12	1.5668e-10	17.4518
11725266_at	1286	COL4A4	collagen type IV alpha 4 chain	1.39565	2.8936	7.50773	6.36838e-07	4.72922e-06	5.32967
11722533_x_at	800	CALD1	caldesmon 1	1.39493	11.4887	13.058	1.46232e-10	2.77735e-09	14.0389
11752499_a_at	800	CALD1	caldesmon 1	1.39436	10.7702	10.3997	5.38877e-09	6.73018e-08	10.2863
11753216_a_at	4677	NARS	asparaginyl-tRNA synthetase	1.39422	8.22445	16.686	2.53961e-12	8.01133e-11	18.2471
11724886_a_at	54674	LRRN3	leucine rich repeat neuronal 3	1.39417	8.6588	15.5202	8.53198e-12	2.30047e-10	16.9907
11718905_x_at	11259	FILIP1L	filamin A interacting protein 1 like	1.39203	9.84802	16.1031	4.61041e-12	1.34706e-10	17.6291
11739995_a_at	64417	TMEM267	transmembrane protein 267	1.39174	7.53255	17.0346	1.79343e-12	5.96543e-11	18.6074
11750727_a_at	64417	TMEM267	transmembrane protein 267	1.39174	7.53255	17.0346	1.79343e-12	5.96543e-11	18.6074
11722155_a_at	166929	SGMS2	sphingomyelin synthase 2	1.38958	5.15139	9.45279	2.30446e-08	2.44868e-07	8.77497
11720222_at	2673	GFPT1	glutamine--fructose-6-phosphate transaminase 1	1.389	10.1002	14.2927	3.33947e-11	7.54047e-10	15.5739
11731008_a_at	112840	WDR89	WD repeat domain 89	1.388	5.38525	15.0685	1.39404e-11	3.54017e-10	16.4812
11746554_a_at	6678	SPARC	secreted protein acidic and cysteine rich	1.38714	12.2738	15.6797	7.19478e-12	1.98609e-10	17.1676
11763174_at	5238	PGM3	phosphoglucomutase 3	1.38619	8.11461	14.4337	2.8408e-11	6.57034e-10	15.742
11728966_s_at	90333	ZNF468	zinc finger protein 468	1.38343	4.65306	6.62715	3.3671e-06	2.08501e-05	3.60767
11728966_s_at	7576	ZNF28	zinc finger protein 28	1.38343	4.65306	6.62715	3.3671e-06	2.08501e-05	3.60767
11755691_a_at	10395	DLC1	DLC1 Rho GTPase activating protein	1.38287	11.9377	21.8813	2.51445e-14	1.59147e-12	23.0084
11743933_a_at	10451	VAV3	vav guanine nucleotide exchange factor 3	1.38205	4.78388	15.2524	1.13969e-11	2.96576e-10	16.6903
11740288_a_at	1134	CHRNA1	cholinergic receptor nicotinic alpha 1 subunit	1.38054	3.70771	9.54941	1.97784e-08	2.12997e-07	8.93388
11755175_a_at	259217	HSPA12A	heat shock protein family A (Hsp70) member 12A	1.37874	8.13254	14.8946	1.68992e-11	4.18005e-10	16.2814
11746623_a_at	4306	NR3C2	nuclear receptor subfamily 3 group C member 2	1.3785	4.35403	9.64816	1.69369e-08	1.85094e-07	9.09516
11744168_at	1805	DPT	dermatopontin	1.37833	6.91041	14.4427	2.81182e-11	6.51245e-10	15.7526
11731181_a_at	94240	EPSTI1	epithelial stromal interaction 1	1.37696	6.68874	8.71855	7.63117e-08	7.11844e-07	7.53062
11736395_a_at	669	BPGM	bisphosphoglycerate mutase	1.37607	8.92832	8.95866	5.12204e-08	4.98163e-07	7.94481
11720221_at	2673	GFPT1	glutamine--fructose-6-phosphate transaminase 1	1.37412	10.2897	19.3125	2.1369e-13	9.6678e-12	20.8063
11752419_a_at	3096	HIVEP1	human immunodeficiency virus type I enhancer binding protein 1	1.3736	6.85764	11.7909	7.53566e-10	1.17919e-08	12.3332
11753958_a_at	2617	GARS	glycyl-tRNA synthetase	1.37323	12.6377	25.1408	2.27911e-15	2.12039e-13	25.4635
11720223_at	2673	GFPT1	glutamine--fructose-6-phosphate transaminase 1	1.37296	9.12696	24.7316	3.02983e-15	2.72657e-13	25.1733
11734793_at	6617	SNAPC1	small nuclear RNA activating complex polypeptide 1	1.37247	8.84012	12.7322	2.20095e-10	3.96853e-09	13.6136
11741271_a_at	57120	GOPC	golgi associated PDZ and coiled-coil motif containing	1.3712	10.4175	11.3728	1.33469e-09	1.95852e-08	11.7384
11757855_a_at	2617	GARS	glycyl-tRNA synthetase	1.37091	12.5783	23.1219	9.71348e-15	7.23727e-13	23.9832
11739468_at	84910	TMEM87B	transmembrane protein 87B	1.37074	8.38494	13.6789	6.86234e-11	1.41758e-09	14.8255
11737195_a_at	151393	RMDN2	regulator of microtubule dynamics 2	1.36824	6.20444	10.4566	4.95369e-09	6.24073e-08	10.3739
11723145_a_at	64901	RANBP17	RAN binding protein 17	1.36792	5.49106	13.0973	1.39265e-10	2.66444e-09	14.0896
11724070_a_at	55274	PHF10	PHD finger protein 10	1.36681	8.17347	14.352	3.11931e-11	7.10494e-10	15.6448
11736752_x_at	3356	HTR2A	5-hydroxytryptamine receptor 2A	1.36666	5.06892	13.9816	4.79487e-11	1.03725e-09	15.1981
11746476_x_at	800	CALD1	caldesmon 1	1.36634	11.1313	12.1278	4.80859e-10	7.89129e-09	12.8007
11728516_a_at	9811	CTIF	cap binding complex dependent translation initiation factor	1.36627	8.07649	13.3718	9.93954e-11	1.9845e-09	14.4403
11756387_x_at	10124	ARL4A	ADP ribosylation factor like GTPase 4A	1.36592	8.71178	17.1595	1.58581e-12	5.40314e-11	18.7348
11728558_a_at	11077	HSF2BP	heat shock transcription factor 2 binding protein	1.36493	6.1016	14.9323	1.62045e-11	4.03442e-10	16.325
11728558_a_at	105379490	LOC105379490	uncharacterized LOC105379490	1.36493	6.1016	14.9323	1.62045e-11	4.03442e-10	16.325
11739470_at	84910	TMEM87B	transmembrane protein 87B	1.36411	7.5207	20.5373	7.46974e-14	3.98829e-12	21.8894
11755581_a_at	26524	LATS2	large tumor suppressor kinase 2	1.36231	10.2735	17.9943	7.1058e-13	2.71166e-11	19.5654
11758176_s_at	57205	ATP10D	ATPase phospholipid transporting 10D (putative)	1.3612	9.73669	14.1543	3.91929e-11	8.6911e-10	15.4076
11728635_a_at	23431	AP4E1	adaptor related protein complex 4 epsilon 1 subunit	1.36102	8.89737	17.3293	1.34316e-12	4.66526e-11	18.9067
11716866_x_at	6510	SLC1A5	solute carrier family 1 member 5	1.36096	9.50928	14.2085	3.68076e-11	8.20997e-10	15.4728
11721960_a_at	401548	SNX30	sorting nexin family member 30	1.36055	8.69788	15.9646	5.32655e-12	1.531e-10	17.4794
11716775_a_at	26064	RAI14	retinoic acid induced 14	1.36041	10.5239	19.3357	2.09356e-13	9.55912e-12	20.8275
11756106_a_at	26040	SETBP1	SET binding protein 1	1.35923	6.73495	15.082	1.37357e-11	3.49574e-10	16.4966
11754529_x_at	6520	SLC3A2	solute carrier family 3 member 2	1.3583	10.5745	16.2155	4.10356e-12	1.21985e-10	17.7499
11728984_a_at	25902	MTHFD1L	methylenetetrahydrofolate dehydrogenase (NADP+ dependent) 1-like	1.35808	10.521	15.519	8.54263e-12	2.30167e-10	16.9894
11740959_a_at	1756	DMD	dystrophin	1.35749	6.12749	9.64354	1.70597e-08	1.86272e-07	9.08764
11725071_at	79960	JADE1	jade family PHD finger 1	1.35692	10.4305	18.5713	4.15994e-13	1.7158e-11	20.1187
11731822_at	8840	WISP1	WNT1 inducible signaling pathway protein 1	1.35691	4.87308	12.4104	3.32411e-10	5.73264e-09	13.1847
11728986_x_at	25902	MTHFD1L	methylenetetrahydrofolate dehydrogenase (NADP+ dependent) 1-like	1.35641	10.4686	18.4031	4.85482e-13	1.94409e-11	19.9591
11742227_at	53842	CLDN22	claudin 22	1.35564	4.68972	12.2703	3.98845e-10	6.68275e-09	12.9952
11755125_x_at	79883	PODNL1	podocan like 1	1.35337	6.55311	15.7983	6.34533e-12	1.78367e-10	17.2979
11763512_x_at	151393	RMDN2	regulator of microtubule dynamics 2	1.35285	7.56788	7.82415	3.59113e-07	2.8285e-06	5.92332
11753915_a_at	23231	SEL1L3	SEL1L family member 3	1.35233	10.2313	15.6929	7.09465e-12	1.96173e-10	17.1821
11733428_a_at	636	BICD1	BICD cargo adaptor 1	1.35213	7.64851	18.7227	3.62346e-13	1.52735e-11	20.2613
11755197_a_at	5238	PGM3	phosphoglucomutase 3	1.35181	9.33084	18.3628	5.039e-13	2.00809e-11	19.9206
11723590_a_at	79573	TTC13	tetratricopeptide repeat domain 13	1.35159	8.96604	18.1368	6.21655e-13	2.40569e-11	19.7036
11755100_a_at	1307	COL16A1	collagen type XVI alpha 1 chain	1.35143	9.95081	17.3545	1.31052e-12	4.56791e-11	18.9322
11754851_x_at	55679	LIMS2	LIM zinc finger domain containing 2	1.35132	7.97816	12.3093	3.79036e-10	6.3985e-09	13.0482
11730032_at	283078	MKX	mohawk homeobox	1.35112	5.6884	9.34469	2.73774e-08	2.84853e-07	8.59586
11755876_a_at	7866	IFRD2	interferon related developmental regulator 2	1.35091	7.96463	13.1573	1.29314e-10	2.49333e-09	14.1667
11743856_a_at	115908	CTHRC1	collagen triple helix repeat containing 1	1.35036	11.7352	23.2507	8.82471e-15	6.70935e-13	24.0814
11755757_a_at	23336	SYNM	synemin	1.35021	8.14051	19.8251	1.36642e-13	6.63699e-12	21.2674
11757504_a_at	23576	DDAH1	dimethylarginine dimethylaminohydrolase 1	1.34781	11.374	14.9082	1.66442e-11	4.12729e-10	16.2972
11749905_a_at	3491	CYR61	cysteine rich angiogenic inducer 61	1.34619	11.1566	11.0213	2.18589e-09	3.02044e-08	11.2251
11732657_a_at	1592	CYP26A1	cytochrome P450 family 26 subfamily A member 1	1.34615	3.63473	11.2971	1.48291e-09	2.14672e-08	11.6289
11756800_a_at	9620	CELSR1	cadherin EGF LAG seven-pass G-type receptor 1	1.34572	7.44003	9.88763	1.16803e-08	1.32869e-07	9.4816
11752656_a_at	875	CBS	cystathionine-beta-synthase	1.34496	6.97011	15.0917	1.35897e-11	3.46356e-10	16.5076
11752656_a_at	102724560	CBSL	cystathionine-beta-synthase like	1.34496	6.97011	15.0917	1.35897e-11	3.46356e-10	16.5076
11719355_s_at	9467	SH3BP5	SH3 domain binding protein 5	1.34483	8.02556	15.672	7.25424e-12	1.99804e-10	17.1591
11722965_s_at	59338	PLEKHA1	pleckstrin homology domain containing A1	1.34476	9.27691	14.5565	2.47032e-11	5.8223e-10	15.8871
11722154_a_at	166929	SGMS2	sphingomyelin synthase 2	1.34409	6.43252	12.4316	3.23415e-10	5.59308e-09	13.2133
11757534_s_at	51313	FAM198B	family with sequence similarity 198 member B	1.34404	8.89177	7.11755	1.31478e-06	9.00317e-06	4.57934
11716865_a_at	6510	SLC1A5	solute carrier family 1 member 5	1.34226	9.02444	14.4904	2.66292e-11	6.22586e-10	15.8091
11758071_s_at	23213	SULF1	sulfatase 1	1.34182	11.0266	18.4777	4.53256e-13	1.83283e-11	20.0301
11725963_a_at	9361	LONP1	lon peptidase 1, mitochondrial	1.34181	10.0223	17.0983	1.68412e-12	5.66658e-11	18.6726
11717551_a_at	4016	LOXL1	lysyl oxidase like 1	1.34028	11.1673	17.6524	9.83103e-13	3.55173e-11	19.2296
11743068_at	6478	SIAH2	siah E3 ubiquitin protein ligase 2	1.34015	9.60338	18.7722	3.46463e-13	1.47575e-11	20.3076
11738892_a_at	7168	TPM1	tropomyosin 1 (alpha)	1.33903	9.8707	18.7409	3.56417e-13	1.50777e-11	20.2783
11743783_a_at	57608	KIAA1462	KIAA1462	1.33803	7.31676	8.09366	2.22763e-07	1.84623e-06	6.41854
11729887_at	9200	HACD1	3-hydroxyacyl-CoA dehydratase 1	1.33703	9.99639	14.3125	3.26411e-11	7.38716e-10	15.5977
11758175_s_at	206358	SLC36A1	solute carrier family 36 member 1	1.33617	7.80597	16.9891	1.87604e-12	6.20686e-11	18.5608
11741013_a_at	54674	LRRN3	leucine rich repeat neuronal 3	1.33594	8.9011	13.5999	7.54354e-11	1.5484e-09	14.7271
11749585_a_at	151393	RMDN2	regulator of microtubule dynamics 2	1.33571	6.20815	11.7729	7.72041e-10	1.20619e-08	12.308
11722578_a_at	64175	P3H1	prolyl 3-hydroxylase 1	1.33425	7.59287	16.4142	3.34575e-12	1.02284e-10	17.9615
11725070_a_at	79960	JADE1	jade family PHD finger 1	1.33223	7.8489	18.2537	5.57528e-13	2.19682e-11	19.8161
11733319_a_at	7223	TRPC4	transient receptor potential cation channel subfamily C member 4	1.33183	4.13495	9.78306	1.37271e-08	1.533e-07	9.31367
11716664_x_at	9518	GDF15	growth differentiation factor 15	1.33158	10.0742	16.735	2.41745e-12	7.71449e-11	18.2982
11728232_a_at	9076	CLDN1	claudin 1	1.33096	6.84814	8.05454	2.38611e-07	1.96572e-06	6.34725
11719301_s_at	134266	GRPEL2	GrpE like 2, mitochondrial	1.33089	9.09996	19.4851	1.83605e-13	8.50096e-12	20.9628
11745430_x_at	79883	PODNL1	podocan like 1	1.3307	6.63194	15.0927	1.35736e-11	3.46122e-10	16.5089
11722041_s_at	55852	TEX2	testis expressed 2	1.32849	9.19451	13.9454	5.00304e-11	1.07523e-09	15.1539
11727404_a_at	2239	GPC4	glypican 4	1.32819	4.76412	12.8331	1.93746e-10	3.54736e-09	13.7463
11760828_at	100191039	RPL36AP33	ribosomal protein L36a pseudogene 33	1.32776	5.82315	7.5712	5.67102e-07	4.27031e-06	5.44981
11718909_x_at	9435	CHST2	carbohydrate sulfotransferase 2	1.32708	8.04895	14.8053	1.86667e-11	4.54456e-10	16.1781
11730903_a_at	122953	JDP2	Jun dimerization protein 2	1.32702	9.32898	21.0743	4.79749e-14	2.71684e-12	22.3448
11763624_x_at	4616	GADD45B	growth arrest and DNA damage inducible beta	1.32647	8.8212	9.09474	4.09884e-08	4.07947e-07	8.17638
11730936_s_at	80709	AKNA	AT-hook transcription factor	1.32523	7.49607	16.2848	3.82036e-12	1.14878e-10	17.824
11725932_a_at	3309	HSPA5	heat shock protein family A (Hsp70) member 5	1.32512	10.4851	11.3123	1.45182e-09	2.1085e-08	11.6509
11760038_a_at	2744	GLS	glutaminase	1.32506	11.0376	8.60224	9.28047e-08	8.4608e-07	7.3274
11734918_s_at	6917	TCEA1	transcription elongation factor A1	1.32437	9.57856	12.5782	2.67825e-10	4.72416e-09	13.4095
11722342_a_at	63895	PIEZO2	piezo type mechanosensitive ion channel component 2	1.3232	6.11328	11.3479	1.38178e-09	2.01625e-08	11.7024
11763148_x_at	255324	EPGN	epithelial mitogen	1.32281	4.23911	9.33283	2.7902e-08	2.89641e-07	8.57613
11727263_a_at	57089	ENTPD7	ectonucleoside triphosphate diphosphohydrolase 7	1.32262	5.81317	12.4268	3.25415e-10	5.62178e-09	13.2069
11723148_a_at	10560	SLC19A2	solute carrier family 19 member 2	1.32256	6.09797	11.1351	1.861e-09	2.619e-08	11.3925
11728199_s_at	4015	LOX	lysyl oxidase	1.32196	7.8726	13.3191	1.06003e-10	2.09781e-09	14.3734
11746019_a_at	80745	THUMPD2	THUMP domain containing 2	1.32183	7.12565	12.2242	4.23652e-10	7.04829e-09	12.9324
11749480_a_at	9361	LONP1	lon peptidase 1, mitochondrial	1.32112	9.97457	17.5598	1.07455e-12	3.82351e-11	19.1376
11741272_a_at	57120	GOPC	golgi associated PDZ and coiled-coil motif containing	1.32082	6.19675	17.8471	8.16612e-13	3.04583e-11	19.4216
11746391_a_at	64417	TMEM267	transmembrane protein 267	1.32023	8.35379	12.9292	1.71704e-10	3.19613e-09	13.8719
11739767_a_at	5791	PTPRE	protein tyrosine phosphatase, receptor type E	1.32017	5.19325	12.0059	5.65044e-10	9.13054e-09	12.6328
11741363_a_at	51715	RAB23	RAB23, member RAS oncogene family	1.31989	8.15929	15.2802	1.10581e-11	2.89282e-10	16.7216
11719581_a_at	669	BPGM	bisphosphoglycerate mutase	1.31973	8.93702	10.1155	8.25033e-09	9.76447e-08	9.84321
11728699_at	659	BMPR2	bone morphogenetic protein receptor type 2	1.31862	9.70317	11.7277	8.20723e-10	1.27471e-08	12.2444
11742873_a_at	1009	CDH11	cadherin 11	1.31772	10.2928	16.2108	4.12341e-12	1.22502e-10	17.7449
11743282_a_at	23213	SULF1	sulfatase 1	1.31711	9.50493	16.9737	1.90487e-12	6.2766e-11	18.545
11748761_a_at	688	KLF5	Kruppel like factor 5	1.3155	3.96864	6.8348	2.25215e-06	1.45656e-05	4.02296
11720849_a_at	51715	RAB23	RAB23, member RAS oncogene family	1.31488	9.21448	7.9527	2.85627e-07	2.30733e-06	6.16071
11731507_at	65251	ZNF649	zinc finger protein 649	1.31325	6.039	13.3921	9.69693e-11	1.94154e-09	14.466
11718327_a_at	55841	WWC3	WWC family member 3	1.31261	8.9445	16.1827	4.24504e-12	1.25588e-10	17.7147
11722943_a_at	6310	ATXN1	ataxin 1	1.31158	8.64368	19.4239	1.93733e-13	8.91984e-12	20.9075
11749913_a_at	6782	HSPA13	heat shock protein family A (Hsp70) member 13	1.311	6.73522	11.346	1.38529e-09	2.02077e-08	11.6997
11725934_x_at	3309	HSPA5	heat shock protein family A (Hsp70) member 5	1.31041	10.1425	9.60522	1.8116e-08	1.96764e-07	9.02517
11752572_a_at	6513	SLC2A1	solute carrier family 2 member 1	1.31015	7.99253	18.695	3.71587e-13	1.56392e-11	20.2353
11740227_s_at	185	AGTR1	angiotensin II receptor type 1	1.30996	5.44392	9.75061	1.44362e-08	1.60098e-07	9.26129
11718325_at	83667	SESN2	sestrin 2	1.30928	9.78756	13.8815	5.39466e-11	1.14892e-09	15.0756
11747047_a_at	56911	MAP3K7CL	MAP3K7 C-terminal like	1.3092	11.0648	17.3144	1.36276e-12	4.72006e-11	18.8917
11733798_at	1655	DDX5	DEAD-box helicase 5	1.3085	8.64261	12.5296	2.8505e-10	4.99417e-09	13.3446
11735184_at	118460	EXOSC6	exosome component 6	1.30823	9.25478	16.8772	2.09689e-12	6.81455e-11	18.4456
11729157_a_at	4239	MFAP4	microfibrillar associated protein 4	1.30797	10.4697	14.213	3.66133e-11	8.17031e-10	15.4783
11748186_a_at	6509	SLC1A4	solute carrier family 1 member 4	1.30796	6.29025	14.5689	2.43567e-11	5.75056e-10	15.9018
11716556_a_at	7145	TNS1	tensin 1	1.30791	8.93348	18.2237	5.73291e-13	2.24486e-11	19.7873
11733905_x_at	51018	RRP15	ribosomal RNA processing 15 homolog	1.30708	6.73825	7.48333	6.65979e-07	4.91466e-06	5.28333
11734404_s_at	132430	PABPC4L	poly(A) binding protein cytoplasmic 4 like	1.30691	7.57427	16.7216	2.45028e-12	7.78912e-11	18.2842
11751438_a_at	81849	ST6GALNAC5	ST6 N-acetylgalactosaminide alpha-2,6-sialyltransferase 5	1.30448	5.925	9.35021	2.71366e-08	2.82645e-07	8.60504
11758337_s_at	100	ADA	adenosine deaminase	1.3044	7.75514	18.1526	6.12584e-13	2.37245e-11	19.7188
11744997_a_at	9019	MPZL1	myelin protein zero like 1	1.30388	7.08376	18.9125	3.05215e-13	1.32282e-11	20.4384
11748986_a_at	4092	SMAD7	SMAD family member 7	1.30257	5.47452	8.79183	6.75177e-08	6.38721e-07	7.6578
11725547_a_at	4978	OPCML	opioid binding protein/cell adhesion molecule like	1.30108	5.43097	13.5957	7.5817e-11	1.5545e-09	14.7218
11738414_a_at	7422	VEGFA	vascular endothelial growth factor A	1.30099	6.66214	11.2933	1.49086e-09	2.15382e-08	11.6233
11755284_s_at	27075	TSPAN13	tetraspanin 13	1.3006	9.09688	11.7214	8.2781e-10	1.28467e-08	12.2355
11718435_a_at	255743	NPNT	nephronectin	1.30056	2.85958	12.7139	2.25265e-10	4.05289e-09	13.5895
11732699_a_at	5570	PKIB	cAMP-dependent protein kinase inhibitor beta	1.30011	3.37516	12.0545	5.29791e-10	8.60866e-09	12.6998
11749420_a_at	10046	MAMLD1	mastermind like domain containing 1	1.29823	7.01407	13.15	1.30485e-10	2.51103e-09	14.1573
11748721_a_at	9361	LONP1	lon peptidase 1, mitochondrial	1.2982	10.0722	17.3163	1.36027e-12	4.71474e-11	18.8936
11719441_a_at	81029	WNT5B	Wnt family member 5B	1.29811	10.311	17.4324	1.21511e-12	4.27145e-11	19.0104
11719640_a_at	5361	PLXNA1	plexin A1	1.29808	9.28315	13.7496	6.30738e-11	1.32058e-09	14.9131
11718903_a_at	11259	FILIP1L	filamin A interacting protein 1 like	1.29767	9.55579	17.1532	1.59555e-12	5.4276e-11	18.7285
11754399_a_at	55298	RNF121	ring finger protein 121	1.29739	7.02603	13.2268	1.18695e-10	2.31657e-09	14.2558
11727219_a_at	29940	DSE	dermatan sulfate epimerase	1.29735	10.9943	12.9201	1.73675e-10	3.22432e-09	13.86
11731770_a_at	29940	DSE	dermatan sulfate epimerase	1.29735	10.9943	12.9201	1.73675e-10	3.22432e-09	13.86
11744718_a_at	115908	CTHRC1	collagen triple helix repeat containing 1	1.29711	11.3007	14.2363	3.56417e-11	7.96786e-10	15.5063
11743970_x_at	87	ACTN1	actinin alpha 1	1.29684	11.5797	18.6632	3.82523e-13	1.60449e-11	20.2053
11753011_a_at	5393	EXOSC9	exosome component 9	1.29518	9.19854	14.0311	4.52461e-11	9.85242e-10	15.2584
11725689_a_at	85415	RHPN2	rhophilin Rho GTPase binding protein 2	1.29502	4.42392	9.21436	3.37586e-08	3.43308e-07	8.37807
11731964_at	79883	PODNL1	podocan like 1	1.29474	6.72019	13.2493	1.15469e-10	2.26521e-09	14.2845
11736705_x_at	11234	HPS5	HPS5, biogenesis of lysosomal organelles complex 2 subunit 2	1.29392	9.12688	21.7324	2.82793e-14	1.74742e-12	22.8878
11733073_a_at	9188	DDX21	DExD-box helicase 21	1.2923	9.54077	16.8614	2.13003e-12	6.89509e-11	18.4293
11737934_a_at	9853	RUSC2	RUN and SH3 domain containing 2	1.29226	7.05844	15.1487	1.27645e-11	3.27516e-10	16.5727
11715493_a_at	3491	CYR61	cysteine rich angiogenic inducer 61	1.29109	11.7219	10.1118	8.29615e-09	9.81165e-08	9.83745
11728700_a_at	659	BMPR2	bone morphogenetic protein receptor type 2	1.29095	8.30475	10.7106	3.41502e-09	4.49538e-08	10.7609
11724431_at	79669	C3orf52	chromosome 3 open reading frame 52	1.28947	5.18947	10.5301	4.44524e-09	5.67494e-08	10.4866
11717103_s_at	81539	SLC38A1	solute carrier family 38 member 1	1.28703	11.0908	15.3199	1.05908e-11	2.78826e-10	16.7664
11718788_a_at	100	ADA	adenosine deaminase	1.28649	7.98398	12.4739	3.06239e-10	5.34084e-09	13.2701
11720352_at	2119	ETV5	ETS variant 5	1.28479	8.70286	11.3837	1.31474e-09	1.93152e-08	11.7541
11760548_x_at	29995	LMCD1	LIM and cysteine rich domains 1	1.28422	7.76472	17.6499	9.85497e-13	3.55778e-11	19.2271
11736664_a_at	122953	JDP2	Jun dimerization protein 2	1.28418	9.32915	20.9188	5.44764e-14	3.04668e-12	22.2141
11756238_s_at	6513	SLC2A1	solute carrier family 2 member 1	1.28417	9.37601	19.445	1.90163e-13	8.77997e-12	20.9266
11729156_a_at	81034	SLC25A32	solute carrier family 25 member 32	1.28389	9.32802	16.3527	3.56302e-12	1.08251e-10	17.8963
11752813_a_at	100132891	MSC-AS1	MSC antisense RNA 1	1.28248	4.00368	6.60149	3.54006e-06	2.18038e-05	3.55597
11726012_a_at	84962	AJUBA	ajuba LIM protein	1.28037	6.94723	14.0118	4.62791e-11	1.00602e-09	15.2349
11722435_at	9570	GOSR2	golgi SNAP receptor complex member 2	1.28018	7.05155	13.7801	6.08255e-11	1.28109e-09	14.9509
11730937_a_at	5831	PYCR1	pyrroline-5-carboxylate reductase 1	1.27999	7.74913	12.3194	3.74111e-10	6.33806e-09	13.0618
11723907_a_at	55132	LARP1B	La ribonucleoprotein domain family member 1B	1.27691	6.7612	16.2673	3.89e-12	1.16547e-10	17.8053
11720106_a_at	1836	SLC26A2	solute carrier family 26 member 2	1.27528	7.31987	11.3432	1.39072e-09	2.0269e-08	11.6956
11759340_at	163486	DENND1B	DENN domain containing 1B	1.27457	7.4652	10.985	2.30169e-09	3.16275e-08	11.1714
11729384_s_at	219771	CCNY	cyclin Y	1.27407	7.97968	10.0497	9.11578e-09	1.06663e-07	9.73944
11764253_s_at	402778	IFITM10	interferon induced transmembrane protein 10	1.27369	5.75299	14.6458	2.23281e-11	5.33105e-10	15.9921
11759622_s_at	9188	DDX21	DExD-box helicase 21	1.27327	11.0693	19.5218	1.77797e-13	8.26298e-12	20.996
11716662_at	9766	SUSD6	sushi domain containing 6	1.27243	9.9189	19.0679	2.65543e-13	1.17349e-11	20.5822
11740638_at	9241	NOG	noggin	1.27079	6.43556	14.2616	3.46154e-11	7.77003e-10	15.5366
11748913_a_at	8702	B4GALT4	beta-1,4-galactosyltransferase 4	1.26989	6.986	13.987	4.76454e-11	1.03114e-09	15.2047
11724134_a_at	6558	SLC12A2	solute carrier family 12 member 2	1.26911	6.80125	13.9465	4.99682e-11	1.07466e-09	15.1552
11726128_at	1833	EPYC	epiphycan	1.26859	2.97338	13.1687	1.27497e-10	2.46022e-09	14.1814
11760139_at	84909	C9orf3	chromosome 9 open reading frame 3	1.26844	5.74856	10.0799	8.70717e-09	1.02318e-07	9.78715
11761258_at	10085	EDIL3	EGF like repeats and discoidin domains 3	1.26831	3.00174	8.03334	2.47686e-07	2.03371e-06	6.30853
11736447_at	7112	TMPO	thymopoietin	1.26585	6.84484	16.1693	4.30439e-12	1.27116e-10	17.7003
11716774_a_at	26064	RAI14	retinoic acid induced 14	1.26576	8.4917	16.6862	2.53912e-12	8.01133e-11	18.2473
11715452_s_at	1284	COL4A2	collagen type IV alpha 2 chain	1.26438	12.5905	19.4726	1.85627e-13	8.57851e-12	20.9515
11725508_a_at	9057	SLC7A6	solute carrier family 7 member 6	1.26115	6.14369	10.2895	6.34981e-09	7.78123e-08	10.1156
11758315_s_at	8864	PER2	period circadian clock 2	1.2597	6.67071	12.3659	3.52162e-10	6.01665e-09	13.1247
11726552_x_at	80328	ULBP2	UL16 binding protein 2	1.25954	8.1653	14.0625	4.36161e-11	9.53947e-10	15.2965
11747663_a_at	112849	L3HYPDH	trans-L-3-hydroxyproline dehydratase	1.25796	7.08543	11.3191	1.43819e-09	2.08994e-08	11.6607
11729185_at	56902	PNO1	partner of NOB1 homolog	1.25737	8.38383	14.4534	2.77779e-11	6.44267e-10	15.7653
11719177_x_at	5817	PVR	poliovirus receptor	1.25695	8.0659	17.2321	1.47679e-12	5.07597e-11	18.8086
11756653_x_at	2246	FGF1	fibroblast growth factor 1	1.25692	5.91751	9.92111	1.10947e-08	1.27084e-07	9.5351
11759118_at	55033	FKBP14	FK506 binding protein 14	1.25685	7.51532	17.4286	1.21964e-12	4.28431e-11	19.0066
11736143_s_at	22875	ENPP4	ectonucleotide pyrophosphatase/phosphodiesterase 4 (putative)	1.25672	4.65658	12.5918	2.63203e-10	4.65384e-09	13.4276
11728047_a_at	117177	RAB3IP	RAB3A interacting protein	1.25572	6.68546	12.2612	4.03608e-10	6.74885e-09	12.9829
11718904_s_at	11259	FILIP1L	filamin A interacting protein 1 like	1.25376	11.3187	13.552	7.99111e-11	1.62967e-09	14.6672
11756842_x_at	221468	TMEM217	transmembrane protein 217	1.25343	7.46612	13.1752	1.26481e-10	2.44538e-09	14.1898
11751246_a_at	4233	MET	MET proto-oncogene, receptor tyrosine kinase	1.25328	6.59696	11.6341	9.32011e-10	1.42332e-08	12.1121
11728362_s_at	54813	KLHL28	kelch like family member 28	1.25327	7.2441	8.11053	2.16272e-07	1.79815e-06	6.44923
11747452_a_at	3983	ABLIM1	actin binding LIM protein 1	1.25197	5.35586	12.2795	3.94072e-10	6.62071e-09	13.0077
11725637_a_at	8669	EIF3J	eukaryotic translation initiation factor 3 subunit J	1.25169	8.43538	18.1079	6.38738e-13	2.46217e-11	19.6756
11725090_at	55617	TASP1	taspase 1	1.25127	6.26412	12.9463	1.68062e-10	3.13776e-09	13.8942
11730516_a_at	26033	ATRNL1	attractin like 1	1.24954	2.79607	12.0189	5.55394e-10	8.99144e-09	12.6507
11746815_a_at	10165	SLC25A13	solute carrier family 25 member 13	1.24953	6.872	12.0612	5.25085e-10	8.54342e-09	12.7091
11763511_a_at	151393	RMDN2	regulator of microtubule dynamics 2	1.24586	6.134	7.42569	7.40437e-07	5.40609e-06	5.17358
11757652_x_at	64175	P3H1	prolyl 3-hydroxylase 1	1.24553	10.4885	18.7581	3.50891e-13	1.48948e-11	20.2945
11723235_a_at	10964	IFI44L	interferon induced protein 44 like	1.2435	5.72702	4.65293	0.000202741	0.000823014	-0.591094
11725933_at	3309	HSPA5	heat shock protein family A (Hsp70) member 5	1.24306	9.44918	9.33828	2.76594e-08	2.87303e-07	8.5852
11739207_x_at	9747	TCAF1	TRPM8 channel associated factor 1	1.24245	8.11097	7.86009	3.36775e-07	2.66912e-06	5.9899
11751013_a_at	2743	GLRB	glycine receptor beta	1.24238	8.04289	13.5135	8.37078e-11	1.6973e-09	14.6189
11747359_a_at	79960	JADE1	jade family PHD finger 1	1.24235	6.88462	15.2626	1.12709e-11	2.94227e-10	16.7018
11746394_a_at	4897	NRCAM	neuronal cell adhesion molecule	1.24208	3.53016	5.59676	2.69681e-05	0.000135086	1.4669
11719198_s_at	894	CCND2	cyclin D2	1.24202	8.65032	17.6593	9.76624e-13	3.53348e-11	19.2365
11757141_s_at	684959	SNORA25	small nucleolar RNA, H/ACA box 25	1.24177	8.15832	17.7828	8.68073e-13	3.21241e-11	19.3584
11757141_s_at	79101	TAF1D	TATA-box binding protein associated factor, RNA polymerase I subunit D	1.24177	8.15832	17.7828	8.68073e-13	3.21241e-11	19.3584
11757141_s_at	654320	SNORA8	small nucleolar RNA, H/ACA box 8	1.24177	8.15832	17.7828	8.68073e-13	3.21241e-11	19.3584
11724071_at	55274	PHF10	PHD finger protein 10	1.24171	8.39811	18.562	4.19548e-13	1.72328e-11	20.1099
11763310_at	81671	VMP1	vacuole membrane protein 1	1.24075	11.0763	21.7916	2.69855e-14	1.67795e-12	22.9359
11763310_at	406991	MIR21	microRNA 21	1.24075	11.0763	21.7916	2.69855e-14	1.67795e-12	22.9359
11759854_x_at	6233	RPS27A	ribosomal protein S27a	1.24064	5.35305	11.3518	1.37419e-09	2.00658e-08	11.7081
11755122_a_at	23022	PALLD	palladin, cytoskeletal associated protein	1.24028	11.0616	13.2855	1.10445e-10	2.177e-09	14.3307
11722547_a_at	3096	HIVEP1	human immunodeficiency virus type I enhancer binding protein 1	1.24006	6.98104	13.5337	8.16946e-11	1.6633e-09	14.6442
11717085_a_at	5631	PRPS1	phosphoribosyl pyrophosphate synthetase 1	1.23999	10.6721	15.889	5.76672e-12	1.64037e-10	17.3971
11754941_x_at	3875	KRT18	keratin 18	1.23817	7.13149	9.26916	3.0904e-08	3.18069e-07	8.4699
11718211_s_at	5831	PYCR1	pyrroline-5-carboxylate reductase 1	1.23746	7.39401	9.63479	1.7295e-08	1.8855e-07	9.0734
11740513_a_at	5144	PDE4D	phosphodiesterase 4D	1.23675	6.4893	11.3325	1.41162e-09	2.05374e-08	11.6801
11717715_at	64778	FNDC3B	fibronectin type III domain containing 3B	1.23629	9.88094	10.5955	4.03869e-09	5.20831e-08	10.5864
11720105_a_at	1836	SLC26A2	solute carrier family 26 member 2	1.23625	6.09502	12.4934	2.98627e-10	5.2136e-09	13.2962
11756105_a_at	659	BMPR2	bone morphogenetic protein receptor type 2	1.23599	10.9767	18.8126	3.34011e-13	1.43257e-11	20.3454
11748128_a_at	81034	SLC25A32	solute carrier family 25 member 32	1.2355	7.83948	16.0052	5.10551e-12	1.47345e-10	17.5234
11720556_x_at	116461	TSEN15	tRNA splicing endonuclease subunit 15	1.23521	9.66098	14.2413	3.54378e-11	7.92587e-10	15.5122
11718324_s_at	83667	SESN2	sestrin 2	1.23505	8.33356	11.2259	1.63793e-09	2.33832e-08	11.5254
11719161_a_at	84706	GPT2	glutamic--pyruvic transaminase 2	1.23396	7.09774	14.5968	2.36015e-11	5.59195e-10	15.9345
11741695_a_at	8487	GEMIN2	gem nuclear organelle associated protein 2	1.23374	5.29281	10.4954	4.67815e-09	5.93858e-08	10.4334
11739489_a_at	57205	ATP10D	ATPase phospholipid transporting 10D (putative)	1.23353	10.7282	15.3284	1.0494e-11	2.76619e-10	16.776
11725086_s_at	55915	LANCL2	LanC like 2	1.23313	9.42294	13.8371	5.68496e-11	1.20504e-09	15.0211
11722577_a_at	64175	P3H1	prolyl 3-hydroxylase 1	1.23311	10.1498	19.091	2.60115e-13	1.15259e-11	20.6035
11748382_a_at	64750	SMURF2	SMAD specific E3 ubiquitin protein ligase 2	1.23242	8.79565	13.0159	1.5409e-10	2.91428e-09	13.9844
11719958_at	8879	SGPL1	sphingosine-1-phosphate lyase 1	1.23233	7.66471	15.2973	1.08534e-11	2.8468e-10	16.741
11742921_s_at	3313	HSPA9	heat shock protein family A (Hsp70) member 9	1.23161	10.0523	10.2304	6.93808e-09	8.40431e-08	10.0234
11759320_at	196264	MPZL3	myelin protein zero like 3	1.23151	6.02982	11.4634	1.17761e-09	1.75085e-08	11.8687
11717084_a_at	5631	PRPS1	phosphoribosyl pyrophosphate synthetase 1	1.23125	9.12587	16.9731	1.906e-12	6.2766e-11	18.5444
11747465_a_at	3340	NDST1	N-deacetylase and N-sulfotransferase 1	1.23019	5.45494	11.099	1.95813e-09	2.74205e-08	11.3396
11759296_at	10746	MAP3K2	mitogen-activated protein kinase kinase kinase 2	1.2292	7.93611	14.7318	2.02704e-11	4.88453e-10	16.0925
11733892_a_at	55033	FKBP14	FK506 binding protein 14	1.22759	8.03508	8.88459	5.788e-08	5.56374e-07	7.8178
11724883_a_at	145864	HAPLN3	hyaluronan and proteoglycan link protein 3	1.2275	7.89017	11.4354	1.22401e-09	1.81221e-08	11.8285
11727415_at	2055	CLN8	CLN8, transmembrane ER and ERGIC protein	1.22736	6.61612	12.3982	3.37704e-10	5.81029e-09	13.1683
11754951_a_at	135112	NCOA7	nuclear receptor coactivator 7	1.22693	10.621	17.2286	1.48181e-12	5.08967e-11	18.8051
11742478_a_at	3084	NRG1	neuregulin 1	1.22652	4.7826	4.63633	0.000210227	0.000850374	-0.627866
11716549_s_at	3671	ISLR	immunoglobulin superfamily containing leucine rich repeat	1.22618	6.66716	8.8691	5.93833e-08	5.69497e-07	7.79116
11722936_at	151963	MB21D2	Mab-21 domain containing 2	1.22611	6.46927	13.0071	1.55786e-10	2.94299e-09	13.973
11750692_s_at	9747	TCAF1	TRPM8 channel associated factor 1	1.22433	8.24734	11.8399	7.05472e-10	1.11025e-08	12.4019
11721290_a_at	2152	F3	coagulation factor III, tissue factor	1.22187	9.38519	9.80102	1.33505e-08	1.49906e-07	9.3426
11723364_at	54596	L1TD1	LINE1 type transposase domain containing 1	1.22168	3.42129	8.84724	6.15756e-08	5.87675e-07	7.7535
11721638_s_at	1066	CES1	carboxylesterase 1	1.22109	5.8235	12.4171	3.29514e-10	5.68863e-09	13.1939
11721638_s_at	51716	CES1P1	carboxylesterase 1 pseudogene 1	1.22109	5.8235	12.4171	3.29514e-10	5.68863e-09	13.1939
11728956_at	65249	ZSWIM4	zinc finger SWIM-type containing 4	1.21949	5.10457	9.32745	2.81432e-08	2.919e-07	8.56718
11743759_a_at	56990	CDC42SE2	CDC42 small effector 2	1.21883	6.25306	12.4596	3.11933e-10	5.42486e-09	13.2509
11756223_s_at	9188	DDX21	DExD-box helicase 21	1.2186	10.3438	18.1627	6.06824e-13	2.35567e-11	19.7286
11749586_x_at	151393	RMDN2	regulator of microtubule dynamics 2	1.2182	8.33617	19.9983	1.17767e-13	5.84643e-12	21.4206
11733596_x_at	120939	TMEM52B	transmembrane protein 52B	1.21804	3.38878	8.04364	2.43233e-07	1.99981e-06	6.32735
11728985_s_at	25902	MTHFD1L	methylenetetrahydrofolate dehydrogenase (NADP+ dependent) 1-like	1.21562	11.0591	12.7413	2.17553e-10	3.93129e-09	13.6257
11755733_a_at	2152	F3	coagulation factor III, tissue factor	1.21538	8.45757	12.2962	3.85554e-10	6.48816e-09	13.0305
11718068_at	4643	MYO1E	myosin IE	1.21416	8.10362	18.3969	4.88296e-13	1.9522e-11	19.9531
11722548_at	3096	HIVEP1	human immunodeficiency virus type I enhancer binding protein 1	1.21341	8.12928	10.9123	2.55367e-09	3.47618e-08	11.0633
11747631_x_at	54739	XAF1	XIAP associated factor 1	1.21317	6.39922	11.3012	1.47442e-09	2.13631e-08	11.6348
11727691_a_at	3589	IL11	interleukin 11	1.21159	7.76492	9.01823	4.6447e-08	4.56673e-07	8.04646
11718178_a_at	146223	CMTM4	CKLF like MARVEL transmembrane domain containing 4	1.21087	7.57719	16.5741	2.84337e-12	8.84635e-11	18.1301
11758604_x_at	64841	GNPNAT1	glucosamine-phosphate N-acetyltransferase 1	1.21082	6.91079	8.04107	2.44338e-07	2.00789e-06	6.32265
11722153_s_at	166929	SGMS2	sphingomyelin synthase 2	1.20998	9.98137	9.82575	1.28496e-08	1.44773e-07	9.38237
11722530_a_at	800	CALD1	caldesmon 1	1.20946	12.4226	11.279	1.52072e-09	2.18994e-08	11.6027
11754810_a_at	3693	ITGB5	integrin subunit beta 5	1.20918	11.4519	18.5893	4.092e-13	1.69342e-11	20.1357
11739117_a_at	23167	EFR3A	EFR3 homolog A	1.20906	5.74154	10.0814	8.68702e-09	1.0222e-07	9.78956
11750992_x_at	6472	SHMT2	serine hydroxymethyltransferase 2	1.20839	9.98444	18.0527	6.72605e-13	2.57867e-11	19.6222
11734676_at	80760	ITIH5	inter-alpha-trypsin inhibitor heavy chain family member 5	1.20694	4.89564	10.0178	9.56909e-09	1.11388e-07	9.68896
11721738_a_at	26524	LATS2	large tumor suppressor kinase 2	1.20624	8.87799	15.6742	7.23767e-12	1.99459e-10	17.1614
11739576_x_at	11234	HPS5	HPS5, biogenesis of lysosomal organelles complex 2 subunit 2	1.20614	9.01634	17.077	1.71999e-12	5.75599e-11	18.6507
11758598_s_at	5270	SERPINE2	serpin family E member 2	1.20526	13.6516	22.802	1.23561e-14	8.79371e-13	23.7369
11728903_a_at	9811	CTIF	cap binding complex dependent translation initiation factor	1.20458	7.80302	12.6316	2.50141e-10	4.44072e-09	13.4805
11728402_a_at	23545	ATP6V0A2	ATPase H+ transporting V0 subunit a2	1.20223	7.65122	12.5565	2.75374e-10	4.83836e-09	13.3806
11720131_a_at	56907	SPIRE1	spire type actin nucleation factor 1	1.2021	8.11614	13.8899	5.34104e-11	1.13848e-09	15.086
11728977_a_at	222183	SRRM3	serine/arginine repetitive matrix 3	1.20205	4.6259	8.45489	1.19199e-07	1.05693e-06	7.0675
11755092_a_at	160897	GPR180	G protein-coupled receptor 180	1.20179	7.55393	15.6845	7.15871e-12	1.97834e-10	17.1728
11723580_at	221710	SMIM13	small integral membrane protein 13	1.20121	9.58985	18.7678	3.47845e-13	1.47909e-11	20.3035
11725372_x_at	7422	VEGFA	vascular endothelial growth factor A	1.2003	11.001	14.4734	2.71488e-11	6.31749e-10	15.789
11738153_x_at	221662	RBM24	RNA binding motif protein 24	1.20011	4.5265	8.6708	8.26767e-08	7.64304e-07	7.44741
11743166_at	2120	ETV6	ETS variant 6	1.20002	7.04537	14.4221	2.87862e-11	6.6454e-10	15.7282
11759612_at	64778	FNDC3B	fibronectin type III domain containing 3B	1.19935	7.28357	12.0035	5.6687e-10	9.15707e-09	12.6294
11719354_s_at	9467	SH3BP5	SH3 domain binding protein 5	1.19831	8.2587	12.0891	5.0606e-10	8.26753e-09	12.7475
11734069_s_at	6747	SSR3	signal sequence receptor subunit 3	1.19831	9.40648	16.7444	2.39463e-12	7.65153e-11	18.308
11728234_a_at	9076	CLDN1	claudin 1	1.19821	6.1979	12.5413	2.80795e-10	4.92836e-09	13.3603
11748629_a_at	3475	IFRD1	interferon related developmental regulator 1	1.19767	10.2057	13.0607	1.45731e-10	2.76994e-09	14.0424
11756537_a_at	1842	ECM2	extracellular matrix protein 2	1.19683	5.69682	10.5826	4.11568e-09	5.29518e-08	10.5667
11736300_a_at	94101	ORMDL1	ORMDL sphingolipid biosynthesis regulator 1	1.19651	7.42379	11.5273	1.07849e-09	1.62249e-08	11.9602
11740714_a_at	6510	SLC1A5	solute carrier family 1 member 5	1.19642	8.34094	11.9177	6.35615e-10	1.01157e-08	12.5104
11759853_at	6233	RPS27A	ribosomal protein S27a	1.19636	5.35686	8.50558	1.09331e-07	9.78366e-07	7.15722
11757389_s_at	59338	PLEKHA1	pleckstrin homology domain containing A1	1.19598	8.33354	9.24498	3.2131e-08	3.28716e-07	8.42943
11751966_a_at	3376	IARS	isoleucyl-tRNA synthetase	1.19594	11.9567	15.8057	6.2957e-12	1.7725e-10	17.3061
11754887_a_at	253827	MSRB3	methionine sulfoxide reductase B3	1.19575	9.20921	13.8079	5.88514e-11	1.24375e-09	14.9851
11728762_x_at	861	RUNX1	runt related transcription factor 1	1.19499	6.3084	12.6442	2.46157e-10	4.38087e-09	13.4972
11728762_x_at	100506403	LOC100506403	uncharacterized LOC100506403	1.19499	6.3084	12.6442	2.46157e-10	4.38087e-09	13.4972
11721568_a_at	84909	C9orf3	chromosome 9 open reading frame 3	1.19454	9.46876	21.5504	3.26812e-14	1.98899e-12	22.7392
11747856_a_at	9644	SH3PXD2A	SH3 and PX domains 2A	1.19453	6.10237	8.21553	1.80059e-07	1.52577e-06	6.63936
11741223_s_at	51313	FAM198B	family with sequence similarity 198 member B	1.19382	9.31335	8.14693	2.02928e-07	1.70035e-06	6.51529
11757975_s_at	2673	GFPT1	glutamine--fructose-6-phosphate transaminase 1	1.19272	10.3357	13.0507	1.47565e-10	2.79944e-09	14.0294
11759043_at	154807	VKORC1L1	vitamin K epoxide reductase complex subunit 1 like 1	1.19259	6.92228	13.2362	1.1733e-10	2.29626e-09	14.2679
11736465_x_at	374928	ZNF773	zinc finger protein 773	1.19256	7.84044	16.9544	1.94181e-12	6.37756e-11	18.5251
11719587_a_at	85377	MICALL1	MICAL like 1	1.19208	9.22224	13.1396	1.32169e-10	2.53949e-09	14.144
11715603_s_at	6678	SPARC	secreted protein acidic and cysteine rich	1.19206	13.4768	13.3789	9.85431e-11	1.96987e-09	14.4493
11725353_at	9852	EPM2AIP1	EPM2A interacting protein 1	1.19161	6.78304	12.7441	2.16806e-10	3.91921e-09	13.6293
11747095_x_at	9627	SNCAIP	synuclein alpha interacting protein	1.1911	7.10471	12.9774	1.61659e-10	3.03654e-09	13.9346
11741510_a_at	9709	HERPUD1	homocysteine inducible ER protein with ubiquitin like domain 1	1.191	11.1537	18.504	4.42453e-13	1.79649e-11	20.055
11743784_a_at	57608	KIAA1462	KIAA1462	1.1909	7.7098	16.5306	2.97178e-12	9.19876e-11	18.0843
11730195_at	23541	SEC14L2	SEC14 like lipid binding 2	1.19062	5.13218	9.39079	2.54338e-08	2.66988e-07	8.67241
11723310_at	8793	TNFRSF10D	TNF receptor superfamily member 10d	1.19056	10.762	17.1401	1.61624e-12	5.48173e-11	18.7152
11763872_x_at	6678	SPARC	secreted protein acidic and cysteine rich	1.18952	13.397	15.1889	1.22159e-11	3.15732e-10	16.6183
11741964_s_at	7422	VEGFA	vascular endothelial growth factor A	1.18775	10.5242	17.5738	1.06015e-12	3.78042e-11	19.1516
11723829_s_at	55107	ANO1	anoctamin 1	1.18737	4.57754	8.26372	1.65613e-07	1.41572e-06	6.72615
11720353_s_at	2119	ETV5	ETS variant 5	1.18717	10.1788	14.8813	1.71502e-11	4.23154e-10	16.2661
11717101_a_at	81539	SLC38A1	solute carrier family 38 member 1	1.18696	6.18032	5.3405	4.61983e-05	0.000218979	0.915697
11743990_at	23476	BRD4	bromodomain containing 4	1.18574	7.51902	12.1318	4.78336e-10	7.85508e-09	12.8061
11717377_s_at	58477	SRPRB	SRP receptor beta subunit	1.18459	10.3846	18.5621	4.19501e-13	1.72328e-11	20.11
11731643_s_at	7109	TRAPPC10	trafficking protein particle complex 10	1.18449	7.68959	16.574	2.84363e-12	8.84635e-11	18.13
11731643_s_at	102724200	LOC102724200	trafficking protein particle complex subunit 10-like	1.18449	7.68959	16.574	2.84363e-12	8.84635e-11	18.13
11761453_at	84947	SERAC1	serine active site containing 1	1.18362	4.33778	7.61614	5.22557e-07	3.96565e-06	5.53456
11744998_a_at	9019	MPZL1	myelin protein zero like 1	1.18318	7.81481	15.6114	7.73872e-12	2.11035e-10	17.092
11732726_x_at	284098	PIGW	phosphatidylinositol glycan anchor biosynthesis class W	1.18241	6.12852	9.37101	2.62494e-08	2.74328e-07	8.63959
11747630_a_at	54739	XAF1	XIAP associated factor 1	1.18215	6.08505	8.50835	1.08817e-07	9.74474e-07	7.16211
11726939_at	54551	MAGEL2	MAGE family member L2	1.18187	5.0743	8.42382	1.25705e-07	1.10866e-06	7.01233
11746180_a_at	1604	CD55	CD55 molecule (Cromer blood group)	1.18142	9.17374	15.484	8.87013e-12	2.38343e-10	16.9504
11722910_s_at	120227	CYP2R1	cytochrome P450 family 2 subfamily R member 1	1.17971	7.19567	14.9356	1.61466e-11	4.02202e-10	16.3287
11721052_at	57542	KLHL42	kelch like family member 42	1.1791	7.55146	8.66986	8.28075e-08	7.6537e-07	7.44577
11721191_at	9469	CHST3	carbohydrate sulfotransferase 3	1.17812	8.26339	12.2444	4.12589e-10	6.88738e-09	12.96
11744741_at	29931	LINC00312	long intergenic non-protein coding RNA 312	1.17792	7.79022	15.8543	5.981e-12	1.69353e-10	17.3592
11744741_at	29995	LMCD1	LIM and cysteine rich domains 1	1.17792	7.79022	15.8543	5.981e-12	1.69353e-10	17.3592
11755859_a_at	10193	RNF41	ring finger protein 41	1.17696	7.69697	10.964	2.37169e-09	3.24992e-08	11.1402
11727283_at	1842	ECM2	extracellular matrix protein 2	1.17622	6.67934	13.2128	1.20763e-10	2.35043e-09	14.2379
11718276_x_at	7866	IFRD2	interferon related developmental regulator 2	1.17565	8.47106	12.1485	4.67917e-10	7.69676e-09	12.829
11724983_at	5099	PCDH7	protocadherin 7	1.17465	9.42365	13.0612	1.45652e-10	2.76952e-09	14.043
11741743_a_at	775	CACNA1C	calcium voltage-gated channel subunit alpha1 C	1.17428	4.74024	9.75358	1.43697e-08	1.59433e-07	9.26609
11716685_s_at	4642	MYO1D	myosin ID	1.17404	5.93937	7.83479	3.52342e-07	2.7796e-06	5.94305
11729539_a_at	196294	IMMP1L	inner mitochondrial membrane peptidase subunit 1	1.17392	5.43113	9.76733	1.40661e-08	1.5635e-07	9.2883
11747858_a_at	6059	ABCE1	ATP binding cassette subfamily E member 1	1.17351	7.34017	7.13761	1.26604e-06	8.70918e-06	4.61842
11715514_a_at	9709	HERPUD1	homocysteine inducible ER protein with ubiquitin like domain 1	1.17346	10.9815	11.9775	5.86834e-10	9.43643e-09	12.5934
11746441_a_at	7046	TGFBR1	transforming growth factor beta receptor 1	1.17236	5.58853	9.29044	2.98647e-08	3.08463e-07	8.50546
11751707_a_at	55617	TASP1	taspase 1	1.17163	5.28341	11.737	8.1049e-10	1.2599e-08	12.2575
11715301_s_at	51491	NOP16	NOP16 nucleolar protein	1.17161	8.96161	14.7026	2.09456e-11	5.03009e-10	16.0585
11724884_x_at	145864	HAPLN3	hyaluronan and proteoglycan link protein 3	1.17158	7.97299	14.8703	1.7362e-11	4.27116e-10	16.2533
11716299_a_at	3685	ITGAV	integrin subunit alpha V	1.17082	6.3099	10.011	9.66911e-09	1.12447e-07	9.67815
11730883_at	9068	ANGPTL1	angiopoietin like 1	1.17046	3.58204	7.91296	3.06503e-07	2.45567e-06	6.08756
11746777_a_at	2006	ELN	elastin	1.17032	6.51273	8.04735	2.41651e-07	1.98746e-06	6.33412
11719388_x_at	7975	MAFK	MAF bZIP transcription factor K	1.17008	8.69008	12.3332	3.67447e-10	6.24547e-09	13.0805
11725509_a_at	9057	SLC7A6	solute carrier family 7 member 6	1.16951	6.84266	10.1591	7.72378e-09	9.23402e-08	9.91181
11737446_a_at	83851	SYT16	synaptotagmin 16	1.16806	2.78955	11.7476	7.98889e-10	1.24343e-08	12.2725
11759119_at	219899	TBCEL	tubulin folding cofactor E like	1.16792	8.3736	15.0052	1.49488e-11	3.76536e-10	16.4087
11715414_x_at	1281	COL3A1	collagen type III alpha 1 chain	1.16778	11.3314	8.09216	2.2335e-07	1.85078e-06	6.41581
11727554_s_at	5570	PKIB	cAMP-dependent protein kinase inhibitor beta	1.16776	4.79473	9.68555	1.59754e-08	1.75556e-07	9.15593
11757905_x_at	3875	KRT18	keratin 18	1.16739	7.30095	9.66904	1.63925e-08	1.79561e-07	9.12912
11739977_at	160897	GPR180	G protein-coupled receptor 180	1.1664	9.18914	15.4507	9.19409e-12	2.46112e-10	16.9132
11725173_at	4330	MN1	MN1 proto-oncogene, transcriptional regulator	1.16637	7.78366	12.753	2.14353e-10	3.88054e-09	13.6411
11734070_x_at	6747	SSR3	signal sequence receptor subunit 3	1.16598	10.4149	7.24432	1.03654e-06	7.28535e-06	4.82535
11758224_s_at	151887	CCDC80	coiled-coil domain containing 80	1.16529	12.5912	18.2678	5.50274e-13	2.17018e-11	19.8297
11723468_at	9926	LPGAT1	lysophosphatidylglycerol acyltransferase 1	1.16525	7.52527	15.5377	8.3735e-12	2.26103e-10	17.0102
11723490_at	2730	GCLM	glutamate-cysteine ligase modifier subunit	1.16521	10.108	10.7161	3.38794e-09	4.46568e-08	10.7692
11754892_x_at	10609	P3H4	prolyl 3-hydroxylase family member 4 (non-enzymatic)	1.16483	9.68092	14.6736	2.16406e-11	5.17691e-10	16.0246
11727414_at	2055	CLN8	CLN8, transmembrane ER and ERGIC protein	1.16408	7.39032	14.3733	3.04416e-11	6.96278e-10	15.6701
11715852_at	5159	PDGFRB	platelet derived growth factor receptor beta	1.16378	10.5745	13.0723	1.43656e-10	2.73682e-09	14.0573
11715210_s_at	55228	PNMAL1	paraneoplastic Ma antigen family like 1	1.16358	5.52615	9.09155	4.1202e-08	4.0999e-07	8.17098
11742300_a_at	8487	GEMIN2	gem nuclear organelle associated protein 2	1.16352	5.97948	9.92531	1.10234e-08	1.26326e-07	9.5418
11740370_a_at	10125	RASGRP1	RAS guanyl releasing protein 1	1.16301	4.95546	11.0576	2.07627e-09	2.88747e-08	11.2786
11732844_a_at	57553	MICAL3	microtubule associated monooxygenase, calponin and LIM domain containing 3	1.16277	5.21764	11.942	6.15258e-10	9.83597e-09	12.5442
11734993_at	6497	SKI	SKI proto-oncogene	1.1627	9.79808	15.4242	9.46024e-12	2.52146e-10	16.8836
11735512_a_at	57157	PHTF2	putative homeodomain transcription factor 2	1.16201	6.81243	10.8629	2.7408e-09	3.69333e-08	10.9897
11719828_x_at	25797	QPCT	glutaminyl-peptide cyclotransferase	1.16153	6.80236	10.5747	4.16375e-09	5.3473e-08	10.5546
11717100_a_at	81539	SLC38A1	solute carrier family 38 member 1	1.16117	6.76105	10.5639	4.23005e-09	5.4226e-08	10.5382
11753962_a_at	6747	SSR3	signal sequence receptor subunit 3	1.16075	7.49014	3.74862	0.00149193	0.00492089	-2.59919
11743306_at	85462	FHDC1	FH2 domain containing 1	1.16054	5.10254	10.8237	2.90011e-09	3.88264e-08	10.9309
11742751_a_at	3699	ITIH3	inter-alpha-trypsin inhibitor heavy chain 3	1.16043	4.37494	14.8033	1.87083e-11	4.55022e-10	16.1758
11725638_a_at	8669	EIF3J	eukaryotic translation initiation factor 3 subunit J	1.16033	9.30953	14.1684	3.85583e-11	8.56188e-10	15.4246
11745946_s_at	64417	TMEM267	transmembrane protein 267	1.1603	8.56539	7.73225	4.23542e-07	3.28783e-06	5.75226
11741202_x_at	54739	XAF1	XIAP associated factor 1	1.16017	8.95533	10.5834	4.11069e-09	5.29013e-08	10.568
11733910_at	84135	UTP15	UTP15, small subunit processome component	1.16003	6.10935	14.243	3.53657e-11	7.91689e-10	15.5144
11725371_s_at	7422	VEGFA	vascular endothelial growth factor A	1.15983	11.3795	12.0336	5.44674e-10	8.82733e-09	12.671
11745839_a_at	84909	C9orf3	chromosome 9 open reading frame 3	1.1597	8.76774	16.0797	4.72389e-12	1.37373e-10	17.6039
11753289_s_at	861	RUNX1	runt related transcription factor 1	1.15897	3.87825	8.27747	1.61716e-07	1.38816e-06	6.75086
11753289_s_at	100506403	LOC100506403	uncharacterized LOC100506403	1.15897	3.87825	8.27747	1.61716e-07	1.38816e-06	6.75086
11716969_a_at	8828	NRP2	neuropilin 2	1.15809	5.81198	9.70916	1.53978e-08	1.69858e-07	9.19422
11748171_a_at	148423	C1orf52	chromosome 1 open reading frame 52	1.1579	10.4684	17.7203	9.21334e-13	3.37994e-11	19.2968
11726820_a_at	64333	ARHGAP9	Rho GTPase activating protein 9	1.15783	5.78621	11.2584	1.56511e-09	2.24732e-08	11.5727
11725715_x_at	6208	RPS14	ribosomal protein S14	1.15754	9.21286	10.6926	3.50538e-09	4.60576e-08	10.7337
11750473_a_at	81029	WNT5B	Wnt family member 5B	1.15741	8.50869	16.2217	4.07728e-12	1.21367e-10	17.7565
11763460_at	285513	GPRIN3	GPRIN family member 3	1.15649	5.12445	7.19471	1.13733e-06	7.90508e-06	4.72933
11721054_at	57542	KLHL42	kelch like family member 42	1.15547	8.46532	14.3878	2.99405e-11	6.86066e-10	15.6874
11718986_a_at	2537	IFI6	interferon alpha inducible protein 6	1.15516	9.43277	4.52162	0.000270208	0.00106599	-0.88218
11752487_a_at	83891	SNX25	sorting nexin 25	1.1546	7.69526	16.895	2.05991e-12	6.71199e-11	18.464
11724038_a_at	5743	PTGS2	prostaglandin-endoperoxide synthase 2	1.15434	6.33247	8.18088	1.91254e-07	1.614e-06	6.57677
11750569_a_at	3376	IARS	isoleucyl-tRNA synthetase	1.15426	11.9452	14.784	1.91168e-11	4.63136e-10	16.1533
11755766_x_at	401548	SNX30	sorting nexin family member 30	1.15367	8.85465	16.5828	2.81846e-12	8.78462e-11	18.1392
11755062_a_at	79070	KDELC1	KDEL motif containing 1	1.15342	8.22395	12.7014	2.28862e-10	4.10715e-09	13.573
11760390_at	84131	CEP78	centrosomal protein 78	1.1525	4.96512	8.01349	2.5651e-07	2.09747e-06	6.27222
11746321_s_at	871	SERPINH1	serpin family H member 1	1.15232	11.8576	11.6821	8.73036e-10	1.34739e-08	12.1801
11720986_at	79693	YRDC	yrdC N6-threonylcarbamoyltransferase domain containing	1.15223	9.14116	15.1499	1.27484e-11	3.27274e-10	16.574
11749257_a_at	9709	HERPUD1	homocysteine inducible ER protein with ubiquitin like domain 1	1.15209	10.8371	17.9644	7.30872e-13	2.78052e-11	19.5363
11735399_at	23230	VPS13A	vacuolar protein sorting 13 homolog A	1.15202	4.88267	10.2484	6.75272e-09	8.20589e-08	10.0516
11734996_at	6497	SKI	SKI proto-oncogene	1.15197	6.63466	9.47408	2.22794e-08	2.37501e-07	8.81008
11717107_a_at	10611	PDLIM5	PDZ and LIM domain 5	1.15158	10.8813	14.7878	1.90361e-11	4.61406e-10	16.1577
11725510_a_at	9057	SLC7A6	solute carrier family 7 member 6	1.15079	7.69784	13.7059	6.64435e-11	1.38003e-09	14.859
11717878_x_at	8500	PPFIA1	PTPRF interacting protein alpha 1	1.14819	10.3404	15.9021	5.6878e-12	1.62014e-10	17.4114
11747792_a_at	1317	SLC31A1	solute carrier family 31 member 1	1.14807	8.36299	14.9771	1.54199e-11	3.87219e-10	16.3765
11736464_at	374928	ZNF773	zinc finger protein 773	1.14799	8.05138	16.3772	3.47486e-12	1.05904e-10	17.9222
11752128_a_at	3376	IARS	isoleucyl-tRNA synthetase	1.14701	11.9192	17.5373	1.09809e-12	3.90165e-11	19.1152
11754880_x_at	23348	DOCK9	dedicator of cytokinesis 9	1.14643	7.99094	8.17448	1.93398e-07	1.6307e-06	6.56521
11749679_x_at	2006	ELN	elastin	1.14612	7.48677	7.84328	3.47038e-07	2.743e-06	5.95877
11749709_a_at	3983	ABLIM1	actin binding LIM protein 1	1.1455	6.31579	10.0494	9.12009e-09	1.06688e-07	9.73895
11719276_at	63875	MRPL17	mitochondrial ribosomal protein L17	1.14527	6.88783	11.7013	8.50562e-10	1.31558e-08	12.2073
11717876_a_at	8500	PPFIA1	PTPRF interacting protein alpha 1	1.14455	7.51223	5.99043	1.1982e-05	6.51632e-05	2.29986
11726310_at	2743	GLRB	glycine receptor beta	1.14451	8.71481	8.70865	7.75881e-08	7.22661e-07	7.51339
11733996_a_at	133686	NADK2	NAD kinase 2, mitochondrial	1.14348	8.68739	16.3041	3.7456e-12	1.12835e-10	17.8445
11734668_at	3836	KPNA1	karyopherin subunit alpha 1	1.14271	8.6337	17.2111	1.50742e-12	5.16689e-11	18.7873
11747537_x_at	6472	SHMT2	serine hydroxymethyltransferase 2	1.14252	9.80744	18.6177	3.9872e-13	1.65698e-11	20.1625
11715505_a_at	3376	IARS	isoleucyl-tRNA synthetase	1.14209	11.9879	17.8674	8.01062e-13	3.00368e-11	19.4414
11751872_x_at	255324	EPGN	epithelial mitogen	1.14133	4.29993	9.03153	4.54462e-08	4.47312e-07	8.06909
11749113_a_at	1739	DLG1	discs large MAGUK scaffold protein 1	1.14028	6.00009	11.5928	9.8607e-10	1.49481e-08	12.0534
11721919_x_at	23400	ATP13A2	ATPase 13A2	1.14025	8.48962	9.42523	2.40765e-08	2.54412e-07	8.72943
11723685_a_at	55603	FAM46A	family with sequence similarity 46 member A	1.14003	8.24473	12.7112	2.26047e-10	4.06548e-09	13.5859
11733106_x_at	51122	COMMD2	COMM domain containing 2	1.13967	8.74358	18.2396	5.64857e-13	2.21886e-11	19.8026
11758780_a_at	51491	NOP16	NOP16 nucleolar protein	1.13928	8.2736	14.8664	1.74363e-11	4.28504e-10	16.2489
11750730_x_at	9627	SNCAIP	synuclein alpha interacting protein	1.13886	6.98382	15.3282	1.04958e-11	2.76619e-10	16.7758
11722110_x_at	22990	PCNX1	pecanex homolog 1 (Drosophila)	1.1384	6.38902	9.63287	1.73471e-08	1.89077e-07	9.07027
11751460_a_at	11218	DDX20	DEAD-box helicase 20	1.13823	6.25261	12.8787	1.82943e-10	3.37486e-09	13.8059
11746779_a_at	135112	NCOA7	nuclear receptor coactivator 7	1.13717	5.85118	8.0207	2.5327e-07	2.07404e-06	6.28541
11720051_at	6695	SPOCK1	SPARC/osteonectin, cwcv and kazal like domains proteoglycan 1	1.13653	12.4717	19.7124	1.50625e-13	7.18224e-12	21.167
11728920_a_at	10125	RASGRP1	RAS guanyl releasing protein 1	1.13586	5.37368	8.78372	6.84366e-08	6.46549e-07	7.64376
11723770_s_at	28966	SNX24	sorting nexin 24	1.13571	7.93989	16.3155	3.70171e-12	1.11649e-10	17.8567
11716789_s_at	6897	TARS	threonyl-tRNA synthetase	1.1355	11.3257	15.9306	5.52025e-12	1.57842e-10	17.4424
11735400_a_at	646	BNC1	basonuclin 1	1.13496	8.70222	12.0763	5.14697e-10	8.39095e-09	12.7299
11721230_a_at	222389	BEND7	BEN domain containing 7	1.13489	7.54464	14.6895	2.1256e-11	5.09722e-10	16.0432
11753283_a_at	55559	HAUS7	HAUS augmin like complex subunit 7	1.13419	6.68352	13.0357	1.50338e-10	2.84876e-09	14.0101
11753283_a_at	11219	TREX2	three prime repair exonuclease 2	1.13419	6.68352	13.0357	1.50338e-10	2.84876e-09	14.0101
11752515_a_at	4953	ODC1	ornithine decarboxylase 1	1.13339	9.69578	16.2895	3.80197e-12	1.14464e-10	17.829
11735946_at	131368	ZPLD1	zona pellucida like domain containing 1	1.13265	6.10487	8.7387	7.37799e-08	6.9201e-07	7.56566
11752333_a_at	3685	ITGAV	integrin subunit alpha V	1.13198	9.11267	9.91644	1.11744e-08	1.2785e-07	9.52765
11726203_a_at	55024	BANK1	B-cell scaffold protein with ankyrin repeats 1	1.13144	3.78693	7.9702	2.76909e-07	2.24351e-06	6.19286
11754610_a_at	11153	FICD	FIC domain containing	1.13077	7.54897	9.76614	1.40922e-08	1.566e-07	9.28637
11717717_at	64778	FNDC3B	fibronectin type III domain containing 3B	1.13051	10.747	14.5381	2.52238e-11	5.93372e-10	15.8654
11726415_a_at	22881	ANKRD6	ankyrin repeat domain 6	1.12954	3.97896	10.7997	3.00188e-09	4.00797e-08	10.895
11760462_s_at	105372733	LOC105372733	uncharacterized LOC105372733	1.12943	7.50592	9.48852	2.17756e-08	2.32531e-07	8.83386
11719460_s_at	55255	WDR41	WD repeat domain 41	1.12917	8.88272	18.9248	3.01862e-13	1.31173e-11	20.4498
11718631_at	29950	SERTAD1	SERTA domain containing 1	1.12914	8.83951	15.6564	7.37569e-12	2.02603e-10	17.1418
11757254_at	56286	DAD1P1	defender against cell death 1 pseudogene 1	1.12897	5.17768	5.84359	1.6179e-05	8.55624e-05	1.99123
11723489_at	2730	GCLM	glutamate-cysteine ligase modifier subunit	1.1286	6.7477	12.3797	3.45906e-10	5.92409e-09	13.1433
11759716_x_at	339044	PKD1P1	polycystin 1, transient receptor potential channel interacting pseudogene 1	1.12814	7.61573	9.91593	1.11832e-08	1.27891e-07	9.52684
11759716_x_at	100288332	NPIPA5	nuclear pore complex interacting protein family member A5	1.12814	7.61573	9.91593	1.11832e-08	1.27891e-07	9.52684
11759716_x_at	101059938	NPIPA7	nuclear pore complex interacting protein family member A7	1.12814	7.61573	9.91593	1.11832e-08	1.27891e-07	9.52684
11759716_x_at	101059953	NPIPA8	nuclear pore complex interacting protein family member A8	1.12814	7.61573	9.91593	1.11832e-08	1.27891e-07	9.52684
11760466_at	23200	ATP11B	ATPase phospholipid transporting 11B (putative)	1.12813	6.38924	13.1971	1.2311e-10	2.38673e-09	14.2178
11748561_a_at	23500	DAAM2	dishevelled associated activator of morphogenesis 2	1.12766	5.52268	9.4661	2.25633e-08	2.40217e-07	8.79691
11748467_a_at	5832	ALDH18A1	aldehyde dehydrogenase 18 family member A1	1.12729	8.94071	11.2362	1.61466e-09	2.30975e-08	11.5403
11739616_x_at	10849	CD3EAP	CD3e molecule associated protein	1.12695	8.01402	10.4135	5.2803e-09	6.60482e-08	10.3075
11729020_at	91752	ZNF804A	zinc finger protein 804A	1.12656	6.27612	11.0305	2.1577e-09	2.9868e-08	11.2386
11721580_a_at	1734	DIO2	iodothyronine deiodinase 2	1.12642	4.55343	7.38033	8.05088e-07	5.8223e-06	5.08691
11744762_a_at	152877	FAM53A	family with sequence similarity 53 member A	1.12639	4.96476	11.9196	6.33994e-10	1.00931e-08	12.513
11755975_x_at	5570	PKIB	cAMP-dependent protein kinase inhibitor beta	1.12585	5.14628	9.37994	2.5878e-08	2.71285e-07	8.65441
11726309_a_at	2743	GLRB	glycine receptor beta	1.12543	7.48613	11.3531	1.3717e-09	2.0039e-08	11.71
11735116_a_at	4233	MET	MET proto-oncogene, receptor tyrosine kinase	1.12478	9.11509	15.0809	1.37513e-11	3.49574e-10	16.4954
11716831_at	11260	XPOT	exportin for tRNA	1.12389	11.18	7.87826	3.26034e-07	2.59355e-06	6.02351
11725808_x_at	9627	SNCAIP	synuclein alpha interacting protein	1.12358	7.34292	11.0599	2.06958e-09	2.87898e-08	11.282
11724912_at	79625	NDNF	neuron derived neurotrophic factor	1.12348	7.25216	15.7374	6.76778e-12	1.88716e-10	17.2311
11722966_a_at	59338	PLEKHA1	pleckstrin homology domain containing A1	1.12329	7.03596	6.62593	3.37511e-06	2.08866e-05	3.60522
11716563_s_at	7965	AIMP2	aminoacyl tRNA synthetase complex interacting multifunctional protein 2	1.12284	9.87404	14.4032	2.94158e-11	6.77179e-10	15.7057
11759740_x_at	8697	CDC23	cell division cycle 23	1.12231	6.06349	8.53349	1.04266e-07	9.39324e-07	7.20648
11719164_a_at	1184	CLCN5	chloride voltage-gated channel 5	1.12231	6.28855	7.21609	1.09271e-06	7.62927e-06	4.77074
11720542_a_at	148789	B3GALNT2	beta-1,3-N-acetylgalactosaminyltransferase 2	1.11947	5.35101	14.3255	3.21582e-11	7.30123e-10	15.6131
11725370_s_at	7422	VEGFA	vascular endothelial growth factor A	1.11884	8.545	10.9043	2.58314e-09	3.5105e-08	11.0514
11740373_x_at	222865	TMEM130	transmembrane protein 130	1.11786	5.28288	9.50995	2.10498e-08	2.25608e-07	8.86911
11756615_x_at	6472	SHMT2	serine hydroxymethyltransferase 2	1.11702	9.79653	16.0388	4.92913e-12	1.42922e-10	17.5598
11719827_a_at	25797	QPCT	glutaminyl-peptide cyclotransferase	1.1154	7.51644	12.5297	2.84998e-10	4.99417e-09	13.3448
11717718_at	64778	FNDC3B	fibronectin type III domain containing 3B	1.1153	11.4621	18.4437	4.67659e-13	1.88492e-11	19.9978
11725417_a_at	54947	LPCAT2	lysophosphatidylcholine acyltransferase 2	1.11516	8.49729	13.1688	1.27482e-10	2.46022e-09	14.1816
11735373_a_at	81832	NETO1	neuropilin and tolloid like 1	1.11424	3.60824	8.00748	2.59247e-07	2.11321e-06	6.26122
11732155_a_at	8473	OGT	O-linked N-acetylglucosamine (GlcNAc) transferase	1.11389	8.99689	16.4218	3.32e-12	1.0156e-10	17.9695
11719179_a_at	5817	PVR	poliovirus receptor	1.11363	7.7249	12.5719	2.69983e-10	4.75545e-09	13.4011
11718724_at	57561	ARRDC3	arrestin domain containing 3	1.11333	8.08358	6.71142	2.85805e-06	1.79836e-05	3.77688
11758775_at	58477	SRPRB	SRP receptor beta subunit	1.11321	7.38483	11.9869	5.79571e-10	9.34089e-09	12.6064
11734967_a_at	387357	THEMIS	thymocyte selection associated	1.11311	3.37522	7.71157	4.39637e-07	3.40263e-06	5.71361
11761642_a_at	7168	TPM1	tropomyosin 1 (alpha)	1.11153	5.26058	12.3095	3.78935e-10	6.3985e-09	13.0485
11759550_at	441951	ZFAS1	ZNFX1 antisense RNA 1	1.11076	7.22681	11.3894	1.30433e-09	1.91851e-08	11.7624
11744209_s_at	871	SERPINH1	serpin family H member 1	1.10915	11.8486	10.9409	2.45123e-09	3.34963e-08	11.1059
11728225_at	51465	UBE2J1	ubiquitin conjugating enzyme E2 J1	1.10904	9.79797	17.8633	8.04165e-13	3.01303e-11	19.4374
11755232_s_at	90333	ZNF468	zinc finger protein 468	1.10759	6.46843	6.61333	3.45918e-06	2.13535e-05	3.57982
11726770_x_at	54739	XAF1	XIAP associated factor 1	1.10711	8.91686	8.69265	7.96983e-08	7.39117e-07	7.48552
11716994_s_at	55884	WSB2	WD repeat and SOCS box containing 2	1.10695	10.9527	17.1845	1.54723e-12	5.28504e-11	18.7603
11759959_s_at	132320	SCLT1	sodium channel and clathrin linker 1	1.10678	3.89496	8.04045	2.44603e-07	2.00973e-06	6.32153
11719785_s_at	8702	B4GALT4	beta-1,4-galactosyltransferase 4	1.10657	7.81439	13.1298	1.3377e-10	2.56825e-09	14.1315
11750398_a_at	3356	HTR2A	5-hydroxytryptamine receptor 2A	1.10624	3.35464	10.1478	7.85689e-09	9.35925e-08	9.89403
11735992_a_at	51520	LARS	leucyl-tRNA synthetase	1.1059	10.5812	17.1142	1.65795e-12	5.58993e-11	18.6888
11726042_a_at	9262	STK17B	serine/threonine kinase 17b	1.10582	5.96796	13.5556	7.95646e-11	1.62327e-09	14.6717
11759345_at	57381	RHOJ	ras homolog family member J	1.10565	8.11166	13.148	1.30801e-10	2.51514e-09	14.1548
11754595_s_at	1836	SLC26A2	solute carrier family 26 member 2	1.10549	8.95739	16.0882	4.68239e-12	1.36407e-10	17.6131
11730424_at	164284	APCDD1L	APC down-regulated 1 like	1.10538	9.29255	11.4748	1.15929e-09	1.72828e-08	11.885
11755895_a_at	116496	FAM129A	family with sequence similarity 129 member A	1.10512	9.12538	9.94779	1.065e-08	1.22444e-07	9.57764
11759044_a_at	154807	VKORC1L1	vitamin K epoxide reductase complex subunit 1 like 1	1.10486	4.97947	12.7186	2.23912e-10	4.03294e-09	13.5958
11745746_a_at	10768	AHCYL1	adenosylhomocysteinase like 1	1.10475	8.17941	13.8715	5.45868e-11	1.16203e-09	15.0633
11718287_at	5412	UBL3	ubiquitin like 3	1.10472	9.46657	13.1904	1.24138e-10	2.40477e-09	14.2092
11753109_a_at	1009	CDH11	cadherin 11	1.10447	5.6896	11.5384	1.06224e-09	1.60146e-08	11.976
11718356_at	23071	ERP44	endoplasmic reticulum protein 44	1.10434	6.81036	16.152	4.3822e-12	1.28875e-10	17.6818
11737326_a_at	6536	SLC6A9	solute carrier family 6 member 9	1.10348	9.1858	9.89627	1.15261e-08	1.31207e-07	9.49542
11747027_s_at	6509	SLC1A4	solute carrier family 1 member 4	1.10334	7.17185	11.1075	1.93476e-09	2.71431e-08	11.3521
11758521_s_at	56907	SPIRE1	spire type actin nucleation factor 1	1.10276	9.49158	10.1576	7.74173e-09	9.25102e-08	9.90939
11741204_a_at	138639	PTPDC1	protein tyrosine phosphatase domain containing 1	1.10128	5.28976	7.82644	3.57644e-07	2.81738e-06	5.92757
11740132_at	163486	DENND1B	DENN domain containing 1B	1.09982	7.04177	12.6026	2.59592e-10	4.59697e-09	13.442
11734495_a_at	2887	GRB10	growth factor receptor bound protein 10	1.09966	8.27747	14.049	4.43065e-11	9.67763e-10	15.2802
11747859_s_at	6059	ABCE1	ATP binding cassette subfamily E member 1	1.0996	8.59264	10.6761	3.59077e-09	4.69923e-08	10.7087
11719813_s_at	55652	SLC48A1	solute carrier family 48 member 1	1.09926	8.78715	14.3733	3.04424e-11	6.96278e-10	15.6701
11741155_x_at	3987	LIMS1	LIM zinc finger domain containing 1	1.09831	9.90367	8.72524	7.54607e-08	7.04904e-07	7.54227
11716970_a_at	8828	NRP2	neuropilin 2	1.09805	5.97751	8.05064	2.40256e-07	1.97762e-06	6.34013
11742920_a_at	3313	HSPA9	heat shock protein family A (Hsp70) member 9	1.09737	11.1625	10.4698	4.85781e-09	6.12891e-08	10.3942
11747753_a_at	10898	CPSF4	cleavage and polyadenylation specific factor 4	1.09712	7.55619	13.2298	1.18267e-10	2.30912e-09	14.2596
11758208_s_at	10365	KLF2	Kruppel like factor 2	1.09711	9.94413	17.4373	1.20935e-12	4.2542e-11	19.0153
11719365_x_at	26010	SPATS2L	spermatogenesis associated serine rich 2 like	1.09626	9.06363	15.2495	1.14339e-11	2.97383e-10	16.6869
11718523_s_at	84168	ANTXR1	anthrax toxin receptor 1	1.09595	11.1095	15.6012	7.82322e-12	2.1287e-10	17.0807
11743343_at	64795	RMND5A	required for meiotic nuclear division 5 homolog A	1.09572	6.87464	9.43363	2.37571e-08	2.51735e-07	8.74331
11716105_a_at	9019	MPZL1	myelin protein zero like 1	1.09518	10.1664	17.1898	1.53921e-12	5.26491e-11	18.7657
11742868_at	1004	CDH6	cadherin 6	1.0948	7.98556	16.199	4.17416e-12	1.23861e-10	17.7322
11730853_s_at	5033	P4HA1	prolyl 4-hydroxylase subunit alpha 1	1.09435	11.1583	9.86469	1.21001e-08	1.36985e-07	9.44487
11750745_a_at	3313	HSPA9	heat shock protein family A (Hsp70) member 9	1.09435	11.1507	10.7479	3.23526e-09	4.28841e-08	10.8171
11721291_a_at	2152	F3	coagulation factor III, tissue factor	1.09409	10.8234	8.74871	7.2555e-08	6.81684e-07	7.58305
11733891_at	55033	FKBP14	FK506 binding protein 14	1.09383	8.70658	12.2582	4.05189e-10	6.77071e-09	12.9788
11715606_a_at	8848	TSC22D1	TSC22 domain family member 1	1.09352	6.71032	11.2817	1.51509e-09	2.18374e-08	11.6065
11758226_s_at	51465	UBE2J1	ubiquitin conjugating enzyme E2 J1	1.09318	9.33424	15.1679	1.24994e-11	3.22026e-10	16.5945
11735004_a_at	79960	JADE1	jade family PHD finger 1	1.09292	6.58322	9.74511	1.456e-08	1.6129e-07	9.25241
11753235_s_at	1876	E2F6	E2F transcription factor 6	1.09277	5.90313	7.93506	2.94704e-07	2.371e-06	6.12827
11728917_at	6545	SLC7A4	solute carrier family 7 member 4	1.09274	4.51517	10.4543	4.97061e-09	6.25847e-08	10.3703
11740964_a_at	441024	MTHFD2L	methylenetetrahydrofolate dehydrogenase (NADP+ dependent) 2-like	1.09252	5.68205	10.3672	5.6552e-09	7.01594e-08	10.2361
11733091_a_at	7103	TSPAN8	tetraspanin 8	1.09173	3.33405	12.5799	2.6722e-10	4.71517e-09	13.4118
11722600_x_at	10609	P3H4	prolyl 3-hydroxylase family member 4 (non-enzymatic)	1.09167	8.12175	12.6501	2.4431e-10	4.35282e-09	13.5051
11725807_a_at	9627	SNCAIP	synuclein alpha interacting protein	1.09063	5.49745	11.5573	1.03515e-09	1.56251e-08	12.0029
11754591_a_at	79850	FAM57A	family with sequence similarity 57 member A	1.09032	8.7973	15.7405	6.74516e-12	1.88298e-10	17.2345
11746240_a_at	112611	RWDD2A	RWD domain containing 2A	1.08946	7.96738	12.3106	3.78405e-10	6.39438e-09	13.0499
11747860_x_at	6059	ABCE1	ATP binding cassette subfamily E member 1	1.08941	7.90358	9.69503	1.57407e-08	1.73219e-07	9.17132
11735487_at	3224	HOXC8	homeobox C8	1.08902	6.74121	8.66053	8.41173e-08	7.75157e-07	7.42947
11730865_a_at	154807	VKORC1L1	vitamin K epoxide reductase complex subunit 1 like 1	1.08829	7.63625	11.8838	6.65122e-10	1.05412e-08	12.4631
11733016_at	881	CCIN	calicin	1.08818	5.41684	7.25036	1.02492e-06	7.21088e-06	4.83701
11720555_a_at	116461	TSEN15	tRNA splicing endonuclease subunit 15	1.08811	8.8383	8.0097	2.58231e-07	2.10632e-06	6.26529
11752788_a_at	9686	VGLL4	vestigial like family member 4	1.0871	5.3442	8.78359	6.84516e-08	6.46567e-07	7.64353
11740544_a_at	3084	NRG1	neuregulin 1	1.08708	6.11849	11.5137	1.09886e-09	1.64812e-08	11.9407
11733797_a_at	1827	RCAN1	regulator of calcineurin 1	1.08696	8.6894	14.0767	4.29006e-11	9.39542e-10	15.3137
11718716_s_at	5310	PKD1	polycystin 1, transient receptor potential channel interacting	1.08684	7.90741	9.7409	1.46555e-08	1.62277e-07	9.2456
11722931_a_at	2618	GART	phosphoribosylglycinamide formyltransferase, phosphoribosylglycinamide synthetase, phosphoribosylaminoimidazole synthetase	1.08647	6.67757	15.032	1.45121e-11	3.67218e-10	16.4395
11721110_s_at	4675	NAP1L3	nucleosome assembly protein 1 like 3	1.08525	7.36331	11.2571	1.568e-09	2.25082e-08	11.5708
11754594_a_at	1836	SLC26A2	solute carrier family 26 member 2	1.08522	7.60699	8.66769	8.31109e-08	7.67601e-07	7.44197
11729673_s_at	285550	FAM200B	family with sequence similarity 200 member B	1.08514	8.18465	9.19359	3.49114e-08	3.53578e-07	8.34317
11715551_s_at	2621	GAS6	growth arrest specific 6	1.08428	11.208	15.4079	9.62799e-12	2.56065e-10	16.8653
11747735_x_at	3987	LIMS1	LIM zinc finger domain containing 1	1.08427	10.4648	10.397	5.41107e-09	6.75293e-08	10.282
11746423_a_at	51136	RNFT1	ring finger protein, transmembrane 1	1.08403	7.47074	12.303	3.82146e-10	6.44456e-09	13.0397
11730327_s_at	25879	DCAF13	DDB1 and CUL4 associated factor 13	1.08396	9.0797	10.1713	7.58278e-09	9.0852e-08	9.93097
11725152_at	112849	L3HYPDH	trans-L-3-hydroxyproline dehydratase	1.08352	7.80538	14.3207	3.23383e-11	7.32867e-10	15.6073
11727413_at	2055	CLN8	CLN8, transmembrane ER and ERGIC protein	1.083	5.83178	8.47683	1.14819e-07	1.02249e-06	7.10637
11729965_at	33	ACADL	acyl-CoA dehydrogenase, long chain	1.0821	3.55624	8.03803	2.45651e-07	2.018e-06	6.31709
11758403_s_at	65059	RAPH1	Ras association (RalGDS/AF-6) and pleckstrin homology domains 1	1.08147	8.16939	13.2057	1.21812e-10	2.36554e-09	14.2289
11757164_s_at	692063	SNORA32	small nucleolar RNA, H/ACA box 32	1.08055	8.01542	16.0449	4.89801e-12	1.42103e-10	17.5664
11757164_s_at	79101	TAF1D	TATA-box binding protein associated factor, RNA polymerase I subunit D	1.08055	8.01542	16.0449	4.89801e-12	1.42103e-10	17.5664
11757164_s_at	654320	SNORA8	small nucleolar RNA, H/ACA box 8	1.08055	8.01542	16.0449	4.89801e-12	1.42103e-10	17.5664
11722109_at	22990	PCNX1	pecanex homolog 1 (Drosophila)	1.08026	6.34728	8.54843	1.01655e-07	9.17976e-07	7.23281
11716408_a_at	4233	MET	MET proto-oncogene, receptor tyrosine kinase	1.08005	10.3786	11.9301	6.25166e-10	9.97184e-09	12.5276
11760107_a_at	55274	PHF10	PHD finger protein 10	1.08	8.21669	9.74661	1.45261e-08	1.60952e-07	9.25483
11721805_at	10365	KLF2	Kruppel like factor 2	1.07934	8.98659	8.00306	2.61279e-07	2.12767e-06	6.25312
11724779_at	283209	PGM2L1	phosphoglucomutase 2 like 1	1.07844	8.65447	13.7425	6.36099e-11	1.33011e-09	14.9043
11739155_s_at	116496	FAM129A	family with sequence similarity 129 member A	1.07753	10.6041	11.7104	8.40137e-10	1.30067e-08	12.2201
11724225_a_at	79017	GGCT	gamma-glutamylcyclotransferase	1.07716	8.62736	14.552	2.4829e-11	5.84361e-10	15.8818
11739608_a_at	390980	ZNF805	zinc finger protein 805	1.07714	6.25978	14.4057	2.9331e-11	6.75542e-10	15.7087
11717378_at	58477	SRPRB	SRP receptor beta subunit	1.07649	9.78512	16.5646	2.8709e-12	8.91438e-11	18.1201
11752735_a_at	4677	NARS	asparaginyl-tRNA synthetase	1.07604	11.2615	15.3656	1.00785e-11	2.669e-10	16.8179
11727172_at	7227	TRPS1	transcriptional repressor GATA binding 1	1.07597	8.19676	8.88627	5.7719e-08	5.54934e-07	7.8207
11730753_at	55326	AGPAT5	1-acylglycerol-3-phosphate O-acyltransferase 5	1.07392	5.31428	10.2458	6.77913e-09	8.22788e-08	10.0475
11736044_a_at	4628	MYH10	myosin heavy chain 10	1.07354	7.86371	8.41345	1.27956e-07	1.1263e-06	6.99391
11739317_at	10746	MAP3K2	mitogen-activated protein kinase kinase kinase 2	1.07257	6.37588	10.7126	3.40526e-09	4.48555e-08	10.7639
11741924_a_at	2887	GRB10	growth factor receptor bound protein 10	1.07173	7.61987	11.9337	6.22137e-10	9.92992e-09	12.5327
11724907_a_at	11183	MAP4K5	mitogen-activated protein kinase kinase kinase kinase 5	1.07148	7.49934	5.5332	3.07979e-05	0.000152297	1.3308
11763502_x_at	100287497	LOC100287497	septin 7 pseudogene	1.07147	5.51316	7.61118	5.27296e-07	3.99831e-06	5.52521
11763502_x_at	100287934	LOC100287934	uncharacterized LOC100287934	1.07147	5.51316	7.61118	5.27296e-07	3.99831e-06	5.52521
11732160_a_at	84955	NUDCD1	NudC domain containing 1	1.07059	5.41567	6.9793	1.70825e-06	1.1378e-05	4.30862
11723768_a_at	28966	SNX24	sorting nexin 24	1.06966	8.60076	12.4331	3.22782e-10	5.5841e-09	13.2153
11718371_s_at	29982	NRBF2	nuclear receptor binding factor 2	1.06937	10.4535	13.0039	1.5641e-10	2.9514e-09	13.9689
11730935_a_at	80709	AKNA	AT-hook transcription factor	1.06895	5.79264	6.81824	2.32504e-06	1.49919e-05	3.99006
11719776_at	3340	NDST1	N-deacetylase and N-sulfotransferase 1	1.06855	7.9066	10.2201	7.04648e-09	8.52311e-08	10.0073
11719899_at	387763	C11orf96	chromosome 11 open reading frame 96	1.06839	8.48261	7.39929	7.7738e-07	5.64501e-06	5.12317
11720320_at	204	AK2	adenylate kinase 2	1.06813	8.21067	13.3588	1.00989e-10	2.01064e-09	14.4238
11751130_s_at	29982	NRBF2	nuclear receptor binding factor 2	1.06812	10.1221	14.6896	2.12536e-11	5.09722e-10	16.0433
11717877_a_at	8500	PPFIA1	PTPRF interacting protein alpha 1	1.06716	10.0039	14.794	1.89043e-11	4.58886e-10	16.165
11736422_s_at	10631	POSTN	periostin	1.06703	11.1614	11.2425	1.60031e-09	2.29254e-08	11.5496
11718762_s_at	51371	POMP	proteasome maturation protein	1.06696	7.58255	10.8667	2.7261e-09	3.67753e-08	10.9953
11749281_a_at	23141	ANKLE2	ankyrin repeat and LEM domain containing 2	1.06656	7.97484	11.9992	5.70168e-10	9.20132e-09	12.6234
11717625_a_at	26608	TBL2	transducin beta like 2	1.06582	9.52517	16.4267	3.30337e-12	1.01113e-10	17.9747
11746438_a_at	6472	SHMT2	serine hydroxymethyltransferase 2	1.06476	9.64573	17.0963	1.68743e-12	5.67387e-11	18.6705
11723573_a_at	79710	MORC4	MORC family CW-type zinc finger 4	1.06467	7.52055	12.9939	1.58377e-10	2.98283e-09	13.9559
11722599_at	10609	P3H4	prolyl 3-hydroxylase family member 4 (non-enzymatic)	1.06437	7.85249	11.8472	6.98594e-10	1.10129e-08	12.4121
11728401_at	23545	ATP6V0A2	ATPase H+ transporting V0 subunit a2	1.0643	7.77828	11.9059	6.45715e-10	1.02632e-08	12.4939
11757146_at	100124534	SNORA84	small nucleolar RNA, H/ACA box 84	1.0639	5.29322	7.91615	3.04771e-07	2.44325e-06	6.09344
11739615_at	10849	CD3EAP	CD3e molecule associated protein	1.06375	7.94447	7.85168	3.41867e-07	2.70515e-06	5.97434
11736585_at	386618	KCTD4	potassium channel tetramerization domain containing 4	1.06365	4.80189	9.14206	3.79523e-08	3.8141e-07	8.25636
11739554_a_at	8522	GAS7	growth arrest specific 7	1.06328	6.00305	10.6393	3.78811e-09	4.93013e-08	10.653
11749114_x_at	1739	DLG1	discs large MAGUK scaffold protein 1	1.06287	6.7574	13.7877	6.02782e-11	1.27118e-09	14.9602
11742421_s_at	2915	GRM5	glutamate metabotropic receptor 5	1.0628	3.63913	9.15177	3.73585e-08	3.76054e-07	8.27275
11725793_s_at	5734	PTGER4	prostaglandin E receptor 4	1.06259	7.44251	15.2591	1.13142e-11	2.94891e-10	16.6979
11717184_a_at	54676	GTPBP2	GTP binding protein 2	1.06232	8.65344	11.6985	8.53871e-10	1.31934e-08	12.2032
11719732_at	57103	TIGAR	TP53 induced glycolysis regulatory phosphatase	1.06148	8.58091	10.2133	7.11846e-09	8.59337e-08	9.99671
11722488_a_at	440138	ALG11	ALG11, alpha-1,2-mannosyltransferase	1.06132	6.93898	11.4416	1.21363e-09	1.79847e-08	11.8374
11722488_a_at	9724	UTP14C	UTP14, small subunit processome component homolog C (S. cerevisiae)	1.06132	6.93898	11.4416	1.21363e-09	1.79847e-08	11.8374
11728872_a_at	221662	RBM24	RNA binding motif protein 24	1.06128	4.53474	8.47917	1.14361e-07	1.01896e-06	7.11052
11731508_a_at	65251	ZNF649	zinc finger protein 649	1.06103	4.922	7.47731	6.73378e-07	4.96778e-06	5.27189
11718286_a_at	5412	UBL3	ubiquitin like 3	1.06016	7.57209	8.65029	8.55795e-08	7.86877e-07	7.41157
11728392_a_at	29967	LRP12	LDL receptor related protein 12	1.05946	7.10346	11.468	1.17022e-09	1.74195e-08	11.8753
11731580_x_at	222658	KCTD20	potassium channel tetramerization domain containing 20	1.05889	7.74625	7.49214	6.55305e-07	4.84664e-06	5.30007
11742689_a_at	10011	SRA1	steroid receptor RNA activator 1	1.0586	9.11442	13.4335	9.2214e-11	1.85609e-09	14.5183
11758870_x_at	9570	GOSR2	golgi SNAP receptor complex member 2	1.05655	8.36881	13.6961	6.72281e-11	1.39341e-09	14.8468
11740648_a_at	56907	SPIRE1	spire type actin nucleation factor 1	1.05617	5.47019	9.19178	3.50137e-08	3.5447e-07	8.34012
11728936_at	25758	KIAA1549L	KIAA1549 like	1.0561	5.76926	10.8185	2.92163e-09	3.90933e-08	10.9232
11730990_at	91749	MFSD4B	major facilitator superfamily domain containing 4B	1.05583	5.97675	9.28399	3.0176e-08	3.11548e-07	8.49468
11751918_a_at	646	BNC1	basonuclin 1	1.0554	8.91076	7.70781	4.42624e-07	3.422e-06	5.70659
11743004_x_at	5393	EXOSC9	exosome component 9	1.05524	9.447	17.4488	1.19605e-12	4.21943e-11	19.0268
11760495_a_at	55283	MCOLN3	mucolipin 3	1.05513	4.34538	7.64697	4.94126e-07	3.77536e-06	5.59253
11715976_a_at	9686	VGLL4	vestigial like family member 4	1.05355	8.27988	14.8751	1.7269e-11	4.25661e-10	16.2589
11716412_s_at	5832	ALDH18A1	aldehyde dehydrogenase 18 family member A1	1.05295	10.5156	15.3379	1.03864e-11	2.74612e-10	16.7867
11762199_s_at	100287934	LOC100287934	uncharacterized LOC100287934	1.0529	5.4131	6.35651	5.73728e-06	3.36653e-05	3.058
11744782_a_at	79710	MORC4	MORC family CW-type zinc finger 4	1.05176	8.45369	9.81617	1.30413e-08	1.46733e-07	9.36697
11740799_x_at	114299	PALM2	paralemmin 2	1.05164	5.18879	9.50303	2.12814e-08	2.27795e-07	8.85773
11724726_s_at	1983	EIF5	eukaryotic translation initiation factor 5	1.05126	9.89906	12.9046	1.77084e-10	3.28145e-09	13.8398
11758746_a_at	4256	MGP	matrix Gla protein	1.05111	3.76148	8.71227	7.71184e-08	7.18871e-07	7.5197
11752994_a_at	1296	COL8A2	collagen type VIII alpha 2 chain	1.05101	4.69231	7.84135	3.48234e-07	2.7507e-06	5.95521
11730902_a_at	122953	JDP2	Jun dimerization protein 2	1.05095	6.4003	7.87877	3.25739e-07	2.59162e-06	6.02444
11737024_s_at	1812	DRD1	dopamine receptor D1	1.05086	2.89525	8.3915	1.32865e-07	1.16557e-06	6.95483
11737127_a_at	3672	ITGA1	integrin subunit alpha 1	1.05083	7.0894	9.80799	1.32073e-08	1.48432e-07	9.35381
11719882_s_at	28962	OSTM1	osteopetrosis associated transmembrane protein 1	1.05052	7.54986	16.7292	2.43169e-12	7.74496e-11	18.2921
11719728_s_at	140885	SIRPA	signal regulatory protein alpha	1.04832	10.784	13.2177	1.20034e-10	2.33808e-09	14.2442
11719445_a_at	55757	UGGT2	UDP-glucose glycoprotein glucosyltransferase 2	1.04824	9.27829	13.1688	1.27478e-10	2.46022e-09	14.1816
11743804_at	6059	ABCE1	ATP binding cassette subfamily E member 1	1.04792	9.07673	9.2277	3.30394e-08	3.36755e-07	8.40045
11758627_s_at	445	ASS1	argininosuccinate synthase 1	1.04669	9.72098	13.5119	8.38681e-11	1.69986e-09	14.6169
11743962_at	163882	CNST	consortin, connexin sorting protein	1.04593	7.80857	13.064	1.45149e-10	2.76101e-09	14.0466
11737486_s_at	6722	SRF	serum response factor	1.04567	8.35027	12.2942	3.86603e-10	6.50185e-09	13.0276
11716104_a_at	9019	MPZL1	myelin protein zero like 1	1.04501	8.88331	12.9847	1.60197e-10	3.01366e-09	13.944
11726040_at	9262	STK17B	serine/threonine kinase 17b	1.04492	6.215	10.4441	5.0458e-09	6.34184e-08	10.3547
11715602_s_at	6678	SPARC	secreted protein acidic and cysteine rich	1.04479	13.1202	17.0427	1.77915e-12	5.9259e-11	18.6157
11743760_s_at	56990	CDC42SE2	CDC42 small effector 2	1.04461	5.84075	9.1868	3.52968e-08	3.56825e-07	8.33176
11759042_at	154807	VKORC1L1	vitamin K epoxide reductase complex subunit 1 like 1	1.0446	8.57571	11.5465	1.05048e-09	1.58468e-08	11.9876
11752496_a_at	8522	GAS7	growth arrest specific 7	1.04452	6.22418	6.24877	7.11262e-06	4.08303e-05	2.8366
11721979_at	206358	SLC36A1	solute carrier family 36 member 1	1.04423	5.93373	12.5204	2.88437e-10	5.04815e-09	13.3324
11735042_a_at	148423	C1orf52	chromosome 1 open reading frame 52	1.04396	10.3671	14.4004	2.95093e-11	6.77757e-10	15.7024
11741650_a_at	29967	LRP12	LDL receptor related protein 12	1.04378	7.22046	10.6555	3.6998e-09	4.82534e-08	10.6775
11719788_s_at	7280	TUBB2A	tubulin beta 2A class IIa	1.04372	10.9866	12.0142	5.58858e-10	9.03648e-09	12.6443
11728454_s_at	23348	DOCK9	dedicator of cytokinesis 9	1.04348	8.05715	11.1753	1.7585e-09	2.48962e-08	11.4515
11728453_a_at	23348	DOCK9	dedicator of cytokinesis 9	1.04334	7.31142	11.0796	2.01258e-09	2.81154e-08	11.3111
11734049_a_at	81929	SEH1L	SEH1 like nucleoporin	1.04328	8.41094	10.8528	2.78097e-09	3.74337e-08	10.9746
11749781_s_at	586	BCAT1	branched chain amino acid transaminase 1	1.04317	6.67685	11.0229	2.18107e-09	3.01542e-08	11.2274
11744289_a_at	23210	JMJD6	arginine demethylase and lysine hydroxylase	1.04271	7.97658	9.95909	1.04674e-08	1.20596e-07	9.59564
11725498_a_at	84216	TMEM117	transmembrane protein 117	1.04258	7.75253	12.4131	3.31219e-10	5.71607e-09	13.1885
11757290_s_at	1290	COL5A2	collagen type V alpha 2 chain	1.0425	12.3861	18.193	5.89925e-13	2.29999e-11	19.7577
11758126_s_at	85403	EAF1	ELL associated factor 1	1.04225	7.17575	9.94183	1.07476e-08	1.23394e-07	9.56816
11728829_at	3625	INHBB	inhibin beta B subunit	1.04187	6.14728	5.00869	9.37712e-05	0.000412002	0.192925
11734141_at	256356	GK5	glycerol kinase 5 (putative)	1.04086	7.71866	8.75663	7.1602e-08	6.73369e-07	7.59679
11743972_a_at	54541	DDIT4	DNA damage inducible transcript 4	1.04058	10.7842	13.4363	9.19015e-11	1.85131e-09	14.5218
11739609_a_at	390980	ZNF805	zinc finger protein 805	1.04034	8.31587	17.3816	1.27649e-12	4.4587e-11	18.9594
11742867_at	1004	CDH6	cadherin 6	1.03982	8.26305	14.6593	2.19916e-11	5.25579e-10	16.0079
11734792_at	6617	SNAPC1	small nuclear RNA activating complex polypeptide 1	1.03928	6.82704	7.04515	1.50751e-06	1.01682e-05	4.43788
11729995_a_at	2662	GDF10	growth differentiation factor 10	1.03919	5.49255	8.32395	1.49237e-07	1.29089e-06	6.83421
11721418_at	344558	SH3RF3	SH3 domain containing ring finger 3	1.03905	8.7549	16.1556	4.36592e-12	1.28473e-10	17.6856
11747585_x_at	116328	C8orf34	chromosome 8 open reading frame 34	1.03867	5.33466	9.17883	3.57549e-08	3.61088e-07	8.31835
11717716_at	64778	FNDC3B	fibronectin type III domain containing 3B	1.03864	10.438	17.6633	9.72873e-13	3.52506e-11	19.2405
11725419_a_at	54947	LPCAT2	lysophosphatidylcholine acyltransferase 2	1.03816	8.76653	11.6355	9.30219e-10	1.42146e-08	12.1141
11725250_a_at	138639	PTPDC1	protein tyrosine phosphatase domain containing 1	1.03807	7.03921	14.5698	2.43336e-11	5.7498e-10	15.9028
11726013_a_at	84962	AJUBA	ajuba LIM protein	1.0374	8.78878	15.1915	1.21809e-11	3.14992e-10	16.6213
11722108_at	22990	PCNX1	pecanex homolog 1 (Drosophila)	1.03689	8.28935	17.7068	9.33234e-13	3.4114e-11	19.2835
11721672_at	29107	NXT1	nuclear transport factor 2 like export factor 1	1.0367	8.74527	11.5676	1.02061e-09	1.54197e-08	12.0176
11726769_a_at	54739	XAF1	XIAP associated factor 1	1.03627	8.80219	8.32407	1.49206e-07	1.29085e-06	6.83442
11747331_a_at	10768	AHCYL1	adenosylhomocysteinase like 1	1.03624	9.53085	13.5378	8.12883e-11	1.65571e-09	14.6494
11750272_a_at	51520	LARS	leucyl-tRNA synthetase	1.03618	10.0924	12.9944	1.58278e-10	2.98209e-09	13.9565
11723574_a_at	79710	MORC4	MORC family CW-type zinc finger 4	1.03602	8.1397	9.838	1.26088e-08	1.42288e-07	9.40205
11716790_x_at	6897	TARS	threonyl-tRNA synthetase	1.03598	11.2043	10.4835	4.76065e-09	6.0263e-08	10.4152
11735317_a_at	785	CACNB4	calcium voltage-gated channel auxiliary subunit beta 4	1.03575	3.61255	8.89471	5.69192e-08	5.4767e-07	7.8352
11730906_at	23047	PDS5B	PDS5 cohesin associated factor B	1.03547	6.09001	13.7046	6.65456e-11	1.38157e-09	14.8574
11725738_at	115123	MARCH3	membrane associated ring-CH-type finger 3	1.03532	6.73983	10.0091	9.69709e-09	1.12666e-07	9.67514
11743839_a_at	10402	ST3GAL6	ST3 beta-galactoside alpha-2,3-sialyltransferase 6	1.0343	4.79804	7.4097	7.62583e-07	5.55304e-06	5.14306
11728203_a_at	26227	PHGDH	phosphoglycerate dehydrogenase	1.03426	10.9171	15.8231	6.18097e-12	1.74218e-10	17.3251
11729218_a_at	2729	GCLC	glutamate-cysteine ligase catalytic subunit	1.03304	8.45015	8.24385	1.71418e-07	1.45954e-06	6.6904
11719611_at	84890	ADO	2-aminoethanethiol dioxygenase	1.03285	9.10351	14.8237	1.82876e-11	4.47426e-10	16.1994
11760447_at	220108	FAM124A	family with sequence similarity 124 member A	1.03263	3.9844	10.4192	5.23513e-09	6.5565e-08	10.3164
11730901_at	129642	MBOAT2	membrane bound O-acyltransferase domain containing 2	1.03173	8.11774	14.1949	3.73907e-11	8.33252e-10	15.4565
11753047_a_at	441024	MTHFD2L	methylenetetrahydrofolate dehydrogenase (NADP+ dependent) 2-like	1.03159	3.78121	8.43778	1.22736e-07	1.0846e-06	7.03714
11739357_a_at	2078	ERG	ERG, ETS transcription factor	1.03117	2.58999	7.0511	1.49059e-06	1.00649e-05	4.44954
11754712_a_at	83874	TBC1D10A	TBC1 domain family member 10A	1.0308	6.66688	6.31867	6.18592e-06	3.60287e-05	2.98041
11728886_s_at	8487	GEMIN2	gem nuclear organelle associated protein 2	1.03074	6.85586	6.50227	4.3005e-06	2.60403e-05	3.35521
11748534_a_at	23576	DDAH1	dimethylarginine dimethylaminohydrolase 1	1.03061	4.2001	8.0421	2.43896e-07	2.00492e-06	6.32453
11716356_at	153339	TMEM167A	transmembrane protein 167A	1.0305	10.6167	16.8193	2.22167e-12	7.16828e-11	18.3857
11758221_s_at	57561	ARRDC3	arrestin domain containing 3	1.03024	8.81596	9.67712	1.61869e-08	1.77604e-07	9.14225
11731518_at	4238	MFAP3	microfibrillar associated protein 3	1.03015	9.19316	15.0418	1.43562e-11	3.63643e-10	16.4507
11723244_at	1021	CDK6	cyclin dependent kinase 6	1.02987	9.76389	14.0482	4.43504e-11	9.68295e-10	15.2791
11730288_at	394	ARHGAP5	Rho GTPase activating protein 5	1.02972	6.09455	10.768	3.1424e-09	4.18099e-08	10.8474
11722436_a_at	9570	GOSR2	golgi SNAP receptor complex member 2	1.0292	7.58723	16.6513	2.63002e-12	8.27018e-11	18.2109
11724378_s_at	55824	PAG1	phosphoprotein membrane anchor with glycosphingolipid microdomains 1	1.02894	8.5004	13.9761	4.82572e-11	1.04255e-09	15.1914
11763195_at	369	ARAF	A-Raf proto-oncogene, serine/threonine kinase	1.028	7.01005	9.41216	2.45823e-08	2.59038e-07	8.70781
11729026_a_at	649	BMP1	bone morphogenetic protein 1	1.02791	7.18135	12.3926	3.40142e-10	5.84762e-09	13.1608
11725857_s_at	114134	SLC2A13	solute carrier family 2 member 13	1.02782	8.51703	10.4962	4.67291e-09	5.93497e-08	10.4346
11733509_a_at	3985	LIMK2	LIM domain kinase 2	1.02771	5.58954	10.5464	4.33995e-09	5.55394e-08	10.5115
11746716_s_at	84623	KIRREL3	kin of IRRE like 3 (Drosophila)	1.02767	6.12134	14.7529	1.97959e-11	4.78418e-10	16.1171
11715994_x_at	3398	ID2	inhibitor of DNA binding 2, HLH protein	1.02679	9.90699	10.4859	4.74408e-09	6.00841e-08	10.4189
11752545_a_at	10611	PDLIM5	PDZ and LIM domain 5	1.02668	7.43954	12.3799	3.45796e-10	5.92409e-09	13.1437
11735752_a_at	51523	CXXC5	CXXC finger protein 5	1.02629	9.65704	12.7159	2.24681e-10	4.04532e-09	13.5922
11741153_a_at	4688	NCF2	neutrophil cytosolic factor 2	1.02625	4.92262	7.56637	5.72119e-07	4.30481e-06	5.44068
11727553_a_at	5570	PKIB	cAMP-dependent protein kinase inhibitor beta	1.0255	4.68783	6.82772	2.28302e-06	1.47517e-05	4.0089
11716724_x_at	23333	DPY19L1	dpy-19 like 1	1.0248	9.4937	13.7065	6.63945e-11	1.37968e-09	14.8598
11723941_a_at	754	PTTG1IP	PTTG1 interacting protein	1.02454	9.03241	9.84688	1.24371e-08	1.40542e-07	9.4163
11720321_at	204	AK2	adenylate kinase 2	1.02404	6.47881	9.22454	3.32082e-08	3.38337e-07	8.39515
11758573_s_at	79710	MORC4	MORC family CW-type zinc finger 4	1.02383	8.90281	12.7597	2.12551e-10	3.85073e-09	13.6499
11716941_at	28951	TRIB2	tribbles pseudokinase 2	1.0238	9.55724	15.405	9.6585e-12	2.56739e-10	16.8621
11733878_a_at	4008	LMO7	LIM domain 7	1.02337	6.2327	13.334	1.04089e-10	2.06654e-09	14.3924
11734082_a_at	10898	CPSF4	cleavage and polyadenylation specific factor 4	1.02294	8.89797	14.8698	1.73711e-11	4.27116e-10	16.2528
11727087_a_at	5805	PTS	6-pyruvoyltetrahydropterin synthase	1.02265	10.542	15.7155	6.92636e-12	1.92379e-10	17.207
11720632_x_at	6390	SDHB	succinate dehydrogenase complex iron sulfur subunit B	1.02249	10.1698	15.187	1.22412e-11	3.16221e-10	16.6161
11753295_x_at	1278	COL1A2	collagen type I alpha 2 chain	1.02156	8.95141	7.59428	5.43754e-07	4.1102e-06	5.49336
11739912_a_at	116461	TSEN15	tRNA splicing endonuclease subunit 15	1.02058	8.57372	11.1489	1.82517e-09	2.57456e-08	11.4128
11752137_a_at	11174	ADAMTS6	ADAM metallopeptidase with thrombospondin type 1 motif 6	1.02047	4.70763	8.82213	6.41981e-08	6.1035e-07	7.71017
11744142_a_at	6301	SARS	seryl-tRNA synthetase	1.01927	11.6056	16.9345	1.98056e-12	6.4876e-11	18.5047
11720558_a_at	2669	GEM	GTP binding protein overexpressed in skeletal muscle	1.01903	8.95307	9.34056	2.7559e-08	2.86441e-07	8.58898
11730049_at	377677	CA13	carbonic anhydrase 13	1.01889	5.90756	8.48	1.142e-07	1.01789e-06	7.11198
11743290_at	2589	GALNT1	polypeptide N-acetylgalactosaminyltransferase 1	1.01869	8.82095	15.6993	7.0464e-12	1.95275e-10	17.1892
11749672_a_at	79710	MORC4	MORC family CW-type zinc finger 4	1.01834	7.67533	11.1958	1.70865e-09	2.42806e-08	11.4814
11751101_a_at	51633	OTUD6B	OTU domain containing 6B	1.01831	4.98323	8.37253	1.37264e-07	1.19843e-06	6.92101
11725176_s_at	185	AGTR1	angiotensin II receptor type 1	1.01826	7.62833	9.86625	1.20712e-08	1.36751e-07	9.44736
11731641_s_at	7109	TRAPPC10	trafficking protein particle complex 10	1.01822	7.95815	7.74343	4.15104e-07	3.22993e-06	5.77312
11731641_s_at	102724200	LOC102724200	trafficking protein particle complex subunit 10-like	1.01822	7.95815	7.74343	4.15104e-07	3.22993e-06	5.77312
11743688_at	2736	GLI2	GLI family zinc finger 2	1.01722	9.6014	17.3922	1.26341e-12	4.41926e-11	18.9701
11718012_at	8660	IRS2	insulin receptor substrate 2	1.01711	9.7225	12.4094	3.32836e-10	5.73797e-09	13.1834
11757669_s_at	51645	PPIL1	peptidylprolyl isomerase like 1	1.01542	8.60376	11.5183	1.09188e-09	1.64014e-08	11.9474
11733250_at	57514	ARHGAP31	Rho GTPase activating protein 31	1.01356	6.37374	7.71158	4.3963e-07	3.40263e-06	5.71362
11716654_a_at	27436	EML4	echinoderm microtubule associated protein like 4	1.01283	8.48247	11.1664	1.78074e-09	2.5175e-08	11.4384
11718288_at	5412	UBL3	ubiquitin like 3	1.01214	9.33292	6.16981	8.33409e-06	4.69439e-05	2.67341
11756551_a_at	54813	KLHL28	kelch like family member 28	1.01213	7.81099	8.00573	2.6005e-07	2.11836e-06	6.25801
11718471_at	84662	GLIS2	GLIS family zinc finger 2	1.01139	9.43461	12.9488	1.67539e-10	3.12918e-09	13.8974
11719789_x_at	7280	TUBB2A	tubulin beta 2A class IIa	1.01083	10.5851	12.4641	3.10127e-10	5.40103e-09	13.2569
11739169_a_at	10898	CPSF4	cleavage and polyadenylation specific factor 4	1.01082	6.93031	14.1138	4.10827e-11	9.07357e-10	15.3587
11716468_s_at	81689	ISCA1	iron-sulfur cluster assembly 1	1.01011	9.34284	12.5038	2.94657e-10	5.15155e-09	13.3102
11719205_at	23141	ANKLE2	ankyrin repeat and LEM domain containing 2	1.01003	8.39732	13.2675	1.12918e-10	2.21868e-09	14.3077
11738065_a_at	57575	PCDH10	protocadherin 10	1.00977	7.13431	9.73135	1.48749e-08	1.64522e-07	9.23015
11750770_a_at	2729	GCLC	glutamate-cysteine ligase catalytic subunit	1.00959	8.41522	7.38953	7.91522e-07	5.73593e-06	5.1045
11719777_at	3340	NDST1	N-deacetylase and N-sulfotransferase 1	1.00897	8.47485	5.50283	3.2821e-05	0.000161177	1.26563
11718220_x_at	3182	HNRNPAB	heterogeneous nuclear ribonucleoprotein A/B	1.00878	10.5315	17.615	1.01902e-12	3.66013e-11	19.1925
11744667_a_at	160518	DENND5B	DENN domain containing 5B	1.00765	5.53634	10.0388	9.2689e-09	1.0825e-07	9.72212
11724162_a_at	283464	GXYLT1	glucoside xylosyltransferase 1	1.00743	6.29898	8.3957	1.31911e-07	1.15762e-06	6.9623
11722107_at	22990	PCNX1	pecanex homolog 1 (Drosophila)	1.00683	9.08291	10.873	2.70135e-09	3.6491e-08	11.0048
11715977_a_at	9686	VGLL4	vestigial like family member 4	1.00676	7.35986	9.16521	3.65532e-08	3.68548e-07	8.2954
11720631_a_at	6390	SDHB	succinate dehydrogenase complex iron sulfur subunit B	1.00647	10.1197	8.35859	1.40593e-07	1.22533e-06	6.89614
11724032_a_at	10468	FST	follistatin	1.00598	11.9014	13.4301	9.25941e-11	1.86299e-09	14.514
11737757_a_at	833	CARS	cysteinyl-tRNA synthetase	1.00589	9.43673	13.7212	6.52461e-11	1.36087e-09	14.8779
11757895_s_at	56995	TULP4	tubby like protein 4	1.00511	9.10465	14.0987	4.18115e-11	9.20988e-10	15.3404
11739310_a_at	1739	DLG1	discs large MAGUK scaffold protein 1	1.00486	7.71262	8.64402	8.64878e-08	7.94483e-07	7.40061
11757901_x_at	51523	CXXC5	CXXC finger protein 5	1.00455	10.4185	10.865	2.73279e-09	3.68454e-08	10.9928
11764033_s_at	55884	WSB2	WD repeat and SOCS box containing 2	1.00447	7.92343	6.27452	6.7556e-06	3.89389e-05	2.88965
11764033_s_at	5985	RFC5	replication factor C subunit 5	1.00447	7.92343	6.27452	6.7556e-06	3.89389e-05	2.88965
11743427_at	10768	AHCYL1	adenosylhomocysteinase like 1	1.00393	9.42592	11.4696	1.16754e-09	1.73901e-08	11.8777
11728965_a_at	90333	ZNF468	zinc finger protein 468	1.00305	5.18314	5.72606	2.06159e-05	0.000106201	1.7424
11741819_a_at	7051	TGM1	transglutaminase 1	1.0028	5.32049	12.6355	2.48898e-10	4.425e-09	13.4857
11718697_a_at	221477	C6orf89	chromosome 6 open reading frame 89	1.00273	8.66506	15.3119	1.06834e-11	2.80518e-10	16.7574
11718372_x_at	29982	NRBF2	nuclear receptor binding factor 2	1.00233	9.00268	8.06224	2.354e-07	1.94421e-06	6.3613
11719490_a_at	387521	TMEM189	transmembrane protein 189	1.002	9.53153	10.5721	4.17925e-09	5.36163e-08	10.5508
11740095_a_at	79442	LRRC2	leucine rich repeat containing 2	1.00194	5.96423	8.19243	1.87442e-07	1.58399e-06	6.59766
11743626_s_at	55366	LGR4	leucine rich repeat containing G protein-coupled receptor 4	1.00168	6.53827	8.06126	2.35808e-07	1.94684e-06	6.35951
11722526_at	11099	PTPN21	protein tyrosine phosphatase, non-receptor type 21	1.00158	7.80436	12.18	4.4895e-10	7.42178e-09	12.8721
11725965_a_at	858	CAV2	caveolin 2	1.00129	10.1503	11.0989	1.95841e-09	2.74205e-08	11.3395
11729334_a_at	858	CAV2	caveolin 2	1.00129	10.1503	11.0989	1.95841e-09	2.74205e-08	11.3395
11718370_a_at	29982	NRBF2	nuclear receptor binding factor 2	1.00083	8.89609	7.38604	7.96644e-07	5.76713e-06	5.09782
11739882_a_at	169792	GLIS3	GLIS family zinc finger 3	1.00069	8.16134	10.6395	3.78706e-09	4.93005e-08	10.6533
11754620_s_at	8502	PKP4	plakophilin 4	1.00063	9.02899	13.6812	6.84318e-11	1.41539e-09	14.8284
11737271_a_at	390980	ZNF805	zinc finger protein 805	1.00039	6.75039	14.0007	4.68862e-11	1.01648e-09	15.2214
11755344_x_at	3105	HLA-A	major histocompatibility complex, class I, A	-1.00037	11.1299	-12.8886	1.80679e-10	3.34181e-09	13.8189
11719151_at	286077	FAM83H	family with sequence similarity 83 member H	-1.00054	6.00966	-10.2476	6.76164e-09	8.21269e-08	10.0502
11720618_s_at	114088	TRIM9	tripartite motif containing 9	-1.00065	3.18516	-7.31313	9.11866e-07	6.51455e-06	4.95798
11754397_at	644538	SMIM10	small integral membrane protein 10	-1.00245	5.67716	-8.25685	1.67596e-07	1.43094e-06	6.7138
11724842_a_at	55130	ARMC4	armadillo repeat containing 4	-1.00271	3.35681	-6.36871	5.59987e-06	3.2988e-05	3.08299
11717659_at	135228	CD109	CD109 molecule	-1.00282	5.66717	-11.9388	6.1788e-10	9.87152e-09	12.5398
11746268_a_at	57232	ZNF630	zinc finger protein 630	-1.00296	4.13502	-7.63505	5.04926e-07	3.84871e-06	5.57012
11755818_a_at	79443	FYCO1	FYVE and coiled-coil domain containing 1	-1.00405	9.162	-10.4781	4.79864e-09	6.06819e-08	10.407
11718577_s_at	10276	NET1	neuroepithelial cell transforming 1	-1.00443	7.78315	-9.10638	4.02189e-08	4.01662e-07	8.19608
11733018_s_at	5295	PIK3R1	phosphoinositide-3-kinase regulatory subunit 1	-1.00452	7.32265	-8.7705	6.99631e-08	6.5946e-07	7.62084
11737800_a_at	1889	ECE1	endothelin converting enzyme 1	-1.00475	8.93991	-16.5615	2.88002e-12	8.9371e-11	18.1168
11719405_a_at	28996	HIPK2	homeodomain interacting protein kinase 2	-1.00491	5.0804	-5.3831	4.22215e-05	0.000202378	1.00778
11743850_at	5156	PDGFRA	platelet derived growth factor receptor alpha	-1.00567	11.2627	-16.3379	3.61772e-12	1.09478e-10	17.8805
11719745_s_at	201176	ARHGAP27	Rho GTPase activating protein 27	-1.00572	5.80103	-7.61266	5.2588e-07	3.98903e-06	5.52799
11736655_a_at	22949	PTGR1	prostaglandin reductase 1	-1.00648	10.2603	-16.9536	1.94333e-12	6.37833e-11	18.5243
11760256_a_at	56898	BDH2	3-hydroxybutyrate dehydrogenase 2	-1.00659	6.62867	-9.69434	1.57578e-08	1.73328e-07	9.17019
11736973_a_at	6910	TBX5	T-box 5	-1.00664	6.15392	-9.20738	3.41412e-08	3.46771e-07	8.36635
11742728_x_at	27131	SNX5	sorting nexin 5	-1.00696	8.82022	-8.14994	2.01863e-07	1.69314e-06	6.52076
11743130_a_at	6653	SORL1	sortilin related receptor 1	-1.00733	6.7955	-5.10962	7.55123e-05	0.00033974	0.413754
11721988_at	57577	CCDC191	coiled-coil domain containing 191	-1.00745	6.68375	-10.6139	3.93154e-09	5.09668e-08	10.6143
11745127_x_at	7138	TNNT1	troponin T1, slow skeletal type	-1.00818	4.55193	-8.05013	2.40471e-07	1.97906e-06	6.3392
11721102_a_at	6448	SGSH	N-sulfoglucosamine sulfohydrolase	-1.00837	7.0234	-10.3958	5.42021e-09	6.75751e-08	10.2803
11753519_a_at	54103	GSAP	gamma-secretase activating protein	-1.00888	6.35508	-9.80039	1.33636e-08	1.49984e-07	9.34158
11716255_a_at	1889	ECE1	endothelin converting enzyme 1	-1.00897	8.42361	-14.8941	1.69078e-11	4.18007e-10	16.2808
11739048_at	55	ACPP	acid phosphatase, prostate	-1.00992	3.38963	-8.81972	6.44554e-08	6.12209e-07	7.70602
11733339_at	2178	FANCE	Fanconi anemia complementation group E	-1.01085	4.82378	-8.95764	5.13065e-08	4.98805e-07	7.94306
11736518_a_at	7468	NSD2	nuclear receptor binding SET domain protein 2	-1.01089	5.89523	-11.88	6.68472e-10	1.05875e-08	12.4579
11723678_at	26586	CKAP2	cytoskeleton associated protein 2	-1.01095	7.60185	-7.01678	1.59081e-06	1.06704e-05	4.38226
11723677_a_at	26586	CKAP2	cytoskeleton associated protein 2	-1.01144	7.24024	-11.853	6.93158e-10	1.094e-08	12.4202
11745512_a_at	63982	ANO3	anoctamin 3	-1.01152	3.2518	-9.87473	1.19146e-08	1.35225e-07	9.46094
11723920_at	10324	KLHL41	kelch like family member 41	-1.01193	4.12137	-7.42579	7.40293e-07	5.40584e-06	5.17378
11730313_a_at	114625	ERMAP	erythroblast membrane associated protein (Scianna blood group)	-1.01207	8.73497	-15.5709	8.08046e-12	2.19267e-10	17.0472
11716211_a_at	11112	HIBADH	3-hydroxyisobutyrate dehydrogenase	-1.01229	8.34574	-14.3884	2.99183e-11	6.85876e-10	15.6881
11750080_a_at	1643	DDB2	damage specific DNA binding protein 2	-1.01274	9.39842	-14.7769	1.92692e-11	4.66371e-10	16.1451
11736509_x_at	3570	IL6R	interleukin 6 receptor	-1.01309	3.43927	-9.78227	1.37441e-08	1.5342e-07	9.31238
11723374_at	2737	GLI3	GLI family zinc finger 3	-1.01349	8.21437	-13.2799	1.11208e-10	2.18981e-09	14.3236
11718077_s_at	7867	MAPKAPK3	mitogen-activated protein kinase-activated protein kinase 3	-1.01352	7.60982	-10.7027	3.45436e-09	4.54355e-08	10.749
11733024_x_at	694	BTG1	BTG anti-proliferation factor 1	-1.01467	10.1416	-12.8997	1.78164e-10	3.29901e-09	13.8335
11725427_a_at	22885	ABLIM3	actin binding LIM protein family member 3	-1.01575	4.6658	-6.01986	1.12859e-05	6.17028e-05	2.36142
11752890_a_at	6640	SNTA1	syntrophin alpha 1	-1.01578	6.51512	-8.50531	1.09381e-07	9.7864e-07	7.15675
11718021_s_at	6744	SSFA2	sperm specific antigen 2	-1.01599	11.1376	-8.00114	2.62165e-07	2.13383e-06	6.24961
11732510_a_at	220979	C10orf25	chromosome 10 open reading frame 25	-1.01611	3.54051	-6.91763	1.92147e-06	1.26138e-05	4.18705
11750667_a_at	6240	RRM1	ribonucleotide reductase catalytic subunit M1	-1.01621	8.34142	-11.8831	6.65731e-10	1.05475e-08	12.4622
11752670_a_at	3992	FADS1	fatty acid desaturase 1	-1.01655	7.39129	-7.12649	1.29284e-06	8.87379e-06	4.59675
11740213_a_at	6907	TBL1X	transducin beta like 1X-linked	-1.01723	9.45704	-16.7003	2.50325e-12	7.9219e-11	18.2621
11717913_at	1036	CDO1	cysteine dioxygenase type 1	-1.01794	6.32628	-8.85569	6.07181e-08	5.80611e-07	7.76807
11722803_s_at	2770	GNAI1	G protein subunit alpha i1	-1.01818	8.07398	-8.16986	1.94963e-07	1.64278e-06	6.55684
11718002_at	64115	VSIR	V-set immunoregulatory receptor	-1.01836	5.1789	-8.3841	1.34563e-07	1.17817e-06	6.94164
11750359_x_at	968	CD68	CD68 molecule	-1.0186	6.99915	-8.83578	6.27576e-08	5.98149e-07	7.73375
11754945_x_at	7086	TKT	transketolase	-1.01903	10.0342	-12.2012	4.36579e-10	7.22692e-09	12.9012
11748965_x_at	2115	ETV1	ETS variant 1	-1.01958	4.33177	-8.87451	5.88538e-08	5.65186e-07	7.80047
11757946_s_at	8895	CPNE3	copine 3	-1.01969	7.66886	-11.3083	1.45997e-09	2.11847e-08	11.6451
11726389_a_at	54413	NLGN3	neuroligin 3	-1.02022	3.44528	-6.08359	9.9177e-06	5.49325e-05	2.49436
11716987_a_at	3157	HMGCS1	3-hydroxy-3-methylglutaryl-CoA synthase 1	-1.02032	7.30059	-7.40326	7.71706e-07	5.60875e-06	5.13075
11722534_at	56475	RPRM	reprimo, TP53 dependent G2 arrest mediator homolog	-1.02093	4.21105	-9.75548	1.43274e-08	1.59035e-07	9.26915
11752916_s_at	9520	NPEPPS	aminopeptidase puromycin sensitive	-1.02136	8.58484	-12.5771	2.68206e-10	4.7292e-09	13.408
11752916_s_at	440434	LOC440434	aminopeptidase puromycin sensitive pseudogene	-1.02136	8.58484	-12.5771	2.68206e-10	4.7292e-09	13.408
11752916_s_at	729873	TBC1D3	TBC1 domain family member 3	-1.02136	8.58484	-12.5771	2.68206e-10	4.7292e-09	13.408
11752916_s_at	102723859	TBC1D3E	TBC1 domain family member 3E	-1.02136	8.58484	-12.5771	2.68206e-10	4.7292e-09	13.408
11731317_a_at	79148	MMP28	matrix metallopeptidase 28	-1.02177	4.93073	-7.10042	1.35795e-06	9.26802e-06	4.54593
11754661_a_at	57172	CAMK1G	calcium/calmodulin dependent protein kinase IG	-1.02191	5.47195	-13.2991	1.08628e-10	2.14376e-09	14.348
11731881_a_at	5519	PPP2R1B	protein phosphatase 2 scaffold subunit Abeta	-1.02249	6.72466	-8.0658	2.33932e-07	1.93264e-06	6.36779
11732528_s_at	6910	TBX5	T-box 5	-1.02315	9.35736	-17.0608	1.74767e-12	5.83838e-11	18.6342
11745192_a_at	23136	EPB41L3	erythrocyte membrane protein band 4.1 like 3	-1.02365	7.38053	-6.36223	5.67239e-06	3.33517e-05	3.06973
11751176_a_at	158471	PRUNE2	prune homolog 2	-1.0239	5.33042	-9.41375	2.45201e-08	2.58457e-07	8.71044
11757736_s_at	147495	APCDD1	APC down-regulated 1	-1.02474	4.48253	-7.45228	7.05065e-07	5.17532e-06	5.22427
11721436_a_at	8614	STC2	stanniocalcin 2	-1.02505	10.3192	-12.2995	3.8394e-10	6.46584e-09	13.0348
11716676_a_at	64397	ZNF106	zinc finger protein 106	-1.02513	9.02159	-8.57031	9.79543e-08	8.88721e-07	7.27132
11756884_a_at	388115	C15orf52	chromosome 15 open reading frame 52	-1.02537	8.66366	-14.5152	2.58884e-11	6.06698e-10	15.8384
11728863_at	9837	GINS1	GINS complex subunit 1	-1.02561	6.05204	-10.9158	2.54101e-09	3.46275e-08	11.0685
11743113_x_at	6281	S100A10	S100 calcium binding protein A10	-1.02565	12.004	-10.8583	2.75923e-09	3.71614e-08	10.9827
11721435_at	8614	STC2	stanniocalcin 2	-1.02689	9.39062	-9.87897	1.1837e-08	1.3456e-07	9.46774
11721692_x_at	1534	CYB561	cytochrome b561	-1.02697	7.70151	-12.3581	3.55744e-10	6.07576e-09	13.1142
11757436_x_at	10581	IFITM2	interferon induced transmembrane protein 2	-1.02721	11.9521	-13.4954	8.5561e-11	1.73204e-09	14.5962
11720519_s_at	9659	PDE4DIP	phosphodiesterase 4D interacting protein	-1.02747	3.93511	-6.99149	1.66909e-06	1.11471e-05	4.3326
11720519_s_at	100996724	LOC100996724	phosphodiesterase 4D interacting protein-like	-1.02747	3.93511	-6.99149	1.66909e-06	1.11471e-05	4.3326
11721460_s_at	55080	TAPBPL	TAP binding protein like	-1.02752	6.43672	-13.5222	8.28288e-11	1.68293e-09	14.6299
11744803_x_at	4192	MDK	midkine (neurite growth-promoting factor 2)	-1.02775	8.03111	-12.7694	2.09959e-10	3.81355e-09	13.6627
11723061_s_at	196383	RILPL2	Rab interacting lysosomal protein like 2	-1.02788	7.05554	-11.7623	7.83241e-10	1.22215e-08	12.2931
11753904_a_at	10435	CDC42EP2	CDC42 effector protein 2	-1.02807	7.05739	-12.1547	4.64091e-10	7.64145e-09	12.8376
11743603_a_at	6240	RRM1	ribonucleotide reductase catalytic subunit M1	-1.0286	8.33699	-12.8803	1.82563e-10	3.37036e-09	13.8081
11743112_at	6281	S100A10	S100 calcium binding protein A10	-1.02884	11.6631	-12.5748	2.68984e-10	4.73954e-09	13.405
11724068_at	57161	PELI2	pellino E3 ubiquitin protein ligase family member 2	-1.02947	6.72597	-12.2169	4.27674e-10	7.10564e-09	12.9226
11730469_s_at	4005	LMO2	LIM domain only 2	-1.0299	3.06108	-9.81447	1.30756e-08	1.47052e-07	9.36424
11718140_a_at	2014	EMP3	epithelial membrane protein 3	-1.03005	9.48846	-12.4428	3.1875e-10	5.53367e-09	13.2284
11721759_a_at	55616	ASAP3	ArfGAP with SH3 domain, ankyrin repeat and PH domain 3	-1.03033	8.27746	-14.1634	3.87822e-11	8.60388e-10	15.4185
11731448_a_at	6622	SNCA	synuclein alpha	-1.03033	3.83888	-7.63504	5.04928e-07	3.84871e-06	5.57012
11761125_at	27131	SNX5	sorting nexin 5	-1.03052	6.53398	-14.8448	1.78625e-11	4.37893e-10	16.2238
11746192_s_at	4674	NAP1L2	nucleosome assembly protein 1 like 2	-1.03092	3.25753	-9.30594	2.9131e-08	3.01325e-07	8.53132
11720582_a_at	6938	TCF12	transcription factor 12	-1.03096	5.60388	-10.6212	3.88962e-09	5.04631e-08	10.6255
11748774_x_at	1515	CTSV	cathepsin V	-1.03131	3.36401	-7.66618	4.7722e-07	3.66031e-06	5.6286
11745830_a_at	210	ALAD	aminolevulinate dehydratase	-1.03134	8.268	-13.0276	1.51854e-10	2.8742e-09	13.9996
11740603_a_at	83464	APH1B	aph-1 homolog B, gamma-secretase subunit	-1.03279	7.30198	-17.3	1.38196e-12	4.77654e-11	18.8773
11721894_at	2619	GAS1	growth arrest specific 1	-1.03325	7.21487	-11.008	2.22774e-09	3.07222e-08	11.2054
11736785_at	3199	HOXA2	homeobox A2	-1.03363	5.76719	-10.7527	3.21286e-09	4.261e-08	10.8244
11734704_at	3910	LAMA4	laminin subunit alpha 4	-1.03364	11.402	-15.333	1.04409e-11	2.7576e-10	16.7812
11747933_a_at	93100	NAPRT	nicotinate phosphoribosyltransferase	-1.0337	7.13023	-10.677	3.58616e-09	4.69633e-08	10.71
11721777_at	85464	SSH2	slingshot protein phosphatase 2	-1.03388	7.80464	-15.4757	8.94965e-12	2.40123e-10	16.9412
11754943_s_at	399512	SLC25A35	solute carrier family 25 member 35	-1.03399	5.23012	-8.81409	6.50616e-08	6.16901e-07	7.69629
11731901_a_at	143686	SESN3	sestrin 3	-1.03429	5.50676	-7.75509	4.06485e-07	3.16984e-06	5.79487
11758056_s_at	123283	TARSL2	threonyl-tRNA synthetase like 2	-1.03509	6.94675	-11.306	1.46455e-09	2.1245e-08	11.6418
11759889_a_at	10018	BCL2L11	BCL2 like 11	-1.03541	5.162	-8.98697	4.88913e-08	4.77953e-07	7.99316
11726021_s_at	80820	EEPD1	endonuclease/exonuclease/phosphatase family domain containing 1	-1.03599	6.43146	-7.14949	1.23808e-06	8.53701e-06	4.64152
11759918_at	54558	SPATA6	spermatogenesis associated 6	-1.03601	5.17826	-10.2674	6.5639e-09	8.00198e-08	10.0811
11762119_x_at	3105	HLA-A	major histocompatibility complex, class I, A	-1.03694	6.46581	-9.06873	4.27646e-08	4.2392e-07	8.13229
11759258_at	8338	HIST2H2AC	histone cluster 2 H2A family member c	-1.03695	3.37386	-9.21294	3.38362e-08	3.43956e-07	8.37568
11742188_a_at	8671	SLC4A4	solute carrier family 4 member 4	-1.03723	4.92883	-7.23313	1.05844e-06	7.4182e-06	4.80372
11734947_a_at	2252	FGF7	fibroblast growth factor 7	-1.03728	9.60891	-10.0855	8.63416e-09	1.01701e-07	9.79591
11727630_s_at	321	APBA2	amyloid beta precursor protein binding family A member 2	-1.03763	6.31848	-9.27981	3.03796e-08	3.13192e-07	8.48769
11748065_a_at	54839	LRRC49	leucine rich repeat containing 49	-1.03775	6.64549	-6.38064	5.46887e-06	3.22932e-05	3.10739
11724010_s_at	27239	GPR162	G protein-coupled receptor 162	-1.0381	6.04894	-8.96284	5.08697e-08	4.95044e-07	7.95194
11718358_at	23089	PEG10	paternally expressed 10	-1.03828	5.16643	-9.06615	4.29457e-08	4.2563e-07	8.1279
11731622_x_at	7644	ZNF91	zinc finger protein 91	-1.0388	6.97626	-4.94939	0.000106546	0.000462345	0.06281
11722756_at	140738	TMEM37	transmembrane protein 37	-1.03906	5.72508	-10.325	6.02199e-09	7.42614e-08	10.1707
11747034_a_at	3574	IL7	interleukin 7	-1.03908	3.03494	-8.71109	7.72703e-08	7.20108e-07	7.51765
11725937_a_at	3958	LGALS3	galectin 3	-1.03908	12.6743	-16.9217	2.00598e-12	6.55354e-11	18.4915
11764039_s_at	10982	MAPRE2	microtubule associated protein RP/EB family member 2	-1.03923	7.38833	-14.4831	2.68508e-11	6.25403e-10	15.8005
11721854_a_at	23397	NCAPH	non-SMC condensin I complex subunit H	-1.03937	5.79068	-9.25582	3.15751e-08	3.23965e-07	8.44757
11717397_a_at	1643	DDB2	damage specific DNA binding protein 2	-1.03947	8.46798	-14.0477	4.43776e-11	9.6846e-10	15.2785
11756679_a_at	224	ALDH3A2	aldehyde dehydrogenase 3 family member A2	-1.03954	6.46673	-9.28264	3.02413e-08	3.11947e-07	8.49243
11756200_a_at	1117	CHI3L2	chitinase 3 like 2	-1.03955	4.9883	-9.85549	1.2273e-08	1.38814e-07	9.43012
11724792_a_at	9489	PGS1	phosphatidylglycerophosphate synthase 1	-1.03955	5.50071	-8.32991	1.47712e-07	1.27949e-06	6.84487
11739765_a_at	653319	KIAA0895L	KIAA0895 like	-1.0403	4.15884	-6.92449	1.89645e-06	1.24721e-05	4.20059
11721437_a_at	8614	STC2	stanniocalcin 2	-1.0407	9.47907	-12.3854	3.4333e-10	5.88868e-09	13.1511
11750897_a_at	7067	THRA	thyroid hormone receptor, alpha	-1.0408	5.80876	-10.839	2.83663e-09	3.81088e-08	10.954
11757981_s_at	10810	WASF3	WAS protein family member 3	-1.04083	9.36888	-13.7899	6.01232e-11	1.26846e-09	14.9629
11756977_a_at	254295	PHYHD1	phytanoyl-CoA dioxygenase domain containing 1	-1.04092	7.26336	-15.267	1.12175e-11	2.93142e-10	16.7068
11758785_x_at	6576	SLC25A1	solute carrier family 25 member 1	-1.04096	8.89145	-12.5883	2.64381e-10	4.67173e-09	13.4229
11739861_s_at	3655	ITGA6	integrin subunit alpha 6	-1.0413	9.77433	-8.39668	1.31688e-07	1.15586e-06	6.96406
11741547_a_at	23327	NEDD4L	neural precursor cell expressed, developmentally down-regulated 4-like, E3 ubiquitin protein ligase	-1.0414	5.41845	-10.0801	8.70514e-09	1.02318e-07	9.78739
11752340_x_at	4000	LMNA	lamin A/C	-1.04211	10.7772	-10.3462	5.83544e-09	7.22243e-08	10.2035
11716322_s_at	112464	CAVIN3	caveolae associated protein 3	-1.04273	10.0066	-17.731	9.11979e-13	3.35103e-11	19.3073
11726007_s_at	283417	DPY19L2	dpy-19 like 2	-1.04285	5.46733	-7.59275	5.45272e-07	4.12034e-06	5.49048
11726007_s_at	554236	DPY19L2P1	DPY19L2 pseudogene 1	-1.04285	5.46733	-7.59275	5.45272e-07	4.12034e-06	5.49048
11716716_x_at	1508	CTSB	cathepsin B	-1.04301	10.8307	-6.73475	2.7317e-06	1.72941e-05	3.82357
11721325_a_at	23464	GCAT	glycine C-acetyltransferase	-1.04386	6.93601	-9.96121	1.04333e-08	1.20316e-07	9.59902
11733092_x_at	80020	FOXRED2	FAD dependent oxidoreductase domain containing 2	-1.04417	6.60923	-8.62753	8.89262e-08	8.14622e-07	7.37173
11723368_a_at	9459	ARHGEF6	Rac/Cdc42 guanine nucleotide exchange factor 6	-1.04444	7.7425	-10.2586	6.65058e-09	8.09569e-08	10.0674
11746047_x_at	654466	FGF7P3	fibroblast growth factor 7 pseudogene 3	-1.04446	6.47422	-11.4991	1.12122e-09	1.67759e-08	11.9198
11748039_s_at	9520	NPEPPS	aminopeptidase puromycin sensitive	-1.04463	7.97928	-11.9414	6.15791e-10	9.84132e-09	12.5433
11748039_s_at	440434	LOC440434	aminopeptidase puromycin sensitive pseudogene	-1.04463	7.97928	-11.9414	6.15791e-10	9.84132e-09	12.5433
11748039_s_at	729873	TBC1D3	TBC1 domain family member 3	-1.04463	7.97928	-11.9414	6.15791e-10	9.84132e-09	12.5433
11748039_s_at	102723859	TBC1D3E	TBC1 domain family member 3E	-1.04463	7.97928	-11.9414	6.15791e-10	9.84132e-09	12.5433
11727935_at	84709	MGARP	mitochondria localized glutamic acid rich protein	-1.04468	8.38321	-14.6184	2.30309e-11	5.46984e-10	15.9599
11754559_a_at	374897	SBSN	suprabasin	-1.04473	5.13122	-7.47846	6.71949e-07	4.95798e-06	5.27409
11742973_at	38	ACAT1	acetyl-CoA acetyltransferase 1	-1.04498	10.2431	-17.642	9.92959e-13	3.57689e-11	19.2193
11744732_a_at	162963	ZNF610	zinc finger protein 610	-1.0451	5.93307	-9.12351	3.91136e-08	3.92046e-07	8.22504
11725161_a_at	220042	DDIAS	DNA damage induced apoptosis suppressor	-1.04544	4.78163	-7.45587	7.0043e-07	5.14664e-06	5.2311
11759131_at	8969	HIST1H2AG	histone cluster 1 H2A family member g	-1.04572	6.64948	-7.13978	1.26089e-06	8.67862e-06	4.62263
11754306_a_at	56922	MCCC1	methylcrotonoyl-CoA carboxylase 1	-1.04585	7.65561	-11.7127	8.37541e-10	1.29747e-08	12.2233
11747870_a_at	4300	MLLT3	MLLT3, super elongation complex subunit	-1.04628	7.16256	-9.55738	1.95315e-08	2.10658e-07	8.94694
11745010_a_at	131566	DCBLD2	discoidin, CUB and LCCL domain containing 2	-1.04662	9.55051	-11.3027	1.47135e-09	2.13248e-08	11.637
11720068_a_at	83464	APH1B	aph-1 homolog B, gamma-secretase subunit	-1.04692	7.19928	-14.8069	1.86339e-11	4.54104e-10	16.1799
11721994_s_at	9246	UBE2L6	ubiquitin conjugating enzyme E2 L6	-1.04704	9.73601	-15.6449	7.46694e-12	2.04638e-10	17.1291
11744251_a_at	8516	ITGA8	integrin subunit alpha 8	-1.04887	3.65497	-8.01776	2.54587e-07	2.0835e-06	6.28003
11737389_x_at	10903	MTMR11	myotubularin related protein 11	-1.04944	6.71328	-11.1949	1.71089e-09	2.42986e-08	11.4801
11741769_s_at	90203	SNX21	sorting nexin family member 21	-1.04978	7.06927	-15.6711	7.2616e-12	1.99896e-10	17.158
11754776_x_at	90557	CCDC74A	coiled-coil domain containing 74A	-1.04984	7.58099	-15.0139	1.4805e-11	3.73673e-10	16.4187
11744415_s_at	54842	MFSD6	major facilitator superfamily domain containing 6	-1.05013	8.69572	-14.3471	3.1371e-11	7.13889e-10	15.6389
11758638_s_at	57496	MKL2	MKL1/myocardin like 2	-1.05097	8.49613	-14.2294	3.59254e-11	8.02405e-10	15.4981
11716455_at	22836	RHOBTB3	Rho related BTB domain containing 3	-1.05101	10.4409	-7.68862	4.58242e-07	3.5315e-06	5.67065
11721475_a_at	2824	GPM6B	glycoprotein M6B	-1.05102	4.17903	-7.84289	3.47279e-07	2.74403e-06	5.95805
11720604_x_at	2040	STOM	stomatin	-1.05105	9.77187	-11.3625	1.35398e-09	1.98329e-08	11.7235
11748196_a_at	36	ACADSB	acyl-CoA dehydrogenase, short/branched chain	-1.05119	4.00733	-6.77942	2.50569e-06	1.6034e-05	3.91276
11744331_a_at	629	CFB	complement factor B	-1.05139	5.77797	-6.9006	1.98507e-06	1.29979e-05	4.1534
11718368_at	3911	LAMA5	laminin subunit alpha 5	-1.05158	6.93512	-13.0817	1.41984e-10	2.70913e-09	14.0695
11739915_a_at	220965	FAM13C	family with sequence similarity 13 member C	-1.05176	4.93864	-5.75313	1.94938e-05	0.000100967	1.79984
11753130_at	4071	TM4SF1	transmembrane 4 L six family member 1	-1.05229	8.97426	-13.2748	1.11907e-10	2.20058e-09	14.3171
11718779_at	6273	S100A2	S100 calcium binding protein A2	-1.05253	6.3554	-11.3825	1.31691e-09	1.93414e-08	11.7524
11746009_a_at	39	ACAT2	acetyl-CoA acetyltransferase 2	-1.0534	8.62061	-10.0556	9.03457e-09	1.05863e-07	9.74875
11747389_a_at	6430	SRSF5	serine and arginine rich splicing factor 5	-1.05438	8.88285	-9.17838	3.57812e-08	3.61279e-07	8.31759
11757789_a_at	2037	EPB41L2	erythrocyte membrane protein band 4.1 like 2	-1.0544	9.79798	-15.6522	7.40902e-12	2.03389e-10	17.1372
11721326_at	57415	C3orf14	chromosome 3 open reading frame 14	-1.05446	8.10088	-14.7927	1.89333e-11	4.59365e-10	16.1634
11725935_at	815	CAMK2A	calcium/calmodulin dependent protein kinase II alpha	-1.05449	5.77035	-12.1716	4.53897e-10	7.49354e-09	12.8607
11755207_a_at	4907	NT5E	5'-nucleotidase ecto	-1.05451	10.9022	-7.62722	5.12155e-07	3.89567e-06	5.55539
11720109_a_at	148327	CREB3L4	cAMP responsive element binding protein 3 like 4	-1.05463	6.42463	-14.1265	4.04826e-11	8.94903e-10	15.374
11747681_x_at	7067	THRA	thyroid hormone receptor, alpha	-1.05471	6.29569	-12.1727	4.53257e-10	7.48798e-09	12.8622
11756335_a_at	84270	CARD19	caspase recruitment domain family member 19	-1.05498	9.24321	-14.7078	2.08244e-11	5.00342e-10	16.0645
11754224_x_at	10156	RASA4	RAS p21 protein activator 4	-1.05506	6.01227	-7.20922	1.10684e-06	7.71807e-06	4.75745
11754224_x_at	102724229	LOC102724229	uncharacterized LOC102724229	-1.05506	6.01227	-7.20922	1.10684e-06	7.71807e-06	4.75745
11753491_s_at	10961	ERP29	endoplasmic reticulum protein 29	-1.05514	7.89556	-4.27648	0.000463377	0.00172404	-1.42704
11720845_a_at	57124	CD248	CD248 molecule	-1.05521	10.1897	-8.51499	1.07595e-07	9.65713e-07	7.17384
11732444_a_at	11030	RBPMS	RNA binding protein with multiple splicing	-1.05691	7.60794	-12.3422	3.63131e-10	6.18059e-09	13.0928
11746471_s_at	9448	MAP4K4	mitogen-activated protein kinase kinase kinase kinase 4	-1.05704	9.52189	-14.3035	3.29831e-11	7.45432e-10	15.5868
11737440_a_at	90427	BMF	Bcl2 modifying factor	-1.05711	6.72354	-15.7605	6.6041e-12	1.84568e-10	17.2565
[truncated: 1,989 more rows]
