# Supplementary material for: Transforming growth factor beta 1 induces methylation changes in lung fibroblasts
Source: PLoS One. 2019 Oct 11;14(10):e0223512. doi: 10.1371/journal.pone.0223512 (PMC6788707; doi:10.1371/journal.pone.0223512)
Supplement: S5 Table — (XLSX) [file pone.0223512.s006.xlsx]

## Sheet: Sheet1
# S5 Table - Microarray - IPF TGF-beta 24 hrs vs IPF Control
PROBEID	ENTREZID	SYMBOL	GENENAME	logFC	AveExpr	t	P.Value	adj.P.Val	B
11727690_at	3589	IL11	interleukin 11	7.54987	8.41916	101.04	4.86306e-26	2.40697e-21	47.1629
11720030_a_at	7857	SCG2	secretogranin II	6.57524	7.3809	55.7267	1.89704e-21	6.59149e-18	38.9617
11755736_a_at	50507	NOX4	NADPH oxidase 4	6.5264	8.59395	63.8843	1.68149e-22	1.66135e-18	41.0539
11724037_at	5743	PTGS2	prostaglandin-endoperoxide synthase 2	6.18971	7.41888	63.8477	1.69867e-22	1.66135e-18	41.0453
11741143_x_at	50507	NOX4	NADPH oxidase 4	6.18374	8.82388	46.3239	5.00138e-20	6.5143e-17	35.9896
11724038_a_at	5743	PTGS2	prostaglandin-endoperoxide synthase 2	6.11703	6.33247	43.3519	1.6145e-19	1.47981e-16	34.891
11720489_a_at	70	ACTC1	actin, alpha, cardiac muscle 1	5.98536	7.57217	41.5192	3.46136e-19	2.67688e-16	34.1677
11750957_s_at	50507	NOX4	NADPH oxidase 4	5.98177	7.23027	43.0023	1.86267e-19	1.6463e-16	34.7558
11724036_a_at	5743	PTGS2	prostaglandin-endoperoxide synthase 2	5.95261	4.95871	56.3436	1.56073e-21	6.59149e-18	39.1339
11740475_x_at	50507	NOX4	NADPH oxidase 4	5.88745	9.42143	60.2941	4.69261e-22	2.90326e-18	40.1804
11731680_a_at	50507	NOX4	NADPH oxidase 4	5.87101	9.42834	49.0201	1.83847e-20	3.03317e-17	36.9145
11755414_a_at	10216	PRG4	proteoglycan 4	5.45255	8.07939	55.8668	1.81448e-21	6.59149e-18	39.001
11740476_a_at	50507	NOX4	NADPH oxidase 4	5.43707	7.02433	61.6116	3.19795e-22	2.26118e-18	40.5091
11721012_at	64093	SMOC1	SPARC related modular calcium binding 1	5.32935	5.89272	45.6606	6.45422e-20	7.7915e-17	35.7519
11728491_s_at	163782	KANK4	KN motif and ankyrin repeat domains 4	5.23822	6.36269	33.3165	1.6677e-17	5.98135e-15	30.4078
11751797_a_at	3589	IL11	interleukin 11	5.23733	7.63922	55.5646	1.99762e-21	6.59149e-18	38.916
11731197_a_at	79899	PRR5L	proline rich 5 like	5.03547	6.82453	65.5433	1.06674e-22	1.66135e-18	41.4348
11722598_s_at	57007	ACKR3	atypical chemokine receptor 3	4.98432	6.24484	42.398	2.39152e-19	2.04083e-16	34.5191
11727691_a_at	3589	IL11	interleukin 11	4.97479	7.76492	37.0288	2.60322e-18	1.46416e-15	32.2262
11728389_at	10100	TSPAN2	tetraspanin 2	4.94037	7.68009	43.4636	1.54274e-19	1.44071e-16	34.9339
11735946_at	131368	ZPLD1	zona pellucida like domain containing 1	4.92519	6.10487	37.9992	1.65072e-18	9.96371e-16	32.6678
11716149_a_at	56937	PMEPA1	prostate transmembrane protein, androgen induced 1	4.91529	9.47709	54.6621	2.67029e-21	7.77447e-18	38.6585
11716150_a_at	56937	PMEPA1	prostate transmembrane protein, androgen induced 1	4.9013	7.86361	50.6205	1.0411e-20	1.98189e-17	37.4341
11758967_s_at	7980	TFPI2	tissue factor pathway inhibitor 2	4.78017	5.92543	26.0123	1.26083e-15	1.97484e-13	26.0844
11741353_a_at	11082	ESM1	endothelial cell specific molecule 1	4.76526	6.60403	37.3085	2.2802e-18	1.29722e-15	32.3548
11729647_s_at	11082	ESM1	endothelial cell specific molecule 1	4.72504	5.15669	31.1412	5.44968e-17	1.61516e-14	29.2353
11743948_at	654	BMP6	bone morphogenetic protein 6	4.68383	7.29932	36.8945	2.77524e-18	1.49888e-15	32.164
11753937_at	90632	LINC00473	long intergenic non-protein coding RNA 473	4.67213	4.6331	35.0143	6.96506e-18	3.19086e-15	31.266
11728492_at	163782	KANK4	KN motif and ankyrin repeat domains 4	4.66735	5.3565	38.1205	1.56059e-18	9.53597e-16	32.7221
11716151_a_at	56937	PMEPA1	prostate transmembrane protein, androgen induced 1	4.61117	9.39377	63.3427	1.95579e-22	1.66135e-18	40.9265
11728388_at	10100	TSPAN2	tetraspanin 2	4.55622	8.34997	44.5849	9.83679e-20	1.0359e-16	35.3574
11735587_a_at	3756	KCNH1	potassium voltage-gated channel subfamily H member 1	4.5325	7.55324	35.7857	4.74787e-18	2.37369e-15	31.6408
11716771_s_at	150094	SIK1	salt inducible kinase 1	4.52269	8.98644	40.1819	6.16759e-19	4.29951e-16	33.6158
11716771_s_at	102724428	LOC102724428	serine/threonine-protein kinase SIK1	4.52269	8.98644	40.1819	6.16759e-19	4.29951e-16	33.6158
11751426_a_at	90865	IL33	interleukin 33	4.46855	5.26618	27.274	5.52826e-16	9.9507e-14	26.9164
11736281_a_at	6581	SLC22A3	solute carrier family 22 member 3	4.43174	4.34904	24.3508	3.96521e-15	5.07127e-13	24.923
11722208_a_at	5742	PTGS1	prostaglandin-endoperoxide synthase 1	4.3377	9.12727	41.6866	3.22411e-19	2.53297e-16	34.2353
11724197_at	6781	STC1	stanniocalcin 1	4.32564	7.00267	38.7697	1.15891e-18	7.44938e-16	33.0095
11722728_a_at	1959	EGR2	early growth response 2	4.25139	7.94614	32.3572	2.78467e-17	9.06633e-15	29.9013
11755841_a_at	55083	KIF26B	kinesin family member 26B	4.25028	6.74374	34.1559	1.07732e-17	4.40677e-15	30.838
11724196_s_at	6781	STC1	stanniocalcin 1	4.2423	8.46324	28.0033	3.48946e-16	6.89521e-14	27.3792
11755046_a_at	8877	SPHK1	sphingosine kinase 1	4.22876	8.4699	25.1254	2.3036e-15	3.22081e-13	25.4742
11724447_a_at	5144	PDE4D	phosphodiesterase 4D	4.22694	5.24742	33.1198	1.8504e-17	6.49542e-15	30.3053
11749730_a_at	5742	PTGS1	prostaglandin-endoperoxide synthase 1	4.22621	7.08815	47.0648	3.77769e-20	5.24482e-17	36.2502
11747890_a_at	1503	CTPS1	CTP synthase 1	4.21377	7.27659	48.3313	2.36164e-20	3.65279e-17	36.6843
11722210_a_at	5742	PTGS1	prostaglandin-endoperoxide synthase 1	4.21062	6.76111	50.3733	1.13536e-20	2.00695e-17	37.3552
11728390_at	10100	TSPAN2	tetraspanin 2	4.18235	8.42513	38.5455	1.28362e-18	8.14524e-16	32.9109
11743858_at	90865	IL33	interleukin 33	4.13944	6.02474	26.2975	1.04302e-15	1.67612e-13	26.276
11728520_a_at	196051	PLPP4	phospholipid phosphatase 4	4.13085	7.61247	55.7726	1.86956e-21	6.59149e-18	38.9746
11743908_a_at	1503	CTPS1	CTP synthase 1	4.10852	10.3775	57.3617	1.13615e-21	6.24819e-18	39.4128
11755252_a_at	347902	AMIGO2	adhesion molecule with Ig like domain 2	4.09796	9.37443	43.6218	1.44686e-19	1.38572e-16	34.9944
11722209_a_at	5742	PTGS1	prostaglandin-endoperoxide synthase 1	4.0968	9.77591	47.0388	3.8148e-20	5.24482e-17	36.2411
11758013_s_at	56892	C8orf4	chromosome 8 open reading frame 4	4.07489	5.52094	26.6022	8.53583e-16	1.43214e-13	26.4784
11743859_x_at	90865	IL33	interleukin 33	4.07481	6.4591	31.0017	5.89523e-17	1.73681e-14	29.1572
11744229_a_at	65997	RASL11B	RAS like family 11 member B	4.05181	5.41152	28.9535	1.94875e-16	4.44485e-14	27.9637
11743907_a_at	1503	CTPS1	CTP synthase 1	4.03037	8.7726	50.0703	1.26333e-20	2.15616e-17	37.2578
11721011_at	64093	SMOC1	SPARC related modular calcium binding 1	4.00549	4.88552	32.3453	2.8026e-17	9.06633e-15	29.895
11724779_at	283209	PGM2L1	phosphoglucomutase 2 like 1	3.99974	8.65447	50.9684	9.22182e-21	1.82574e-17	37.5443
11750279_a_at	6781	STC1	stanniocalcin 1	3.97811	6.92419	32.5931	2.45148e-17	8.27609e-15	30.0274
11739553_a_at	8522	GAS7	growth arrest specific 7	3.9459	6.7394	43.0066	1.8594e-19	1.6463e-16	34.7575
11725272_a_at	283208	P4HA3	prolyl 4-hydroxylase subunit alpha 3	3.94338	8.43736	47.0598	3.7848e-20	5.24482e-17	36.2485
11731196_a_at	79899	PRR5L	proline rich 5 like	3.94295	7.44689	30.9264	6.15198e-17	1.79113e-14	29.1148
11734829_a_at	10216	PRG4	proteoglycan 4	3.9281	5.62798	24.6492	3.21035e-15	4.28292e-13	25.1375
11735788_a_at	3755	KCNG1	potassium voltage-gated channel modifier subfamily G member 1	3.91666	5.54802	32.7817	2.21547e-17	7.56238e-15	30.1274
11736247_x_at	347902	AMIGO2	adhesion molecule with Ig like domain 2	3.91188	11.1538	51.1068	8.7896e-21	1.81267e-17	37.5879
11750141_a_at	1503	CTPS1	CTP synthase 1	3.90029	9.46392	48.1293	2.54332e-20	3.81459e-17	36.616
11758869_at	59	ACTA2	actin, alpha 2, smooth muscle, aorta	3.89818	5.85104	19.6758	1.55483e-13	1.08695e-11	21.1722
11719949_a_at	54908	SPDL1	spindle apparatus coiled-coil protein 1	3.89144	9.4618	56.765	1.36761e-21	6.59149e-18	39.2501
11737334_a_at	347902	AMIGO2	adhesion molecule with Ig like domain 2	3.87495	8.52555	25.9876	1.28184e-15	1.97648e-13	26.0676
11724446_a_at	5144	PDE4D	phosphodiesterase 4D	3.87224	7.08331	35.7475	4.83776e-18	2.39445e-15	31.6225
11724777_at	283209	PGM2L1	phosphoglucomutase 2 like 1	3.8605	7.74954	63.2381	2.01396e-22	1.66135e-18	40.9017
11758166_s_at	3730	ANOS1	anosmin 1	3.84952	6.913	30.5332	7.69685e-17	2.17689e-14	28.8917
11755284_s_at	27075	TSPAN13	tetraspanin 13	3.84451	9.09688	34.6476	8.38063e-18	3.51235e-15	31.0846
11758064_s_at	8325	FZD8	frizzled class receptor 8	3.83512	9.38442	25.8711	1.38602e-15	2.0979e-13	25.9886
11725364_x_at	8522	GAS7	growth arrest specific 7	3.82169	6.74877	32.9746	1.99872e-17	6.8699e-15	30.2291
11743417_a_at	55214	P3H2	prolyl 3-hydroxylase 2	3.80678	7.76182	53.6207	3.75476e-21	9.51514e-18	38.3544
11726396_x_at	3730	ANOS1	anosmin 1	3.80384	5.85653	23.3272	8.33804e-15	9.35808e-13	24.1669
11726527_s_at	9848	MFAP3L	microfibrillar associated protein 3 like	3.80344	7.1671	31.6023	4.21227e-17	1.28695e-14	29.4911
11736246_a_at	347902	AMIGO2	adhesion molecule with Ig like domain 2	3.79091	8.46231	23.2457	8.8577e-15	9.81385e-13	24.1053
11725983_at	8553	BHLHE40	basic helix-loop-helix family member e40	3.78989	8.42423	44.7703	9.14109e-20	9.83561e-17	35.4263
11750935_a_at	654	BMP6	bone morphogenetic protein 6	3.78966	6.13127	28.0636	3.36094e-16	6.68072e-14	27.4169
11744230_s_at	65997	RASL11B	RAS like family 11 member B	3.77238	5.98259	26.3488	1.00828e-15	1.6416e-13	26.3102
11715793_a_at	72	ACTG2	actin, gamma 2, smooth muscle, enteric	3.74883	8.22199	21.6344	3.05657e-14	2.79123e-12	22.8405
11724776_at	283209	PGM2L1	phosphoglucomutase 2 like 1	3.7077	8.16611	42.8121	2.01437e-19	1.74915e-16	34.6818
11740513_a_at	5144	PDE4D	phosphodiesterase 4D	3.68354	6.4893	33.7527	1.32719e-17	5.09903e-15	30.6328
11727906_at	4319	MMP10	matrix metallopeptidase 10	3.67348	5.76085	23.0047	1.06051e-14	1.14358e-12	23.9217
11736086_a_at	64399	HHIP	hedgehog interacting protein	3.67041	4.05464	36.5177	3.3248e-18	1.73222e-15	31.9882
11756007_a_at	64399	HHIP	hedgehog interacting protein	3.66314	4.58868	34.6417	8.40586e-18	3.51235e-15	31.0817
11725713_a_at	9077	DIRAS3	DIRAS family GTPase 3	3.616	7.29062	44.1233	1.18225e-19	1.17031e-16	35.1847
11723645_at	5350	PLN	phospholamban	3.61415	7.25933	35.4158	5.69983e-18	2.76582e-15	31.4622
11717994_a_at	3164	NR4A1	nuclear receptor subfamily 4 group A member 1	3.61244	6.71755	24.9207	2.65498e-15	3.61012e-13	25.3302
11731496_at	3624	INHBA	inhibin beta A subunit	3.61183	7.9922	29.8974	1.11231e-16	2.83782e-14	28.5245
11722200_s_at	8038	ADAM12	ADAM metallopeptidase domain 12	3.60016	10.024	53.7785	3.56433e-21	9.51514e-18	38.4009
11748016_a_at	72	ACTG2	actin, gamma 2, smooth muscle, enteric	3.57714	9.71425	25.5706	1.69799e-15	2.49383e-13	25.7832
11758651_s_at	6457	SH3GL3	SH3 domain containing GRB2 like 3, endophilin A3	3.52603	5.20035	28.4191	2.69811e-16	5.73145e-14	27.6375
11744233_at	8325	FZD8	frizzled class receptor 8	3.51095	8.97784	39.8387	7.17466e-19	4.93208e-16	33.4708
11723644_a_at	5350	PLN	phospholamban	3.49908	7.34634	33.658	1.39437e-17	5.22836e-15	30.5842
11743636_at	7130	TNFAIP6	TNF alpha induced protein 6	3.46675	10.4958	53.3612	4.09172e-21	9.64379e-18	38.2774
11727712_at	91584	PLXNA4	plexin A4	3.46053	5.50616	28.0794	3.32823e-16	6.66926e-14	27.4268
11728469_a_at	121551	BTBD11	BTB domain containing 11	3.43174	5.48722	24.5133	3.53343e-15	4.63892e-13	25.0401
11715794_x_at	72	ACTG2	actin, gamma 2, smooth muscle, enteric	3.42698	9.43085	37.6123	1.97673e-18	1.15104e-15	32.4933
11731897_a_at	5744	PTHLH	parathyroid hormone like hormone	3.4235	6.86708	28.1864	3.1145e-16	6.29192e-14	27.4934
11721133_at	9945	GFPT2	glutamine-fructose-6-phosphate transaminase 2	3.40995	7.61015	45.1968	7.73058e-20	9.11012e-17	35.5832
11741049_s_at	55273	TMEM100	transmembrane protein 100	3.40595	6.72496	27.0384	6.43033e-16	1.12861e-13	26.7641
11725631_a_at	4929	NR4A2	nuclear receptor subfamily 4 group A member 2	3.40384	5.41987	19.3352	2.09451e-13	1.38779e-11	20.8659
11725632_at	4929	NR4A2	nuclear receptor subfamily 4 group A member 2	3.36	4.55977	29.1095	1.77416e-16	4.12264e-14	28.0577
11733179_a_at	6457	SH3GL3	SH3 domain containing GRB2 like 3, endophilin A3	3.348	4.07057	31.3146	4.94453e-17	1.49225e-14	29.332
11734363_at	392255	GDF6	growth differentiation factor 6	3.33041	9.03577	40.4178	5.56248e-19	3.93307e-16	33.7147
11721134_at	9945	GFPT2	glutamine-fructose-6-phosphate transaminase 2	3.30642	8.60773	41.9413	2.89537e-19	2.34928e-16	34.3376
11747474_a_at	4929	NR4A2	nuclear receptor subfamily 4 group A member 2	3.30615	5.50036	25.3256	2.00709e-15	2.86285e-13	25.6138
11717582_a_at	28984	RGCC	regulator of cell cycle	3.28868	7.94646	26.319	1.0283e-15	1.66128e-13	26.2904
11722864_at	81831	NETO2	neuropilin and tolloid like 2	3.28779	6.24621	27.7945	3.97614e-16	7.65755e-14	27.248
11724317_a_at	2246	FGF1	fibroblast growth factor 1	3.26645	6.95734	41.4519	3.56196e-19	2.7123e-16	34.1404
11722327_at	79605	PGBD5	piggyBac transposable element derived 5	3.23217	6.29192	14.1171	4.09238e-11	1.23207e-09	15.4136
11730195_at	23541	SEC14L2	SEC14 like lipid binding 2	3.22336	5.13218	25.4237	1.87667e-15	2.73194e-13	25.6819
11724350_s_at	81706	PPP1R14C	protein phosphatase 1 regulatory inhibitor subunit 14C	3.20967	5.95863	33.9084	1.22415e-17	4.77081e-15	30.7124
11723149_a_at	10560	SLC19A2	solute carrier family 19 member 2	3.19435	8.12931	27.9275	3.65855e-16	7.14265e-14	27.3317
11744616_a_at	10560	SLC19A2	solute carrier family 19 member 2	3.19435	8.12931	27.9275	3.65855e-16	7.14265e-14	27.3317
11723030_at	83716	CRISPLD2	cysteine rich secretory protein LCCL domain containing 2	3.17561	9.20554	33.6106	1.42923e-17	5.31879e-15	30.5599
11740245_a_at	5744	PTHLH	parathyroid hormone like hormone	3.16792	5.77438	17.0322	1.79779e-12	8.41035e-11	18.6496
11723148_a_at	10560	SLC19A2	solute carrier family 19 member 2	3.16234	6.09797	26.6247	8.41074e-16	1.42078e-13	26.4933
11726787_s_at	55273	TMEM100	transmembrane protein 100	3.14426	6.2788	34.9228	7.29269e-18	3.25182e-15	31.221
11724778_at	283209	PGM2L1	phosphoglucomutase 2 like 1	3.14265	5.90431	27.6267	4.41899e-16	8.37742e-14	27.1418
11735570_a_at	8470	SORBS2	sorbin and SH3 domain containing 2	3.11177	4.02055	20.1028	1.07725e-13	7.98279e-12	21.5492
11740999_a_at	2596	GAP43	growth associated protein 43	3.07564	4.08715	18.9052	3.07233e-13	1.90558e-11	20.4717
11726024_at	1906	EDN1	endothelin 1	3.0524	7.25499	23.2127	9.07764e-15	1.0029e-12	24.0803
11754442_x_at	2006	ELN	elastin	3.05106	10.3089	24.125	4.6597e-15	5.83878e-13	24.759
11729058_s_at	8013	NR4A3	nuclear receptor subfamily 4 group A member 3	3.03627	6.1328	26.4451	9.46217e-16	1.55076e-13	26.3744
11739768_a_at	5791	PTPRE	protein tyrosine phosphatase, receptor type E	3.03046	6.75897	32.3738	2.75977e-17	9.04602e-15	29.9102
11725082_a_at	794	CALB2	calbindin 2	3.00352	6.45175	25.2691	2.08647e-15	2.95057e-13	25.5745
11738453_at	345651	ACTBL2	actin, beta like 2	2.95918	4.02561	20.7936	6.03867e-14	4.81294e-12	22.1431
11760186_at	59	ACTA2	actin, alpha 2, smooth muscle, aorta	2.95397	7.10408	22.6584	1.37794e-14	1.4268e-12	23.6546
11735385_s_at	51339	DACT1	dishevelled binding antagonist of beta catenin 1	2.95378	9.79142	44.4971	1.01855e-19	1.05028e-16	35.3247
11735867_a_at	389336	C5orf46	chromosome 5 open reading frame 46	2.94294	6.82021	17.9842	7.17383e-13	3.91908e-11	19.5979
11754706_a_at	64399	HHIP	hedgehog interacting protein	2.94097	5.59046	24.0391	4.9564e-15	6.10242e-13	24.6963
11735386_a_at	51339	DACT1	dishevelled binding antagonist of beta catenin 1	2.92267	7.30698	38.3263	1.41934e-18	8.89244e-16	32.8138
11722199_at	8038	ADAM12	ADAM metallopeptidase domain 12	2.92208	10.2714	46.0364	5.58349e-20	7.08602e-17	35.8871
11716132_a_at	10272	FSTL3	follistatin like 3	2.92194	10.2637	28.8866	2.0291e-16	4.60689e-14	27.9232
11741000_x_at	2596	GAP43	growth associated protein 43	2.91117	6.16337	30.4031	8.29377e-17	2.28056e-14	28.8173
11755613_a_at	55612	FERMT1	fermitin family member 1	2.90905	6.61702	33.7028	1.36215e-17	5.14654e-15	30.6072
11742414_x_at	4651	MYO10	myosin X	2.90087	7.80439	24.7605	2.96919e-15	3.99348e-13	25.2168
11726023_a_at	1906	EDN1	endothelin 1	2.89551	8.07161	34.7665	7.89096e-18	3.45631e-15	31.1437
11727447_a_at	81849	ST6GALNAC5	ST6 N-acetylgalactosaminide alpha-2,6-sialyltransferase 5	2.88176	6.34429	25.0558	2.41708e-15	3.35108e-13	25.4254
11752501_a_at	57007	ACKR3	atypical chemokine receptor 3	2.88127	5.33914	19.1899	2.38199e-13	1.5472e-11	20.7336
11721421_s_at	23108	RAP1GAP2	RAP1 GTPase activating protein 2	2.87953	6.22619	28.0699	3.34795e-16	6.68072e-14	27.4208
11746180_a_at	1604	CD55	CD55 molecule (Cromer blood group)	2.87229	9.17374	37.6449	1.94683e-18	1.14712e-15	32.5081
11757721_s_at	64651	CSRNP1	cysteine and serine rich nuclear protein 1	2.85978	8.56145	34.077	1.12201e-17	4.51556e-15	30.7981
11731246_s_at	56256	SERTAD4	SERTA domain containing 4	2.85261	6.90224	22.7641	1.27163e-14	1.32783e-12	23.7366
11716130_a_at	10272	FSTL3	follistatin like 3	2.84948	5.31496	15.3744	9.98343e-12	3.64403e-10	16.8761
11725386_a_at	9456	HOMER1	homer scaffolding protein 1	2.84608	6.84505	20.9841	5.16404e-14	4.28131e-12	22.3035
11757865_a_at	4616	GADD45B	growth arrest and DNA damage inducible beta	2.84446	9.52221	41.1219	4.10143e-19	3.02986e-16	34.006
11728073_a_at	85450	ITPRIP	inositol 1,4,5-trisphosphate receptor interacting protein	2.83175	7.72401	27.3044	5.42219e-16	9.83045e-14	26.9359
11717124_at	9148	NEURL1	neuralized E3 ubiquitin protein ligase 1	2.81656	6.96886	18.6962	3.71185e-13	2.22419e-11	20.2769
11717124_at	9644	SH3PXD2A	SH3 and PX domains 2A	2.81656	6.96886	18.6962	3.71185e-13	2.22419e-11	20.2769
11725524_s_at	1829	DSG2	desmoglein 2	2.81087	7.34874	36.9646	2.68399e-18	1.49263e-15	32.1965
11764247_s_at	8840	WISP1	WNT1 inducible signaling pathway protein 1	2.8055	6.43656	26.0352	1.24168e-15	1.96347e-13	26.0998
11729664_s_at	23012	STK38L	serine/threonine kinase 38 like	2.80473	7.01477	28.5253	2.52801e-16	5.39327e-14	27.7028
11726356_at	5167	ENPP1	ectonucleotide pyrophosphatase/phosphodiesterase 1	2.80175	6.37705	28.5538	2.48436e-16	5.3231e-14	27.7203
11745102_a_at	50507	NOX4	NADPH oxidase 4	2.79973	7.34393	35.3234	5.9678e-18	2.84016e-15	31.4173
11746931_a_at	3624	INHBA	inhibin beta A subunit	2.79271	11.1923	31.758	3.86467e-17	1.20303e-14	29.5766
11753500_x_at	9456	HOMER1	homer scaffolding protein 1	2.78928	7.01312	33.2785	1.70148e-17	6.05862e-15	30.388
11727448_x_at	81849	ST6GALNAC5	ST6 N-acetylgalactosaminide alpha-2,6-sialyltransferase 5	2.77174	6.12664	23.546	7.09464e-15	8.24293e-13	24.3313
11731983_a_at	5744	PTHLH	parathyroid hormone like hormone	2.74716	7.6822	22.0633	2.18013e-14	2.10342e-12	23.186
11734311_s_at	1264	CNN1	calponin 1	2.73519	10.3218	30.3084	8.7595e-17	2.38215e-14	28.7628
11743110_at	10135	NAMPT	nicotinamide phosphoribosyltransferase	2.73417	9.11842	24.5521	3.43784e-15	4.53749e-13	25.068
11720064_a_at	152007	GLIPR2	GLI pathogenesis related 2	2.71389	9.8727	42.0137	2.80856e-19	2.31683e-16	34.3665
11729062_a_at	5154	PDGFA	platelet derived growth factor subunit A	2.70847	7.6019	36.0402	4.19128e-18	2.13863e-15	31.7625
11724198_a_at	6781	STC1	stanniocalcin 1	2.70733	6.40445	24.4087	3.80532e-15	4.9176e-13	24.9649
11724668_at	3641	INSL4	insulin like 4	2.66448	4.08736	17.4718	1.16971e-12	5.91368e-11	19.0934
11756903_a_at	55733	HHAT	hedgehog acyltransferase	2.66045	6.99248	27.1844	5.85439e-16	1.03487e-13	26.8586
11727221_at	64131	XYLT1	xylosyltransferase 1	2.63117	11.1441	28.3638	2.79149e-16	5.82974e-14	27.6034
11725387_x_at	9456	HOMER1	homer scaffolding protein 1	2.62512	6.90161	23.3934	7.93939e-15	8.9717e-13	24.2168
11759525_at	4616	GADD45B	growth arrest and DNA damage inducible beta	2.62471	10.9336	29.3656	1.5223e-16	3.63991e-14	28.2109
11731822_at	8840	WISP1	WNT1 inducible signaling pathway protein 1	2.62156	4.87308	23.977	5.18338e-15	6.36603e-13	24.6507
11740227_s_at	185	AGTR1	angiotensin II receptor type 1	2.62148	5.44392	19.5128	1.79203e-13	1.21669e-11	21.0263
11734310_a_at	1264	CNN1	calponin 1	2.60906	9.04388	24.9311	2.6358e-15	3.60383e-13	25.3376
11738414_a_at	7422	VEGFA	vascular endothelial growth factor A	2.60833	6.66214	22.6416	1.39564e-14	1.44211e-12	23.6416
11755480_a_at	93649	MYOCD	myocardin	2.60535	5.5499	26.026	1.24935e-15	1.96891e-13	26.0936
11722597_a_at	57007	ACKR3	atypical chemokine receptor 3	2.60434	5.97387	20.9225	5.43126e-14	4.41412e-12	22.2518
11730501_a_at	55799	CACNA2D3	calcium voltage-gated channel auxiliary subunit alpha2delta 3	2.60199	4.33385	23.6988	6.34376e-15	7.52205e-13	24.4452
11736280_at	6581	SLC22A3	solute carrier family 22 member 3	2.60051	4.04531	16.0373	4.93702e-12	2.01782e-10	17.6051
11724688_a_at	148398	SAMD11	sterile alpha motif domain containing 11	2.59876	8.15837	29.4308	1.46446e-16	3.5531e-14	28.2496
11725388_a_at	9456	HOMER1	homer scaffolding protein 1	2.59311	6.11327	19.5834	1.68496e-13	1.15669e-11	21.0896
11729818_s_at	3479	IGF1	insulin like growth factor 1	2.58713	7.95233	29.3393	1.54638e-16	3.67971e-14	28.1952
11743111_s_at	10135	NAMPT	nicotinamide phosphoribosyltransferase	2.58199	8.46094	20.7776	6.11907e-14	4.86137e-12	22.1295
11725087_at	55915	LANCL2	LanC like 2	2.5558	6.64892	25.3654	1.95309e-15	2.82209e-13	25.6414
11741678_a_at	5270	SERPINE2	serpin family E member 2	2.55481	9.76978	34.6828	8.2326e-18	3.51235e-15	31.1021
11764124_s_at	NA	NA	NA	2.54792	6.08516	22.8986	1.1486e-14	1.22522e-12	23.8404
11755762_a_at	23670	TMEM2	transmembrane protein 2	2.54307	8.79337	41.8393	3.02256e-19	2.41293e-16	34.2967
11747736_s_at	1264	CNN1	calponin 1	2.54282	7.9399	25.0311	2.45884e-15	3.39945e-13	25.4081
11740449_a_at	159686	CFAP58	cilia and flagella associated protein 58	2.53666	3.34849	24.3004	4.11006e-15	5.2295e-13	24.8866
11755242_a_at	6498	SKIL	SKI like proto-oncogene	2.5353	6.17035	19.2026	2.35526e-13	1.53218e-11	20.7452
11724349_at	81706	PPP1R14C	protein phosphatase 1 regulatory inhibitor subunit 14C	2.53354	4.53611	19.6593	1.57716e-13	1.09687e-11	21.1576
11756155_a_at	4810	NHS	NHS actin remodeling regulator	2.53194	7.30116	22.6927	1.34244e-14	1.39296e-12	23.6813
11726427_at	9568	GABBR2	gamma-aminobutyric acid type B receptor subunit 2	2.52973	6.97646	19.9904	1.18563e-13	8.65528e-12	21.4508
11737749_a_at	6446	SGK1	serum/glucocorticoid regulated kinase 1	2.52709	9.4018	31.6262	4.1568e-17	1.27789e-14	29.5043
11722406_at	5210	PFKFB4	6-phosphofructo-2-kinase/fructose-2,6-biphosphatase 4	2.52359	7.38982	21.5374	3.30217e-14	2.99343e-12	22.7614
11751294_a_at	81849	ST6GALNAC5	ST6 N-acetylgalactosaminide alpha-2,6-sialyltransferase 5	2.51899	6.13411	29.7761	1.19428e-16	3.00056e-14	28.4535
11731263_a_at	22891	ZNF365	zinc finger protein 365	2.4794	7.66232	29.1298	1.75265e-16	4.09187e-14	28.0699
11758913_at	5125	PCSK5	proprotein convertase subtilisin/kexin type 5	2.47496	7.92893	34.7812	7.83269e-18	3.45631e-15	31.1509
11722758_at	4883	NPR3	natriuretic peptide receptor 3	2.47435	10.2523	38.7996	1.1433e-18	7.44573e-16	33.0226
11721917_a_at	353322	ANKRD37	ankyrin repeat domain 37	2.47254	8.03125	35.3952	5.75835e-18	2.76708e-15	31.4522
11752173_a_at	23670	TMEM2	transmembrane protein 2	2.47188	7.11277	23.7417	6.14856e-15	7.33309e-13	24.477
11717272_at	1289	COL5A1	collagen type V alpha 1 chain	2.47167	11.4226	30.1736	9.46985e-17	2.50705e-14	28.6851
11744541_a_at	57007	ACKR3	atypical chemokine receptor 3	2.46448	5.89676	21.384	3.73392e-14	3.27678e-12	22.6356
11724619_at	84870	RSPO3	R-spondin 3	2.45895	7.8458	24.6832	3.13466e-15	4.19324e-13	25.1617
11726498_at	3976	LIF	LIF, interleukin 6 family cytokine	2.45882	7.66838	17.6201	1.01404e-12	5.23358e-11	19.2408
11741553_a_at	6498	SKIL	SKI like proto-oncogene	2.45207	8.35427	14.1696	3.85046e-11	1.16848e-09	15.4768
11722865_at	81831	NETO2	neuropilin and tolloid like 2	2.44878	6.21679	17.2105	1.50836e-12	7.32643e-11	18.8309
11735218_at	1300	COL10A1	collagen type X alpha 1 chain	2.4439	6.69099	17.3682	1.29323e-12	6.41365e-11	18.9898
11744512_a_at	129293	TRABD2A	TraB domain containing 2A	2.4436	6.05043	21.3679	3.78277e-14	3.30791e-12	22.6223
11729063_a_at	5154	PDGFA	platelet derived growth factor subunit A	2.44248	7.37331	23.2064	9.12023e-15	1.00536e-12	24.0755
11729817_a_at	3479	IGF1	insulin like growth factor 1	2.44097	8.11608	26.3224	1.02597e-15	1.66128e-13	26.2927
11746721_a_at	54210	TREM1	triggering receptor expressed on myeloid cells 1	2.4377	4.50147	20.9749	5.2029e-14	4.28588e-12	22.2958
11724589_s_at	4321	MMP12	matrix metallopeptidase 12	2.43766	4.22606	19.6588	1.57787e-13	1.09687e-11	21.1571
11761255_at	3755	KCNG1	potassium voltage-gated channel modifier subfamily G member 1	2.42753	4.52844	18.8013	3.37451e-13	2.05945e-11	20.3751
11719227_x_at	3783	KCNN4	potassium calcium-activated channel subfamily N member 4	2.41613	6.53477	31.842	3.6897e-17	1.1632e-14	29.6225
11716048_at	10221	TRIB1	tribbles pseudokinase 1	2.40866	9.27337	29.9418	1.08381e-16	2.77944e-14	28.5504
11715562_x_at	6319	SCD	stearoyl-CoA desaturase	2.40199	7.4276	18.3047	5.31725e-13	3.02851e-11	19.9066
11720513_at	6615	SNAI1	snail family transcriptional repressor 1	2.39923	6.45124	24.8403	2.80791e-15	3.78685e-13	25.2734
11717893_a_at	7803	PTP4A1	protein tyrosine phosphatase type IVA, member 1	2.39653	7.22572	20.8319	5.85134e-14	4.68876e-12	22.1754
11727181_a_at	6498	SKIL	SKI like proto-oncogene	2.39469	7.60196	13.7936	5.98627e-11	1.69503e-09	15.019
11730961_a_at	7168	TPM1	tropomyosin 1 (alpha)	2.39044	8.70869	25.1563	2.25495e-15	3.17071e-13	25.4958
11756746_s_at	81788	NUAK2	NUAK family kinase 2	2.39011	6.8023	28.1445	3.19635e-16	6.43104e-14	27.4674
11756746_s_at	56672	AKIP1	A-kinase interacting protein 1	2.39011	6.8023	28.1445	3.19635e-16	6.43104e-14	27.4674
11746928_a_at	8507	ENC1	ectodermal-neural cortex 1	2.38651	8.03718	15.9979	5.14426e-12	2.08359e-10	17.5625
11743879_at	55534	MAML3	mastermind like transcriptional coactivator 3	2.38616	7.46727	24.1781	4.48562e-15	5.64926e-13	24.7977
11752572_a_at	6513	SLC2A1	solute carrier family 2 member 1	2.38559	7.99253	34.0407	1.14319e-17	4.56309e-15	30.7797
11750735_a_at	1311	COMP	cartilage oligomeric matrix protein	2.37943	9.06659	17.3668	1.29503e-12	6.41617e-11	18.9883
11741507_a_at	54498	SMOX	spermine oxidase	2.3702	5.9905	16.9967	1.862e-12	8.67796e-11	18.6133
11754812_a_at	4862	NPAS2	neuronal PAS domain protein 2	2.36786	7.43396	19.0715	2.6468e-13	1.68169e-11	20.6251
11725176_s_at	185	AGTR1	angiotensin II receptor type 1	2.3677	7.62833	22.9413	1.11229e-14	1.18905e-12	23.8731
11756238_s_at	6513	SLC2A1	solute carrier family 2 member 1	2.3665	9.37601	35.8337	4.6371e-18	2.34197e-15	31.6638
11719899_at	387763	C11orf96	chromosome 11 open reading frame 96	2.36202	8.48261	16.3584	3.54228e-12	1.50537e-10	17.9485
11755614_s_at	55612	FERMT1	fermitin family member 1	2.3596	6.85706	19.7876	1.41141e-13	1.00226e-11	21.2717
11735136_at	7093	TLL2	tolloid like 2	2.35721	3.07478	17.5431	1.09193e-12	5.57498e-11	19.1644
11754941_x_at	3875	KRT18	keratin 18	2.35635	7.13149	17.6401	9.94797e-13	5.16116e-11	19.2606
11718201_at	23462	HEY1	hes related family bHLH transcription factor with YRPW motif 1	2.35328	5.52153	28.7022	2.2693e-16	5.01423e-14	27.8111
11738053_x_at	5329	PLAUR	plasminogen activator, urokinase receptor	2.33829	9.12834	32.1298	3.15121e-17	1.00625e-14	29.7789
11754008_x_at	3399	ID3	inhibitor of DNA binding 3, HLH protein	2.32573	8.46242	25.8495	1.4063e-15	2.1221e-13	25.9739
11741535_a_at	23670	TMEM2	transmembrane protein 2	2.32098	9.50567	39.79	7.33107e-19	4.97056e-16	33.4501
11719728_s_at	140885	SIRPA	signal regulatory protein alpha	2.31954	10.784	29.2457	1.6352e-16	3.8705e-14	28.1393
11727127_at	7306	TYRP1	tyrosinase related protein 1	2.31598	5.03025	14.2543	3.49095e-11	1.0712e-09	15.5785
11757557_s_at	23705	CADM1	cell adhesion molecule 1	2.31596	8.62637	23.8771	5.5719e-15	6.79264e-13	24.5772
11717895_x_at	7803	PTP4A1	protein tyrosine phosphatase type IVA, member 1	2.31565	9.01929	24.9989	2.51447e-15	3.45704e-13	25.3854
11728331_a_at	79047	KCTD15	potassium channel tetramerization domain containing 15	2.31376	7.25074	18.5174	4.37022e-13	2.55377e-11	20.1088
11718790_at	55502	HES6	hes family bHLH transcription factor 6	2.31171	6.35962	19.3145	2.1331e-13	1.40698e-11	20.8471
11739734_a_at	80315	CPEB4	cytoplasmic polyadenylation element binding protein 4	2.30981	7.21434	22.5993	1.44145e-14	1.48325e-12	23.6086
11717892_a_at	7803	PTP4A1	protein tyrosine phosphatase type IVA, member 1	2.30184	8.46017	23.1198	9.72916e-15	1.06301e-12	24.0096
11719898_s_at	1839	HBEGF	heparin binding EGF like growth factor	2.30021	9.08406	18.2927	5.37675e-13	3.05537e-11	19.8952
11721705_at	1294	COL7A1	collagen type VII alpha 1 chain	2.29829	9.77418	28.3835	2.75773e-16	5.8013e-14	27.6156
11717732_s_at	5209	PFKFB3	6-phosphofructo-2-kinase/fructose-2,6-biphosphatase 3	2.29287	10.4303	29.9812	1.05917e-16	2.73039e-14	28.5734
11731114_a_at	6445	SGCG	sarcoglycan gamma	2.28553	7.3203	15.4771	8.93637e-12	3.33581e-10	16.9908
11741910_s_at	63876	PKNOX2	PBX/knotted 1 homeobox 2	2.28222	5.21594	15.0316	1.45187e-11	5.0287e-10	16.4881
11734404_s_at	132430	PABPC4L	poly(A) binding protein cytoplasmic 4 like	2.28164	7.57427	29.193	1.68749e-16	3.95841e-14	28.1078
11728828_at	2150	F2RL1	F2R like trypsin receptor 1	2.27193	6.15005	14.7868	1.90582e-11	6.36923e-10	16.2061
11720367_a_at	23670	TMEM2	transmembrane protein 2	2.26851	9.43632	36.79	2.91736e-18	1.55263e-15	32.1154
11717897_a_at	7803	PTP4A1	protein tyrosine phosphatase type IVA, member 1	2.26665	8.53418	19.1136	2.54928e-13	1.62808e-11	20.6637
11728304_at	79953	SYNDIG1	synapse differentiation inducing 1	2.26368	5.90444	19.7347	1.47741e-13	1.04017e-11	21.2247
11758482_s_at	9953	HS3ST3B1	heparan sulfate-glucosamine 3-sulfotransferase 3B1	2.26157	8.94235	28.9688	1.93094e-16	4.42463e-14	27.9729
11758482_s_at	9955	HS3ST3A1	heparan sulfate-glucosamine 3-sulfotransferase 3A1	2.26157	8.94235	28.9688	1.93094e-16	4.42463e-14	27.9729
11724687_a_at	5125	PCSK5	proprotein convertase subtilisin/kexin type 5	2.26102	8.86657	33.2416	1.73495e-17	6.13367e-15	30.3688
11731126_at	727936	GXYLT2	glucoside xylosyltransferase 2	2.26012	9.26415	27.1936	5.82004e-16	1.03248e-13	26.8646
11754473_a_at	23705	CADM1	cell adhesion molecule 1	2.25614	7.41159	12.4426	3.18843e-10	7.33325e-09	13.2821
11743461_s_at	2824	GPM6B	glycoprotein M6B	2.25425	4.10038	18.187	5.93247e-13	3.33667e-11	19.7938
11736751_at	3356	HTR2A	5-hydroxytryptamine receptor 2A	2.25323	5.08013	20.3463	8.76601e-14	6.62403e-12	21.7608
11729621_at	1183	CLCN4	chloride voltage-gated channel 4	2.25128	5.62276	20.8312	5.85444e-14	4.68876e-12	22.1749
11752993_a_at	1843	DUSP1	dual specificity phosphatase 1	2.24756	8.73071	30.7442	6.82267e-17	1.97478e-14	29.0118
11758619_s_at	3976	LIF	LIF, interleukin 6 family cytokine	2.23896	9.67504	26.6935	8.04121e-16	1.37716e-13	26.5386
11723908_at	3778	KCNMA1	potassium calcium-activated channel subfamily M alpha 1	2.23746	5.35183	26.6807	8.10887e-16	1.3792e-13	26.5302
11731825_at	10888	GPR83	G protein-coupled receptor 83	2.22914	3.51924	23.4055	7.86818e-15	8.93201e-13	24.2259
11759497_at	50515	CHST11	carbohydrate sulfotransferase 11	2.22201	6.7442	22.0647	2.17774e-14	2.10342e-12	23.1872
11720063_a_at	152007	GLIPR2	GLI pathogenesis related 2	2.21476	8.981	23.494	7.3715e-15	8.50471e-13	24.2924
11740404_a_at	55568	GALNT10	polypeptide N-acetylgalactosaminyltransferase 10	2.21415	8.67612	30.2119	9.26207e-17	2.47798e-14	28.7072
11728806_a_at	23705	CADM1	cell adhesion molecule 1	2.21314	9.27485	28.9829	1.91453e-16	4.40743e-14	27.9814
11725523_at	1829	DSG2	desmoglein 2	2.20849	6.5077	16.9154	2.01863e-12	9.31147e-11	18.5299
11725370_s_at	7422	VEGFA	vascular endothelial growth factor A	2.20738	8.545	21.5133	3.36643e-14	3.02948e-12	22.7417
11753764_s_at	27242	TNFRSF21	TNF receptor superfamily member 21	2.20701	7.6608	28.3362	2.83928e-16	5.85542e-14	27.5863
11748610_a_at	5352	PLOD2	procollagen-lysine,2-oxoglutarate 5-dioxygenase 2	2.2005	11.0654	14.6213	2.29547e-11	7.44523e-10	16.0133
11741536_x_at	23670	TMEM2	transmembrane protein 2	2.19167	9.50459	32.3109	2.85552e-17	9.17753e-15	29.8764
11724642_at	92162	TMEM88	transmembrane protein 88	2.19072	5.24957	13.2586	1.14154e-10	2.96745e-09	14.3489
11757404_x_at	3399	ID3	inhibitor of DNA binding 3, HLH protein	2.19019	9.23185	25.9179	1.34309e-15	2.04899e-13	26.0204
11755223_a_at	80853	KDM7A	lysine demethylase 7A	2.18535	7.09091	18.3819	4.9506e-13	2.83599e-11	19.9803
11758536_s_at	79047	KCTD15	potassium channel tetramerization domain containing 15	2.18137	7.48177	19.2549	2.24853e-13	1.47275e-11	20.7929
11725086_s_at	55915	LANCL2	LanC like 2	2.18137	9.42294	24.4775	3.62396e-15	4.73266e-13	25.0145
11736813_at	80380	PDCD1LG2	programmed cell death 1 ligand 2	2.17911	7.91292	27.8227	3.90656e-16	7.55293e-14	27.2658
11721333_a_at	5352	PLOD2	procollagen-lysine,2-oxoglutarate 5-dioxygenase 2	2.17722	11.9411	28.2083	3.0726e-16	6.23271e-14	27.507
11743841_at	257068	PLCXD2	phosphatidylinositol specific phospholipase C X domain containing 2	2.17601	5.78337	25.0746	2.3859e-15	3.31714e-13	25.4386
11723404_at	10891	PPARGC1A	PPARG coactivator 1 alpha	2.17528	4.19625	20.6842	6.61031e-14	5.20155e-12	22.0504
11716131_s_at	10272	FSTL3	follistatin like 3	2.17427	7.57622	20.4663	7.92633e-14	6.09183e-12	21.8641
11717894_s_at	7803	PTP4A1	protein tyrosine phosphatase type IVA, member 1	2.17162	9.08953	13.0485	1.47957e-10	3.72109e-09	14.0796
11719003_x_at	56172	ANKH	ANKH inorganic pyrophosphate transport regulator	2.16153	5.13165	15.6977	7.05846e-12	2.71452e-10	17.2351
11723174_a_at	84624	FNDC1	fibronectin type III domain containing 1	2.15605	7.97482	18.5467	4.25468e-13	2.48919e-11	20.1364
11717126_at	9644	SH3PXD2A	SH3 and PX domains 2A	2.148	8.08086	17.2233	1.48953e-12	7.24206e-11	18.8439
11723354_s_at	55636	CHD7	chromodomain helicase DNA binding protein 7	2.14767	5.72994	19.8855	1.29726e-13	9.31902e-12	21.3583
11730424_at	164284	APCDD1L	APC down-regulated 1 like	2.14659	9.29255	22.2834	1.8374e-14	1.82776e-12	23.3608
11733698_s_at	6446	SGK1	serum/glucocorticoid regulated kinase 1	2.14324	11.3907	30.4657	8.00082e-17	2.22472e-14	28.8531
11719120_a_at	8942	KYNU	kynureninase	2.14323	3.3152	21.2	4.33176e-14	3.67124e-12	22.4835
11759198_at	51209	RAB9B	RAB9B, member RAS oncogene family	2.14297	6.69825	27.9244	3.66549e-16	7.14265e-14	27.3298
11743444_s_at	388	RHOB	ras homolog family member B	2.14192	9.03327	23.6245	6.69805e-15	7.81887e-13	24.3899
11743548_a_at	63027	SLC22A23	solute carrier family 22 member 23	2.13739	6.86517	18.7967	3.38852e-13	2.06291e-11	20.3708
11728769_at	256435	ST6GALNAC3	ST6 N-acetylgalactosaminide alpha-2,6-sialyltransferase 3	2.1358	3.45165	23.6368	6.63816e-15	7.76727e-13	24.399
11737750_s_at	6446	SGK1	serum/glucocorticoid regulated kinase 1	2.13514	11.6113	29.7785	1.19258e-16	3.00056e-14	28.4549
11731478_x_at	57132	CHMP1B	charged multivesicular body protein 1B	2.13405	10.1074	30.2132	9.25501e-17	2.47798e-14	28.708
11741375_a_at	23705	CADM1	cell adhesion molecule 1	2.12331	6.36388	15.8563	5.96864e-12	2.36334e-10	17.4087
11731569_at	5074	PAWR	pro-apoptotic WT1 regulator	2.12248	9.31771	22.9486	1.10617e-14	1.18507e-12	23.8787
11746991_a_at	481	ATP1B1	ATPase Na+/K+ transporting subunit beta 1	2.1182	7.82866	8.45868	1.18432e-07	1.27791e-06	7.13408
11727206_a_at	79698	ZMAT4	zinc finger matrin-type 4	2.11725	5.14173	17.6332	1.00142e-12	5.17923e-11	19.2537
11730029_a_at	144455	E2F7	E2F transcription factor 7	2.11111	9.71583	26.6842	8.09034e-16	1.3792e-13	26.5325
11729574_at	8507	ENC1	ectodermal-neural cortex 1	2.11044	10.7213	26.0216	1.25307e-15	1.96891e-13	26.0906
11741965_x_at	7422	VEGFA	vascular endothelial growth factor A	2.1087	6.95989	26.4751	9.27734e-16	1.52552e-13	26.3943
11716666_a_at	3399	ID3	inhibitor of DNA binding 3, HLH protein	2.10829	8.63321	23.8244	5.78924e-15	6.98874e-13	24.5383
11724377_at	55824	PAG1	phosphoprotein membrane anchor with glycosphingolipid microdomains 1	2.10794	6.07121	18.4166	4.79471e-13	2.75947e-11	20.0132
11716684_a_at	4642	MYO1D	myosin ID	2.10102	7.5323	28.7737	2.17279e-16	4.84424e-14	27.8547
11715561_s_at	6319	SCD	stearoyl-CoA desaturase	2.09664	7.68579	21.4146	3.64341e-14	3.20873e-12	22.6607
11739973_s_at	9891	NUAK1	NUAK family kinase 1	2.09354	9.77227	27.2462	5.62738e-16	1.00551e-13	26.8985
11759661_at	4651	MYO10	myosin X	2.09173	6.18405	13.5522	7.9886e-11	2.18571e-09	14.7195
11746683_a_at	4883	NPR3	natriuretic peptide receptor 3	2.08997	6.91579	17.07	1.73185e-12	8.15586e-11	18.6882
11732000_a_at	50940	PDE11A	phosphodiesterase 11A	2.08956	3.99673	21.3019	3.98927e-14	3.43988e-12	22.5679
11759197_at	51209	RAB9B	RAB9B, member RAS oncogene family	2.08558	6.80774	17.0714	1.7295e-12	8.15496e-11	18.6896
11736283_s_at	4824	NKX3-1	NK3 homeobox 1	2.08344	7.24248	20.8459	5.78406e-14	4.65499e-12	22.1873
11716685_s_at	4642	MYO1D	myosin ID	2.07032	5.93937	13.816	5.8293e-11	1.65912e-09	15.0466
11715931_s_at	6446	SGK1	serum/glucocorticoid regulated kinase 1	2.06033	11.4614	25.7596	1.49403e-15	2.23406e-13	25.9127
11727063_a_at	7371	UCK2	uridine-cytidine kinase 2	2.06026	9.87303	32.5174	2.55352e-17	8.48231e-15	29.9871
11739061_at	8140	SLC7A5	solute carrier family 7 member 5	2.05761	9.69171	25.0172	2.48272e-15	3.4229e-13	25.3983
11722352_s_at	59	ACTA2	actin, alpha 2, smooth muscle, aorta	2.0533	12.6437	30.3434	8.58415e-17	2.34736e-14	28.783
11728413_at	5271	SERPINB8	serpin family B member 8	2.0457	7.53519	28.3786	2.76615e-16	5.8013e-14	27.6125
11739972_at	9891	NUAK1	NUAK family kinase 1	2.04061	8.88126	25.6918	1.56401e-15	2.32047e-13	25.8664
11733060_a_at	57162	PELI1	pellino E3 ubiquitin protein ligase 1	2.04032	6.14052	9.63936	1.71716e-08	2.34847e-07	9.1392
11759496_at	50515	CHST11	carbohydrate sulfotransferase 11	2.0391	5.9043	13.1195	1.35485e-10	3.4495e-09	14.1711
11752820_a_at	55022	PID1	phosphotyrosine interaction domain containing 1	2.03664	8.2458	20.0444	1.1322e-13	8.33905e-12	21.4981
11758943_s_at	205	AK4	adenylate kinase 4	2.0364	5.68793	20.9659	5.2415e-14	4.28807e-12	22.2882
11761440_a_at	9645	MICAL2	microtubule associated monooxygenase, calponin and LIM domain containing 2	2.03556	8.47812	19.8116	1.38249e-13	9.85968e-12	21.293
11724501_at	10418	SPON1	spondin 1	2.03152	4.66822	9.53894	2.01078e-08	2.70445e-07	8.9752
11721475_a_at	2824	GPM6B	glycoprotein M6B	2.03024	4.17903	15.15	1.27469e-11	4.52914e-10	16.6229
11756174_s_at	6319	SCD	stearoyl-CoA desaturase	2.02977	11.0665	23.4983	7.34802e-15	8.49744e-13	24.2956
11718399_s_at	7052	TGM2	transglutaminase 2	2.01927	10.199	26.6187	8.44376e-16	1.42151e-13	26.4893
11763307_s_at	4773	NFATC2	nuclear factor of activated T-cells 2	2.01347	5.49079	16.9291	1.99118e-12	9.21921e-11	18.544
11720062_s_at	8870	IER3	immediate early response 3	2.00919	11.3079	27.3178	5.37585e-16	9.78227e-14	26.9445
11737003_a_at	5139	PDE3A	phosphodiesterase 3A	2.00499	3.76631	17.6591	9.76791e-13	5.08373e-11	19.2794
11724378_s_at	55824	PAG1	phosphoprotein membrane anchor with glycosphingolipid microdomains 1	2.00339	8.5004	27.2122	5.75129e-16	1.02396e-13	26.8765
11731064_a_at	54498	SMOX	spermine oxidase	2.00316	7.52163	18.7475	3.54303e-13	2.15169e-11	20.3249
11728110_at	23426	GRIP1	glutamate receptor interacting protein 1	2.0007	3.86829	15.7127	6.94747e-12	2.68225e-10	17.2515
11748880_a_at	113451	AZIN2	antizyme inhibitor 2	1.99636	4.98967	13.2138	1.20607e-10	3.11884e-09	14.2918
11743497_at	650	BMP2	bone morphogenetic protein 2	1.98953	5.94187	11.4647	1.17549e-09	2.25595e-08	11.9263
11748490_a_at	58499	ZNF462	zinc finger protein 462	1.98928	7.37985	21.1415	4.54228e-14	3.81702e-12	22.4349
11757835_s_at	80315	CPEB4	cytoplasmic polyadenylation element binding protein 4	1.9851	7.55663	21.7427	2.80497e-14	2.60963e-12	22.9284
11754959_a_at	205	AK4	adenylate kinase 4	1.98283	7.55977	18.8484	3.23387e-13	1.9908e-11	20.4189
11723592_at	84230	LRRC8C	leucine rich repeat containing 8 family member C	1.98043	7.22507	15.2212	1.17918e-11	4.21703e-10	16.7036
11736262_at	83729	INHBE	inhibin beta E subunit	1.97754	7.12538	17.5938	1.04001e-12	5.35086e-11	19.2147
11745468_a_at	9568	GABBR2	gamma-aminobutyric acid type B receptor subunit 2	1.97752	6.90241	17.5336	1.10195e-12	5.60543e-11	19.155
11741964_s_at	7422	VEGFA	vascular endothelial growth factor A	1.97613	10.5242	29.2385	1.64219e-16	3.8705e-14	28.1351
11759549_a_at	9645	MICAL2	microtubule associated monooxygenase, calponin and LIM domain containing 2	1.97487	10.6654	21.1483	4.51746e-14	3.80905e-12	22.4405
11739882_a_at	169792	GLIS3	GLIS family zinc finger 3	1.97209	8.16134	20.9676	5.23415e-14	4.28807e-12	22.2897
11743062_a_at	5329	PLAUR	plasminogen activator, urokinase receptor	1.97089	9.29527	28.3415	2.83008e-16	5.85542e-14	27.5896
11723863_a_at	55619	DOCK10	dedicator of cytokinesis 10	1.97073	8.44696	26.9672	6.73276e-16	1.17752e-13	26.7177
11735572_x_at	8470	SORBS2	sorbin and SH3 domain containing 2	1.96754	5.3661	19.9352	1.24307e-13	8.99502e-12	21.4022
11739501_a_at	1832	DSP	desmoplakin	1.96685	8.35623	22.1697	2.00675e-14	1.96642e-12	23.2707
11743453_s_at	9759	HDAC4	histone deacetylase 4	1.96299	7.30293	22.3263	1.77747e-14	1.77371e-12	23.3947
11745256_s_at	80315	CPEB4	cytoplasmic polyadenylation element binding protein 4	1.96137	8.23308	14.7698	1.94239e-11	6.46527e-10	16.1864
11734417_a_at	256691	MAMDC2	MAM domain containing 2	1.96103	8.83938	19.7437	1.46598e-13	1.03508e-11	21.2327
11724612_a_at	8445	DYRK2	dual specificity tyrosine phosphorylation regulated kinase 2	1.96094	9.03578	28.339	2.83435e-16	5.85542e-14	27.5881
11720447_s_at	6662	SOX9	SRY-box 9	1.95353	6.71501	19.6425	1.60044e-13	1.10788e-11	21.1425
11736362_s_at	84935	MEDAG	mesenteric estrogen dependent adipogenesis	1.95244	6.27824	13.867	5.48737e-11	1.57722e-09	15.1093
11745090_a_at	84898	PLXDC2	plexin domain containing 2	1.95223	9.93464	34.0205	1.15518e-17	4.57406e-15	30.7694
11757982_s_at	55605	KIF21A	kinesin family member 21A	1.9466	8.0452	22.4372	1.63204e-14	1.64517e-12	23.4819
11755297_a_at	55701	ARHGEF40	Rho guanine nucleotide exchange factor 40	1.94363	8.57114	20.1367	1.04657e-13	7.7895e-12	21.5789
11745912_a_at	57162	PELI1	pellino E3 ubiquitin protein ligase 1	1.94363	6.01855	17.1117	1.66213e-12	7.89103e-11	18.7306
11715765_a_at	1843	DUSP1	dual specificity phosphatase 1	1.94288	5.97643	19.6974	1.52597e-13	1.06829e-11	21.1915
11724240_at	6925	TCF4	transcription factor 4	1.94196	6.52494	23.0065	1.05906e-14	1.14358e-12	23.9231
11738028_a_at	284217	LAMA1	laminin subunit alpha 1	1.93782	6.48544	26.0039	1.26797e-15	1.97565e-13	26.0786
11732315_a_at	6444	SGCD	sarcoglycan delta	1.93729	8.73421	22.469	1.59265e-14	1.61865e-12	23.5068
11746094_a_at	58538	MPP4	membrane palmitoylated protein 4	1.93231	5.8818	15.4926	8.78817e-12	3.28776e-10	17.0081
11726355_at	5167	ENPP1	ectonucleotide pyrophosphatase/phosphodiesterase 1	1.92644	7.0472	22.5581	1.48755e-14	1.5212e-12	23.5765
11743747_a_at	5255	PHKA1	phosphorylase kinase regulatory subunit alpha 1	1.92346	5.9534	20.5566	7.35017e-14	5.70214e-12	21.9415
11740326_x_at	8470	SORBS2	sorbin and SH3 domain containing 2	1.92165	4.47545	13.6421	7.17136e-11	1.98405e-09	14.8315
11720448_at	6662	SOX9	SRY-box 9	1.91622	8.13896	19.4863	1.83406e-13	1.24012e-11	21.0024
11745020_a_at	51330	TNFRSF12A	TNF receptor superfamily member 12A	1.91592	10.2807	20.1658	1.02107e-13	7.63408e-12	21.6042
11749526_a_at	23012	STK38L	serine/threonine kinase 38 like	1.91434	6.65218	22.0903	2.13475e-14	2.07175e-12	23.2075
11726272_a_at	481	ATP1B1	ATPase Na+/K+ transporting subunit beta 1	1.91135	10.9121	31.256	5.10946e-17	1.53268e-14	29.2994
11741679_x_at	5270	SERPINE2	serpin family E member 2	1.90641	10.558	8.47987	1.14226e-07	1.23765e-06	7.17159
11758216_s_at	6662	SOX9	SRY-box 9	1.90537	10.0062	30.1732	9.47203e-17	2.50705e-14	28.6848
11729666_at	23012	STK38L	serine/threonine kinase 38 like	1.90178	8.95189	25.0831	2.37194e-15	3.30702e-13	25.4445
11724613_a_at	8445	DYRK2	dual specificity tyrosine phosphorylation regulated kinase 2	1.89769	7.4797	14.1097	4.12793e-11	1.24126e-09	15.4046
11735383_s_at	753	LDLRAD4	low density lipoprotein receptor class A domain containing 4	1.89204	3.90465	11.7389	8.08396e-10	1.64049e-08	12.3154
11731090_s_at	57685	CACHD1	cache domain containing 1	1.88686	8.50357	16.6269	2.69567e-12	1.19021e-10	18.2309
11754774_s_at	4862	NPAS2	neuronal PAS domain protein 2	1.88615	7.44588	11.5505	1.04471e-09	2.03895e-08	12.0488
11726271_a_at	481	ATP1B1	ATPase Na+/K+ transporting subunit beta 1	1.88493	8.14796	13.3354	1.03909e-10	2.73562e-09	14.4466
11724577_a_at	885	CCK	cholecystokinin	1.87907	6.2404	13.3949	9.66411e-11	2.57014e-09	14.5218
11733061_s_at	57162	PELI1	pellino E3 ubiquitin protein ligase 1	1.87866	7.02874	17.9852	7.16719e-13	3.91908e-11	19.5988
11717703_a_at	3801	KIFC3	kinesin family member C3	1.87598	8.88097	23.6686	6.48537e-15	7.62135e-13	24.4227
11726754_at	203197	TMEM268	transmembrane protein 268	1.87597	5.16416	13.8215	5.79118e-11	1.65112e-09	15.0534
11736361_at	84935	MEDAG	mesenteric estrogen dependent adipogenesis	1.87411	4.23813	14.762	1.9595e-11	6.50945e-10	16.1773
11739733_a_at	80315	CPEB4	cytoplasmic polyadenylation element binding protein 4	1.87389	7.40982	24.4016	3.82462e-15	4.92968e-13	24.9597
11743129_at	6653	SORL1	sortilin related receptor 1	1.86804	5.50937	11.3091	1.45831e-09	2.72066e-08	11.7022
11754390_s_at	728264	CARMN	cardiac mesoderm enhancer-associated non-coding RNA	1.86538	7.98873	17.1685	1.57184e-12	7.57199e-11	18.7883
11732111_a_at	27242	TNFRSF21	TNF receptor superfamily member 21	1.86179	8.362	21.7583	2.77064e-14	2.58254e-12	22.941
11723605_a_at	91523	PCED1B	PC-esterase domain containing 1B	1.86113	6.1766	15.4243	9.45921e-12	3.4822e-10	16.9319
11729099_a_at	3556	IL1RAP	interleukin 1 receptor accessory protein	1.85758	8.29423	20.2794	9.27462e-14	6.96582e-12	21.7029
11758982_at	81849	ST6GALNAC5	ST6 N-acetylgalactosaminide alpha-2,6-sialyltransferase 5	1.85488	6.08368	17.0662	1.73832e-12	8.17852e-11	18.6843
11715766_a_at	1843	DUSP1	dual specificity phosphatase 1	1.84871	9.39906	23.515	7.25814e-15	8.41316e-13	24.3081
11757765_s_at	6444	SGCD	sarcoglycan delta	1.84817	9.46417	17.6778	9.59513e-13	5.00433e-11	19.2979
11725372_x_at	7422	VEGFA	vascular endothelial growth factor A	1.84685	11.001	22.2697	1.85709e-14	1.83466e-12	23.3499
11717274_s_at	1289	COL5A1	collagen type V alpha 1 chain	1.84604	10.4922	22.7732	1.26289e-14	1.32429e-12	23.7436
11723782_at	8540	AGPS	alkylglycerone phosphate synthase	1.84377	7.86293	27.3234	5.35656e-16	9.78227e-14	26.9481
11744346_a_at	4651	MYO10	myosin X	1.83751	8.24971	19.4737	1.85451e-13	1.25053e-11	20.991
11757022_x_at	7980	TFPI2	tissue factor pathway inhibitor 2	1.83679	10.9542	8.25543	1.68008e-07	1.74221e-06	6.77135
11737315_at	83849	SYT15	synaptotagmin 15	1.8356	4.77417	11.454	1.19291e-09	2.28761e-08	11.911
11737315_at	102724488	LOC102724488	synaptotagmin-15	1.8356	4.77417	11.454	1.19291e-09	2.28761e-08	11.911
11743343_at	64795	RMND5A	required for meiotic nuclear division 5 homolog A	1.83542	6.87464	15.802	6.31995e-12	2.47473e-10	17.3495
11758550_x_at	203197	TMEM268	transmembrane protein 268	1.83452	6.46301	22.5493	1.49759e-14	1.52831e-12	23.5696
11735021_a_at	58499	ZNF462	zinc finger protein 462	1.83331	8.83184	24.4723	3.63738e-15	4.73769e-13	25.0107
11757905_x_at	3875	KRT18	keratin 18	1.83296	7.30095	15.1818	1.23113e-11	4.39011e-10	16.659
11736812_at	80380	PDCD1LG2	programmed cell death 1 ligand 2	1.82787	5.89004	22.7922	1.24484e-14	1.31092e-12	23.7583
11727947_at	1953	MEGF6	multiple EGF like domains 6	1.82556	9.7569	22.2823	1.83902e-14	1.82776e-12	23.3599
11715440_a_at	1490	CTGF	connective tissue growth factor	1.82341	12.1736	26.0023	1.26933e-15	1.97565e-13	26.0776
11743063_x_at	5329	PLAUR	plasminogen activator, urokinase receptor	1.82314	9.13633	27.3305	5.33257e-16	9.77538e-14	26.9527
11733708_a_at	8618	CADPS	calcium dependent secretion activator	1.8197	4.30326	10.087	8.61452e-09	1.29009e-07	9.85601
11744702_a_at	3778	KCNMA1	potassium calcium-activated channel subfamily M alpha 1	1.81913	7.95198	17.5905	1.04331e-12	5.36224e-11	19.2115
11739781_a_at	7052	TGM2	transglutaminase 2	1.81467	7.0943	10.8361	2.84861e-09	4.8702e-08	11.0062
11717937_at	85027	SMIM3	small integral membrane protein 3	1.81204	8.49128	24.2482	4.26597e-15	5.40011e-13	24.8488
11725158_at	26872	STEAP1	STEAP family member 1	1.8086	8.72474	19.0127	2.78981e-13	1.75474e-11	20.5709
11756056_a_at	6513	SLC2A1	solute carrier family 2 member 1	1.80545	7.67258	14.4299	2.85321e-11	8.97773e-10	15.7877
11722403_a_at	51177	PLEKHO1	pleckstrin homology domain containing O1	1.80387	8.94321	28.5836	2.43953e-16	5.27269e-14	27.7386
11756216_s_at	7803	PTP4A1	protein tyrosine phosphatase type IVA, member 1	1.80032	11.3512	29.4425	1.45429e-16	3.54582e-14	28.2566
11722572_at	890	CCNA2	cyclin A2	1.79929	6.35923	16.4107	3.35789e-12	1.43717e-10	18.0038
11733425_at	5367	PMCH	pro-melanin concentrating hormone	1.79825	4.72537	14.9945	1.5127e-11	5.21835e-10	16.4455
11737521_at	55584	CHRNA9	cholinergic receptor nicotinic alpha 9 subunit	1.7965	4.46533	15.5399	8.35397e-12	3.15152e-10	17.0606
11743498_at	650	BMP2	bone morphogenetic protein 2	1.79639	7.72138	15.2708	1.11711e-11	4.01828e-10	16.7596
11721623_a_at	4222	MEOX1	mesenchyme homeobox 1	1.79535	3.79846	10.0634	8.92779e-09	1.33257e-07	9.81889
11725085_a_at	55915	LANCL2	LanC like 2	1.79504	9.25478	25.8356	1.41944e-15	2.13542e-13	25.9645
11746710_a_at	55619	DOCK10	dedicator of cytokinesis 10	1.78907	7.7955	27.5296	4.69861e-16	8.7499e-14	27.0801
11718012_at	8660	IRS2	insulin receptor substrate 2	1.7875	9.7225	21.8086	2.66262e-14	2.50069e-12	22.9816
11747737_x_at	1264	CNN1	calponin 1	1.78676	9.47011	18.6843	3.75216e-13	2.24291e-11	20.2658
11723635_s_at	4314	MMP3	matrix metallopeptidase 3	1.78482	9.28493	10.3352	5.931e-09	9.26333e-08	10.2439
11758446_s_at	8848	TSC22D1	TSC22 domain family member 1	1.78412	8.94327	22.1412	2.05183e-14	2.00307e-12	23.248
11731833_a_at	205	AK4	adenylate kinase 4	1.78375	10.0386	23.2449	8.8631e-15	9.81385e-13	24.1046
11725514_a_at	4092	SMAD7	SMAD family member 7	1.78216	8.67951	25.3634	1.95571e-15	2.82209e-13	25.6401
11758139_s_at	6382	SDC1	syndecan 1	1.77481	9.88747	17.646	9.89129e-13	5.14253e-11	19.2665
11726869_a_at	126321	MFSD12	major facilitator superfamily domain containing 12	1.77402	6.92629	19.0817	2.62278e-13	1.67071e-11	20.6345
11715437_at	7078	TIMP3	TIMP metallopeptidase inhibitor 3	1.77199	10.8934	18.4181	4.78803e-13	2.75883e-11	20.0147
11731477_at	57132	CHMP1B	charged multivesicular body protein 1B	1.76848	9.71909	23.2468	8.85065e-15	9.81385e-13	24.1061
11717273_at	1289	COL5A1	collagen type V alpha 1 chain	1.76842	10.5338	20.8842	5.60483e-14	4.54322e-12	22.2195
11718013_at	8660	IRS2	insulin receptor substrate 2	1.76651	8.7273	10.9723	2.34372e-09	4.11648e-08	11.209
11719388_x_at	7975	MAFK	MAF bZIP transcription factor K	1.76584	8.69008	18.6127	4.00553e-13	2.36863e-11	20.1985
11759671_s_at	3778	KCNMA1	potassium calcium-activated channel subfamily M alpha 1	1.76044	10.4088	15.9982	5.14272e-12	2.08359e-10	17.5628
11721579_a_at	1734	DIO2	iodothyronine deiodinase 2	1.76033	5.31341	12.3367	3.65743e-10	8.25435e-09	13.1395
11743839_a_at	10402	ST3GAL6	ST3 beta-galactoside alpha-2,3-sialyltransferase 6	1.75652	4.79804	12.5837	2.65945e-10	6.22951e-09	13.4706
11721034_at	79660	PPP1R3B	protein phosphatase 1 regulatory subunit 3B	1.75513	7.92706	17.7965	8.56798e-13	4.52649e-11	19.4147
11743960_a_at	9123	SLC16A3	solute carrier family 16 member 3	1.75245	9.87007	7.33922	8.68764e-07	7.43549e-06	5.06922
11743290_at	2589	GALNT1	polypeptide N-acetylgalactosaminyltransferase 1	1.74746	8.82095	26.9307	6.89322e-16	1.20134e-13	26.694
11724243_at	6925	TCF4	transcription factor 4	1.74505	8.69828	12.129	4.80084e-10	1.04631e-08	12.8569
11725714_a_at	6208	RPS14	ribosomal protein S14	1.74316	9.07249	14.974	1.54727e-11	5.31452e-10	16.4221
11716573_a_at	55818	KDM3A	lysine demethylase 3A	1.74291	7.86405	21.3457	3.851e-14	3.34395e-12	22.604
11718571_at	51559	NT5DC3	5'-nucleotidase domain containing 3	1.7421	8.6762	22.4055	1.6723e-14	1.68233e-12	23.457
11754483_a_at	221749	PXDC1	PX domain containing 1	1.74143	10.151	21.2748	4.07756e-14	3.49168e-12	22.5455
11727814_at	84959	UBASH3B	ubiquitin associated and SH3 domain containing B	1.74033	8.0059	26.0509	1.22879e-15	1.94932e-13	26.1104
11758911_at	8445	DYRK2	dual specificity tyrosine phosphorylation regulated kinase 2	1.73882	6.79874	23.459	7.56384e-15	8.64601e-13	24.2661
11719959_at	8879	SGPL1	sphingosine-1-phosphate lyase 1	1.73808	8.60365	29.4206	1.47334e-16	3.55721e-14	28.2436
11743201_a_at	3479	IGF1	insulin like growth factor 1	1.73766	7.3643	15.5815	7.98964e-12	3.0233e-10	17.1068
11725041_at	2247	FGF2	fibroblast growth factor 2	1.73605	9.87601	24.368	3.91683e-15	5.03542e-13	24.9355
11730740_a_at	8572	PDLIM4	PDZ and LIM domain 4	1.73576	7.09002	17.8118	8.44456e-13	4.4702e-11	19.4297
11721335_x_at	5352	PLOD2	procollagen-lysine,2-oxoglutarate 5-dioxygenase 2	1.73489	11.9709	26.5287	8.95651e-16	1.48759e-13	26.4298
11715683_a_at	3855	KRT7	keratin 7	1.73167	10.0557	20.3974	8.39769e-14	6.41425e-12	21.8048
11726614_at	1000	CDH2	cadherin 2	1.73016	11.5608	26.7663	7.66919e-16	1.3226e-13	26.5864
11721581_at	84254	CAMKK1	calcium/calmodulin dependent protein kinase kinase 1	1.72916	7.30094	19.494	1.82171e-13	1.23514e-11	21.0094
11725750_at	51083	GAL	galanin and GMAP prepropeptide	1.72784	8.30887	18.7077	3.67347e-13	2.20653e-11	20.2877
11739880_a_at	169792	GLIS3	GLIS family zinc finger 3	1.72643	7.30345	16.0483	4.88068e-12	1.99644e-10	17.6169
11745103_x_at	50507	NOX4	NADPH oxidase 4	1.72514	7.08178	22.3529	1.7414e-14	1.74475e-12	23.4156
11727816_at	84959	UBASH3B	ubiquitin associated and SH3 domain containing B	1.72492	9.30329	23.2624	8.74844e-15	9.77436e-13	24.1179
11735571_a_at	8470	SORBS2	sorbin and SH3 domain containing 2	1.72404	3.85328	12.1367	4.75237e-10	1.03666e-08	12.8674
11721983_a_at	55022	PID1	phosphotyrosine interaction domain containing 1	1.72401	9.79509	25.8184	1.436e-15	2.15379e-13	25.9528
11723164_a_at	131578	LRRC15	leucine rich repeat containing 15	1.72294	6.07942	12.2034	4.35323e-10	9.60602e-09	12.9586
11721877_s_at	4494	MT1F	metallothionein 1F	1.72175	7.91146	19.64	1.60388e-13	1.10871e-11	21.1403
11718400_a_at	4860	PNP	purine nucleoside phosphorylase	1.72132	8.23143	17.6247	1.00961e-12	5.21614e-11	19.2453
11743477_at	10165	SLC25A13	solute carrier family 25 member 13	1.72114	7.97889	19.8016	1.39446e-13	9.91649e-12	21.2841
11723439_at	27286	SRPX2	sushi repeat containing protein, X-linked 2	1.72054	9.6419	25.6692	1.58821e-15	2.34652e-13	25.8508
11737583_s_at	6444	SGCD	sarcoglycan delta	1.71938	10.4209	26.5487	8.84022e-16	1.47322e-13	26.443
11717125_at	9644	SH3PXD2A	SH3 and PX domains 2A	1.71815	12.786	27.6211	4.43456e-16	8.37742e-14	27.1383
11741625_a_at	63027	SLC22A23	solute carrier family 22 member 23	1.71674	7.22107	17.1679	1.57268e-12	7.57199e-11	18.7877
11746856_a_at	5054	SERPINE1	serpin family E member 1	1.71543	11.1549	21.9148	2.4491e-14	2.32664e-12	23.0671
11744168_at	1805	DPT	dermatopontin	1.71379	6.91041	17.9577	7.35499e-13	3.97853e-11	19.5721
11744915_a_at	257194	NEGR1	neuronal growth regulator 1	1.71286	8.83396	15.0637	1.40146e-11	4.88487e-10	16.5247
11725749_a_at	51083	GAL	galanin and GMAP prepropeptide	1.71034	9.99909	17.0355	1.79185e-12	8.39398e-11	18.653
11749671_a_at	4862	NPAS2	neuronal PAS domain protein 2	1.70808	5.57175	15.424	9.46268e-12	3.4822e-10	16.9316
11755981_a_at	1839	HBEGF	heparin binding EGF like growth factor	1.70593	5.88868	7.84629	3.45174e-07	3.28167e-06	6.02493
11741356_a_at	22862	FNDC3A	fibronectin type III domain containing 3A	1.70371	6.85935	13.7699	6.15679e-11	1.73636e-09	14.9898
11729665_a_at	23012	STK38L	serine/threonine kinase 38 like	1.70001	5.8858	15.8524	5.99307e-12	2.37112e-10	17.4045
11742309_x_at	7168	TPM1	tropomyosin 1 (alpha)	1.69623	10.3361	18.6518	3.86487e-13	2.30194e-11	20.2353
11755325_s_at	4884	NPTX1	neuronal pentraxin 1	1.69547	6.43229	7.61996	5.18948e-07	4.70859e-06	5.60256
11718656_at	6566	SLC16A1	solute carrier family 16 member 1	1.69409	9.91862	23.549	7.07924e-15	8.24293e-13	24.3335
11720400_at	23413	NCS1	neuronal calcium sensor 1	1.69384	7.23498	19.6236	1.62702e-13	1.12314e-11	21.1256
11756791_s_at	55312	RFK	riboflavin kinase	1.69373	9.68342	16.2646	3.90065e-12	1.6306e-10	17.8488
11727069_at	219699	UNC5B	unc-5 netrin receptor B	1.69317	7.33232	14.143	3.97113e-11	1.19995e-09	15.4448
11721950_at	22979	EFR3B	EFR3 homolog B	1.69167	6.67837	14.216	3.64867e-11	1.11339e-09	15.5327
11742308_s_at	7168	TPM1	tropomyosin 1 (alpha)	1.69153	9.42274	18.7443	3.5534e-13	2.15533e-11	20.3219
11747820_x_at	7378	UPP1	uridine phosphorylase 1	1.68767	6.07654	14.0144	4.61389e-11	1.36012e-09	15.2892
11742818_a_at	5329	PLAUR	plasminogen activator, urokinase receptor	1.687	8.31046	24.5594	3.42026e-15	4.52636e-13	25.0732
11751415_a_at	1831	TSC22D3	TSC22 domain family member 3	1.68661	8.91802	21.9335	2.41334e-14	2.29708e-12	23.0822
11724431_at	79669	C3orf52	chromosome 3 open reading frame 52	1.68451	5.18947	13.7561	6.25838e-11	1.76099e-09	14.9728
11725746_a_at	26207	PITPNC1	phosphatidylinositol transfer protein, cytoplasmic 1	1.68302	7.25039	22.7087	1.32623e-14	1.37902e-12	23.6937
11739812_a_at	50810	HDGFRP3	hepatoma-derived growth factor, related protein 3	1.68188	9.99916	18.8629	3.19175e-13	1.96732e-11	20.4324
11725716_a_at	55605	KIF21A	kinesin family member 21A	1.67943	6.34957	13.1896	1.24254e-10	3.20311e-09	14.2609
11736030_a_at	9123	SLC16A3	solute carrier family 16 member 3	1.6786	8.37374	6.8044	2.38786e-06	1.8298e-05	4.02417
11754937_a_at	51053	GMNN	geminin, DNA replication inhibitor	1.67855	8.19077	20.9706	5.22133e-14	4.28588e-12	22.2922
11751935_a_at	1950	EGF	epidermal growth factor	1.67126	4.73759	9.21301	3.38322e-08	4.21052e-07	8.43473
11728805_a_at	23705	CADM1	cell adhesion molecule 1	1.66877	8.89748	18.364	5.03355e-13	2.88018e-11	19.9631
11748355_a_at	6566	SLC16A1	solute carrier family 16 member 1	1.66759	7.73369	11.7425	8.044e-10	1.63305e-08	12.3205
11726788_a_at	91614	DEPDC7	DEP domain containing 7	1.66738	6.26192	14.6403	2.2468e-11	7.31615e-10	16.0355
11726615_a_at	1000	CDH2	cadherin 2	1.66663	10.394	18.669	3.80496e-13	2.26899e-11	20.2514
11755788_a_at	55605	KIF21A	kinesin family member 21A	1.66539	6.10379	11.685	8.69701e-10	1.74345e-08	12.2394
11747231_a_at	399694	SHC4	SHC adaptor protein 4	1.66521	4.45402	14.0696	4.32558e-11	1.29284e-09	15.3561
11720620_s_at	47	ACLY	ATP citrate lyase	1.66265	9.73624	20.4267	8.19323e-14	6.26776e-12	21.8301
11717327_at	687	KLF9	Kruppel like factor 9	1.66217	6.77701	14.7619	1.95961e-11	6.50945e-10	16.1773
11758491_s_at	8540	AGPS	alkylglycerone phosphate synthase	1.66057	7.52644	19.8342	1.35572e-13	9.69675e-12	21.313
11758539_s_at	55619	DOCK10	dedicator of cytokinesis 10	1.65902	8.77919	17.3777	1.28133e-12	6.36743e-11	18.9993
11726152_a_at	49854	ZBTB21	zinc finger and BTB domain containing 21	1.65624	7.87119	26.3729	9.92346e-16	1.621e-13	26.3263
11735234_a_at	92745	SLC38A5	solute carrier family 38 member 5	1.65411	7.05563	14.3372	3.17295e-11	9.84609e-10	15.6776
11729765_a_at	55422	ZNF331	zinc finger protein 331	1.65351	7.09439	18.5751	4.14531e-13	2.43924e-11	20.1632
11756138_a_at	3099	HK2	hexokinase 2	1.65221	7.92214	16.3236	3.67135e-12	1.54781e-10	17.9115
11758414_s_at	49854	ZBTB21	zinc finger and BTB domain containing 21	1.64997	8.13889	17.9862	7.16038e-13	3.91908e-11	19.5998
11733797_a_at	1827	RCAN1	regulator of calcineurin 1	1.6475	8.6894	21.3359	3.88148e-14	3.36451e-12	22.5959
11736810_at	6157	RPL27A	ribosomal protein L27a	1.64696	7.42151	21.2724	4.08526e-14	3.49223e-12	22.5435
11725250_a_at	138639	PTPDC1	protein tyrosine phosphatase domain containing 1	1.64624	7.03921	23.1058	9.83128e-15	1.06945e-12	23.999
11750576_a_at	55818	KDM3A	lysine demethylase 3A	1.64405	8.51161	25.3504	1.97323e-15	2.83086e-13	25.6311
11717704_x_at	3801	KIFC3	kinesin family member C3	1.64292	8.83669	14.3101	3.27344e-11	1.01198e-09	15.6452
11758842_at	7057	THBS1	thrombospondin 1	1.64268	9.27557	22.8428	1.198e-14	1.26699e-12	23.7974
11743972_a_at	54541	DDIT4	DNA damage inducible transcript 4	1.64266	10.7842	21.2105	4.29507e-14	3.65265e-12	22.4922
11726041_x_at	9262	STK17B	serine/threonine kinase 17b	1.6403	8.25972	18.4439	4.67562e-13	2.70667e-11	20.0392
11732317_a_at	6444	SGCD	sarcoglycan delta	1.64028	8.97033	15.477	8.93683e-12	3.33581e-10	16.9908
11764081_at	254228	FAM26E	family with sequence similarity 26 member E	1.63934	5.04383	16.8782	2.09471e-12	9.59977e-11	18.4916
11757312_x_at	5054	SERPINE1	serpin family E member 1	1.63883	12.5904	25.1484	2.26729e-15	3.17903e-13	25.4903
11729267_a_at	23286	WWC1	WW and C2 domain containing 1	1.63683	5.59742	10.7971	3.01331e-09	5.10242e-08	10.9478
11729924_at	200424	TET3	tet methylcytosine dioxygenase 3	1.63637	7.63565	13.8751	5.43539e-11	1.56501e-09	15.1192
11754696_x_at	55839	CENPN	centromere protein N	1.63625	8.36775	23.156	9.46976e-15	1.03926e-12	24.0372
11735134_a_at	7093	TLL2	tolloid like 2	1.63366	4.17517	14.5873	2.38548e-11	7.69182e-10	15.9734
11750417_a_at	10216	PRG4	proteoglycan 4	1.6325	4.31437	12.9866	1.59813e-10	3.97033e-09	13.9996
11736303_a_at	84981	MIR22HG	MIR22 host gene	1.6316	6.39718	19.4279	1.93044e-13	1.29292e-11	20.9498
11715971_a_at	5214	PFKP	phosphofructokinase, platelet	1.63126	10.1942	20.3925	8.43197e-14	6.43051e-12	21.8007
11725931_at	3309	HSPA5	heat shock protein family A (Hsp70) member 5	1.62984	8.02348	21.3126	3.95489e-14	3.41618e-12	22.5767
11717084_a_at	5631	PRPS1	phosphoribosyl pyrophosphate synthetase 1	1.62821	9.12587	22.4454	1.62177e-14	1.64151e-12	23.4883
11744258_a_at	483	ATP1B3	ATPase Na+/K+ transporting subunit beta 3	1.62615	8.64455	23.0815	1.00115e-14	1.08666e-12	23.9805
11724994_at	359845	RFLNB	refilin B	1.62562	7.88831	13.447	9.07202e-11	2.44431e-09	14.5875
11751553_a_at	91614	DEPDC7	DEP domain containing 7	1.62543	5.89339	16.7562	2.36662e-12	1.06198e-10	18.3655
11724611_a_at	8445	DYRK2	dual specificity tyrosine phosphorylation regulated kinase 2	1.62384	8.44294	26.0624	1.21939e-15	1.94063e-13	26.1181
11737582_a_at	6444	SGCD	sarcoglycan delta	1.62015	9.13859	12.6311	2.50297e-10	5.90771e-09	13.5336
11719162_a_at	84706	GPT2	glutamic--pyruvic transaminase 2	1.61921	9.2245	21.1415	4.54233e-14	3.81702e-12	22.4349
11744985_a_at	22862	FNDC3A	fibronectin type III domain containing 3A	1.61875	8.31533	17.8705	7.98674e-13	4.28025e-11	19.4872
11746113_a_at	23345	SYNE1	spectrin repeat containing nuclear envelope protein 1	1.61622	8.73309	21.8503	2.57646e-14	2.42437e-12	23.0153
11717085_a_at	5631	PRPS1	phosphoribosyl pyrophosphate synthetase 1	1.61559	10.6721	20.7017	6.51525e-14	5.13491e-12	22.0652
11720399_s_at	23413	NCS1	neuronal calcium sensor 1	1.61552	7.97096	17.9165	7.64719e-13	4.1141e-11	19.532
11720558_a_at	2669	GEM	GTP binding protein overexpressed in skeletal muscle	1.61463	8.95307	14.7999	1.87806e-11	6.29347e-10	16.2213
11760558_at	1282	COL4A1	collagen type IV alpha 1 chain	1.61404	5.26948	12.1447	4.70282e-10	1.02767e-08	12.8783
11757741_s_at	6659	SOX4	SRY-box 4	1.61378	9.68368	22.0063	2.27956e-14	2.19508e-12	23.1405
11737486_s_at	6722	SRF	serum response factor	1.61185	8.35027	18.9508	2.94893e-13	1.83825e-11	20.5139
11718490_s_at	2171	FABP5	fatty acid binding protein 5	1.6115	7.5022	16.7964	2.27319e-12	1.02698e-10	18.4071
11724993_at	359845	RFLNB	refilin B	1.60899	10.4638	26.4757	9.27394e-16	1.52552e-13	26.3947
11727170_at	7227	TRPS1	transcriptional repressor GATA binding 1	1.60637	8.52901	19.1325	2.50667e-13	1.60501e-11	20.6811
11728512_a_at	7188	TRAF5	TNF receptor associated factor 5	1.60439	8.58382	16.5757	2.83886e-12	1.23906e-10	18.1774
11717326_at	687	KLF9	Kruppel like factor 9	1.60203	8.73297	24.6906	3.11846e-15	4.18287e-13	25.167
11716049_a_at	10221	TRIB1	tribbles pseudokinase 1	1.60062	4.75824	9.29483	2.96549e-08	3.75677e-07	8.57161
11722412_s_at	6541	SLC7A1	solute carrier family 7 member 1	1.59873	7.9013	10.0612	8.95829e-09	1.33559e-07	9.81535
11744289_a_at	23210	JMJD6	arginine demethylase and lysine hydroxylase	1.59716	7.97658	15.2547	1.13693e-11	4.0832e-10	16.7414
11746132_a_at	4651	MYO10	myosin X	1.59628	5.89321	16.5881	2.80346e-12	1.22685e-10	18.1904
11741508_x_at	54498	SMOX	spermine oxidase	1.59351	6.14859	14.3385	3.16816e-11	9.84028e-10	15.6791
11720353_s_at	2119	ETV5	ETS variant 5	1.59049	10.1788	19.937	1.24108e-13	8.99375e-12	21.4038
11719563_a_at	6659	SOX4	SRY-box 4	1.58843	9.05854	15.6299	7.58722e-12	2.88869e-10	17.1603
11733045_at	6542	SLC7A2	solute carrier family 7 member 2	1.58691	4.67444	10.9362	2.46778e-09	4.29476e-08	11.1554
11720425_a_at	5179	PENK	proenkephalin	1.58628	9.91276	6.88898	2.02975e-06	1.58309e-05	4.19196
11719384_at	5646	PRSS3	protease, serine 3	1.5861	8.03961	11.878	6.70318e-10	1.40048e-08	12.51
11724867_a_at	9846	GAB2	GRB2 associated binding protein 2	1.58313	8.31787	21.6661	2.98061e-14	2.73702e-12	22.8662
11754524_x_at	7980	TFPI2	tissue factor pathway inhibitor 2	1.58286	9.91963	6.16423	8.42821e-06	5.63265e-05	2.72409
11756773_a_at	84978	FRMD5	FERM domain containing 5	1.58205	5.25438	11.0781	2.01677e-09	3.61535e-08	11.3652
11725173_at	4330	MN1	MN1 proto-oncogene, transcriptional regulator	1.57942	7.78366	17.2693	1.424e-12	6.97746e-11	18.8903
11717829_s_at	1831	TSC22D3	TSC22 domain family member 3	1.57759	10.288	25.5156	1.76276e-15	2.5813e-13	25.7453
11716385_at	7040	TGFB1	transforming growth factor beta 1	1.57547	7.81963	15.4276	9.42593e-12	3.47415e-10	16.9356
11725371_s_at	7422	VEGFA	vascular endothelial growth factor A	1.57503	11.3795	16.3413	3.60492e-12	1.525e-10	17.9304
11721878_x_at	4494	MT1F	metallothionein 1F	1.57407	6.8852	12.777	2.07944e-10	5.01323e-09	13.7261
11715844_s_at	5792	PTPRF	protein tyrosine phosphatase, receptor type F	1.573	9.16798	16.8848	2.08093e-12	9.55431e-11	18.4985
11716574_at	55818	KDM3A	lysine demethylase 3A	1.57278	9.60308	20.9636	5.25157e-14	4.28922e-12	22.2862
11738893_s_at	7168	TPM1	tropomyosin 1 (alpha)	1.57163	9.3554	19.1749	2.41379e-13	1.56171e-11	20.7199
11735219_at	1300	COL10A1	collagen type X alpha 1 chain	1.5708	6.19822	9.29953	2.94322e-08	3.73646e-07	8.57944
11759654_a_at	6540	SLC6A13	solute carrier family 6 member 13	1.56923	3.43533	12.1544	4.64308e-10	1.01776e-08	12.8916
11760009_at	NA	NA	NA	1.56319	4.77187	20.0932	1.08604e-13	8.02344e-12	21.5409
11720352_at	2119	ETV5	ETS variant 5	1.56287	8.70286	13.8476	5.61499e-11	1.60923e-09	15.0854
11737764_a_at	25987	TSKU	tsukushi, small leucine rich proteoglycan	1.56283	7.90259	17.504	1.1339e-12	5.76206e-11	19.1255
11732519_at	9023	CH25H	cholesterol 25-hydroxylase	1.55972	5.20021	9.68431	1.60063e-08	2.21232e-07	9.21222
11748808_a_at	10620	ARID3B	AT-rich interaction domain 3B	1.5585	5.72281	15.9543	5.38442e-12	2.16658e-10	17.5153
11729937_at	4803	NGF	nerve growth factor	1.55806	6.58651	10.9529	2.40971e-09	4.21295e-08	11.1801
11748991_a_at	55755	CDK5RAP2	CDK5 regulatory subunit associated protein 2	1.55615	7.88272	18.9773	2.87973e-13	1.8042e-11	20.5383
11720012_at	3720	JARID2	jumonji and AT-rich interaction domain containing 2	1.55401	6.90133	18.975	2.8856e-13	1.8056e-11	20.5362
11733428_a_at	636	BICD1	BICD cargo adaptor 1	1.55394	7.64851	21.5171	3.35621e-14	3.02579e-12	22.7448
11727172_at	7227	TRPS1	transcriptional repressor GATA binding 1	1.55362	8.19676	12.8311	1.94214e-10	4.72816e-09	13.7971
11754068_a_at	1465	CSRP1	cysteine and glycine rich protein 1	1.55265	9.98296	16.9746	1.90328e-12	8.85364e-11	18.5907
11726839_s_at	768211	RELL1	RELT like 1	1.552	10.4001	16.5265	2.98407e-12	1.29332e-10	18.1258
11743100_a_at	2026	ENO2	enolase 2	1.55199	7.88302	18.8186	3.32217e-13	2.03214e-11	20.3912
11718073_at	3566	IL4R	interleukin 4 receptor	1.54968	8.14288	21.4839	3.44662e-14	3.08482e-12	22.7176
11754295_a_at	83641	FAM107B	family with sequence similarity 107 member B	1.54742	7.16341	14.6368	2.25578e-11	7.33841e-10	16.0313
11725800_a_at	64854	USP46	ubiquitin specific peptidase 46	1.5473	7.17818	13.5078	8.42894e-11	2.29225e-09	14.6638
11734418_s_at	256691	MAMDC2	MAM domain containing 2	1.54693	11.2126	10.3281	5.99469e-09	9.34511e-08	10.2328
11757632_s_at	3985	LIMK2	LIM domain kinase 2	1.54173	7.8985	15.7571	6.62777e-12	2.57915e-10	17.3003
11724241_at	6925	TCF4	transcription factor 4	1.53773	8.50584	16.4323	3.28443e-12	1.40747e-10	18.0267
11724524_x_at	55755	CDK5RAP2	CDK5 regulatory subunit associated protein 2	1.53729	7.88879	21.693	2.91756e-14	2.6841e-12	22.8881
11731402_at	54499	TMCO1	transmembrane and coiled-coil domains 1	1.53691	4.70865	12.9016	1.7776e-10	4.3642e-09	13.889
11727817_at	84959	UBASH3B	ubiquitin associated and SH3 domain containing B	1.5368	7.67652	16.7321	2.42459e-12	1.087e-10	18.3405
11715845_s_at	5792	PTPRF	protein tyrosine phosphatase, receptor type F	1.53593	9.05536	21.4368	3.57896e-14	3.19173e-12	22.679
11722185_at	171546	SPTSSA	serine palmitoyltransferase small subunit A	1.53574	7.47106	18.7332	3.58916e-13	2.1717e-11	20.3116
11736752_x_at	3356	HTR2A	5-hydroxytryptamine receptor 2A	1.53525	5.06892	15.7063	6.99453e-12	2.69622e-10	17.2445
11756892_a_at	25966	C2CD2	C2 calcium dependent domain containing 2	1.53505	8.79026	21.8915	2.49433e-14	2.36055e-12	23.0484
11758546_x_at	7421	VDR	vitamin D (1,25- dihydroxyvitamin D3) receptor	1.53369	9.30069	20.8422	5.80165e-14	4.66157e-12	22.1841
11716639_a_at	1282	COL4A1	collagen type IV alpha 1 chain	1.53334	11.5265	19.914	1.26588e-13	9.12002e-12	21.3835
11740370_a_at	10125	RASGRP1	RAS guanyl releasing protein 1	1.53183	4.95546	14.5642	2.44887e-11	7.86038e-10	15.9462
11721987_s_at	166336	PRICKLE2	prickle planar cell polarity protein 2	1.5314	9.22525	22.7932	1.24387e-14	1.31092e-12	23.7591
11742064_a_at	53919	SLCO1C1	solute carrier organic anion transporter family member 1C1	1.53122	3.67429	9.37291	2.61697e-08	3.37749e-07	8.70147
11755772_a_at	2308	FOXO1	forkhead box O1	1.53062	8.11033	21.5198	3.34895e-14	3.02475e-12	22.747
11756905_a_at	285761	DCBLD1	discoidin, CUB and LCCL domain containing 1	1.53019	6.93149	22.5263	1.52417e-14	1.55224e-12	23.5517
11723591_at	84230	LRRC8C	leucine rich repeat containing 8 family member C	1.52967	7.15363	18.4012	4.86344e-13	2.79253e-11	19.9986
11730486_a_at	327657	SERPINA9	serpin family A member 9	1.52943	6.36563	10.9202	2.52496e-09	4.3804e-08	11.1316
11747509_a_at	83641	FAM107B	family with sequence similarity 107 member B	1.52758	6.71692	17.6687	9.67914e-13	5.04283e-11	19.2889
11745803_x_at	7168	TPM1	tropomyosin 1 (alpha)	1.52722	12.9399	23.6969	6.3526e-15	7.52205e-13	24.4438
11737723_a_at	169792	GLIS3	GLIS family zinc finger 3	1.52705	7.96281	20.4377	8.11866e-14	6.22033e-12	21.8395
11732067_at	57529	RTL9	retrotransposon Gag like 9	1.527	5.43185	17.2694	1.42388e-12	6.97746e-11	18.8904
11761349_x_at	7168	TPM1	tropomyosin 1 (alpha)	1.52672	12.6517	24.0859	4.79238e-15	5.94484e-13	24.7305
11733178_a_at	22890	ZBTB1	zinc finger and BTB domain containing 1	1.52464	6.62567	7.56285	5.75806e-07	5.1667e-06	5.49491
11748518_a_at	1465	CSRP1	cysteine and glycine rich protein 1	1.52349	10.5143	15.0663	1.39745e-11	4.88262e-10	16.5277
11715435_s_at	7078	TIMP3	TIMP metallopeptidase inhibitor 3	1.52167	12.8061	20.6244	6.94723e-14	5.43212e-12	21.9994
11755927_a_at	775	CACNA1C	calcium voltage-gated channel subunit alpha1 C	1.52055	7.68467	14.5139	2.59263e-11	8.26819e-10	15.887
11721031_a_at	6450	SH3BGR	SH3 domain binding glutamate rich protein	1.52051	8.702	18.1376	6.21241e-13	3.46655e-11	19.7462
11733016_at	881	CCIN	calicin	1.52001	5.41684	10.1276	8.10021e-09	1.22269e-07	9.91999
11731145_a_at	23345	SYNE1	spectrin repeat containing nuclear envelope protein 1	1.51954	9.84436	25.9919	1.27819e-15	1.97648e-13	26.0705
11736867_x_at	4325	MMP16	matrix metallopeptidase 16	1.51943	4.36615	8.90424	5.60292e-08	6.55905e-07	7.91089
11744594_a_at	23157	SEPT6	septin 6	1.51852	5.18301	16.8405	2.17496e-12	9.92163e-11	18.4528
11736163_a_at	1030	CDKN2B	cyclin dependent kinase inhibitor 2B	1.51842	9.21677	13.0084	1.55538e-10	3.87827e-09	14.0277
11750599_a_at	114880	OSBPL6	oxysterol binding protein like 6	1.51787	8.29639	22.7828	1.25372e-14	1.31747e-12	23.751
11721960_a_at	401548	SNX30	sorting nexin family member 30	1.51591	8.69788	17.7876	8.64085e-13	4.55462e-11	19.4059
11724523_a_at	55755	CDK5RAP2	CDK5 regulatory subunit associated protein 2	1.51539	7.28087	17.4681	1.17389e-12	5.91952e-11	19.0897
11744737_a_at	219790	RTKN2	rhotekin 2	1.51429	6.89413	14.6048	2.33883e-11	7.56109e-10	15.9939
11730866_a_at	374378	GALNT18	polypeptide N-acetylgalactosaminyltransferase 18	1.51377	6.80497	14.0025	4.679e-11	1.37441e-09	15.2746
11722571_at	890	CCNA2	cyclin A2	1.51331	7.5084	13.1071	1.3759e-10	3.49589e-09	14.155
11734770_a_at	257194	NEGR1	neuronal growth regulator 1	1.51238	4.83925	12.7338	2.19648e-10	5.2723e-09	13.6693
11731776_at	6356	CCL11	C-C motif chemokine ligand 11	1.51133	5.01351	11.3903	1.3028e-09	2.47247e-08	11.8194
11721418_at	344558	SH3RF3	SH3 domain containing ring finger 3	1.51	8.7549	23.4782	7.45784e-15	8.57619e-13	24.2805
11743460_at	2824	GPM6B	glycoprotein M6B	1.50983	3.33657	8.88034	5.82888e-08	6.80105e-07	7.86984
11740507_a_at	23092	ARHGAP26	Rho GTPase activating protein 26	1.5071	4.38187	7.86794	3.32088e-07	3.17433e-06	6.06498
11718908_s_at	9435	CHST2	carbohydrate sulfotransferase 2	1.50646	7.50341	11.965	5.9666e-10	1.2642e-08	12.631
11721993_at	6533	SLC6A6	solute carrier family 6 member 6	1.50547	9.39869	19.71	1.50931e-13	1.05812e-11	21.2028
11733509_a_at	3985	LIMK2	LIM domain kinase 2	1.50362	5.58954	15.4302	9.39903e-12	3.47366e-10	16.9385
11754357_a_at	2317	FLNB	filamin B	1.50305	9.99881	20.488	7.78352e-14	6.00071e-12	21.8828
11745342_at	105373311	LOC105373311	translation initiation factor IF-2-like	1.50201	5.34193	13.3581	1.01072e-10	2.66946e-09	14.4753
11745342_at	2182	ACSL4	acyl-CoA synthetase long-chain family member 4	1.50201	5.34193	13.3581	1.01072e-10	2.66946e-09	14.4753
11734659_a_at	2353	FOS	Fos proto-oncogene, AP-1 transcription factor subunit	1.50164	5.03395	9.0282	4.56943e-08	5.47347e-07	8.1226
11743506_a_at	23092	ARHGAP26	Rho GTPase activating protein 26	1.50164	4.83764	9.96918	1.0307e-08	1.51288e-07	9.6696
11734822_at	323	APBB2	amyloid beta precursor protein binding family B member 2	1.49686	6.97169	12.1276	4.80996e-10	1.04784e-08	12.8549
11751745_x_at	5646	PRSS3	protease, serine 3	1.49591	7.18661	12.3274	3.70213e-10	8.32896e-09	13.1269
11742912_a_at	64762	GAREM1	GRB2 associated regulator of MAPK1 subtype 1	1.49557	6.21257	15.396	9.7533e-12	3.5732e-10	16.9002
11743674_x_at	23135	KDM6B	lysine demethylase 6B	1.49552	5.29033	15.4203	9.50018e-12	3.4934e-10	16.9275
11743202_x_at	3479	IGF1	insulin like growth factor 1	1.49373	7.28108	12.3222	3.72741e-10	8.37441e-09	13.1198
11730753_at	55326	AGPAT5	1-acylglycerol-3-phosphate O-acyltransferase 5	1.49367	5.31428	14.2504	3.50647e-11	1.0753e-09	15.5739
11729619_at	1183	CLCN4	chloride voltage-gated channel 4	1.49346	4.87014	12.105	4.95519e-10	1.0738e-08	12.824
11728956_at	65249	ZSWIM4	zinc finger SWIM-type containing 4	1.49186	5.10457	11.4107	1.26649e-09	2.40819e-08	11.8488
11728560_at	3003	GZMK	granzyme K	1.49085	3.8867	9.50741	2.11344e-08	2.81262e-07	8.92347
11744756_at	404216	LINC01561	long intergenic non-protein coding RNA 1561	1.48823	4.16707	12.5427	2.80265e-10	6.53401e-09	13.4161
11716826_a_at	2331	FMOD	fibromodulin	1.48817	6.73662	17.4734	1.16784e-12	5.91026e-11	19.0951
11715563_s_at	6319	SCD	stearoyl-CoA desaturase	1.48621	6.6329	9.16084	3.68126e-08	4.52681e-07	8.34704
11720351_a_at	2119	ETV5	ETS variant 5	1.48581	8.24717	15.6282	7.6007e-12	2.88938e-10	17.1585
11753988_a_at	10253	SPRY2	sprouty RTK signaling antagonist 2	1.48553	7.91575	12.3248	3.71466e-10	8.34955e-09	13.1234
11748180_a_at	5271	SERPINB8	serpin family B member 8	1.48383	7.86081	19.0637	2.66541e-13	1.69134e-11	20.6179
11756314_a_at	10912	GADD45G	growth arrest and DNA damage inducible gamma	1.48291	5.17734	12.7664	2.1076e-10	5.07619e-09	13.7122
11717349_a_at	5947	RBP1	retinol binding protein 1	1.47928	8.31039	16.0204	5.02504e-12	2.04535e-10	17.5868
11757507_s_at	1832	DSP	desmoplakin	1.47896	9.49798	23.1344	9.62334e-15	1.05378e-12	24.0208
11722413_a_at	6541	SLC7A1	solute carrier family 7 member 1	1.47594	9.83865	20.3357	8.84467e-14	6.66312e-12	21.7516
11721236_a_at	10184	LHFPL2	lipoma HMGIC fusion partner-like 2	1.47476	6.00864	15.0872	1.36565e-11	4.79722e-10	16.5515
11758653_s_at	64123	ADGRL4	adhesion G protein-coupled receptor L4	1.47444	7.47872	14.9467	1.59487e-11	5.46285e-10	16.3907
11717657_a_at	2146	EZH2	enhancer of zeste 2 polycomb repressive complex 2 subunit	1.47197	7.21035	10.9737	2.33911e-09	4.10983e-08	11.211
11733042_at	6542	SLC7A2	solute carrier family 7 member 2	1.47109	4.30249	10.0085	9.70611e-09	1.4319e-07	9.73202
11736363_s_at	84935	MEDAG	mesenteric estrogen dependent adipogenesis	1.47061	8.41211	17.4672	1.17494e-12	5.91952e-11	19.0888
11736555_s_at	144195	SLC2A14	solute carrier family 2 member 14	1.47041	8.96431	15.0222	1.46702e-11	5.07762e-10	16.4773
11736555_s_at	6515	SLC2A3	solute carrier family 2 member 3	1.47041	8.96431	15.0222	1.46702e-11	5.07762e-10	16.4773
11720011_at	3720	JARID2	jumonji and AT-rich interaction domain containing 2	1.47041	6.4868	14.6359	2.25809e-11	7.33841e-10	16.0303
11744529_a_at	57162	PELI1	pellino E3 ubiquitin protein ligase 1	1.47037	5.01353	11.4214	1.24792e-09	2.37651e-08	11.8641
11753435_x_at	6520	SLC3A2	solute carrier family 3 member 2	1.47031	9.4637	17.5342	1.10139e-12	5.60543e-11	19.1555
11719490_a_at	387521	TMEM189	transmembrane protein 189	1.47	9.53153	15.5101	8.62475e-12	3.23886e-10	17.0276
11722541_a_at	3097	HIVEP2	human immunodeficiency virus type I enhancer binding protein 2	1.46973	6.75062	11.9727	5.90628e-10	1.25249e-08	12.6415
11756810_a_at	4237	MFAP2	microfibrillar associated protein 2	1.46962	10.1563	21.7833	2.71643e-14	2.54639e-12	22.9612
11720231_s_at	26136	TES	testin LIM domain protein	1.4679	8.63797	16.5984	2.77431e-12	1.21733e-10	18.2012
11754206_a_at	3097	HIVEP2	human immunodeficiency virus type I enhancer binding protein 2	1.4678	7.6766	13.3898	9.72499e-11	2.57952e-09	14.5153
11757071_s_at	26872	STEAP1	STEAP family member 1	1.46774	7.91329	14.1359	4.00407e-11	1.20769e-09	15.4362
11757071_s_at	256227	STEAP1B	STEAP family member 1B	1.46774	7.91329	14.1359	4.00407e-11	1.20769e-09	15.4362
11724375_at	55824	PAG1	phosphoprotein membrane anchor with glycosphingolipid microdomains 1	1.46592	6.05825	15.2752	1.11184e-11	4.00691e-10	16.7645
11755810_s_at	202018	TAPT1	transmembrane anterior posterior transformation 1	1.46378	9.24765	22.0724	2.16482e-14	2.09683e-12	23.1932
11726508_a_at	1030	CDKN2B	cyclin dependent kinase inhibitor 2B	1.46223	10.0421	11.7217	8.27456e-10	1.67163e-08	12.2911
11741656_a_at	53919	SLCO1C1	solute carrier organic anion transporter family member 1C1	1.46216	3.41352	12.6121	2.56439e-10	6.0268e-09	13.5084
11722108_at	22990	PCNX1	pecanex homolog 1 (Drosophila)	1.46054	8.28935	24.9415	2.61678e-15	3.58775e-13	25.3449
11716724_x_at	23333	DPY19L1	dpy-19 like 1	1.45947	9.4937	19.5201	1.7806e-13	1.21369e-11	21.0329
11752901_x_at	113451	AZIN2	antizyme inhibitor 2	1.45907	6.38097	19.2232	2.31261e-13	1.51006e-11	20.764
11718605_a_at	11341	SCRG1	stimulator of chondrogenesis 1	1.45677	7.42045	11.7946	7.49827e-10	1.54058e-08	12.3935
11730614_a_at	6509	SLC1A4	solute carrier family 1 member 4	1.45654	7.8615	17.8953	7.8019e-13	4.18823e-11	19.5113
11736233_s_at	9317	PTER	phosphotriesterase related	1.45604	6.20515	14.876	1.72521e-11	5.84532e-10	16.3093
11715306_s_at	374	AREG	amphiregulin	1.4559	2.52035	9.67098	1.63431e-08	2.25196e-07	9.19058
11737571_at	642658	SCX	scleraxis bHLH transcription factor	1.45398	7.62789	12.2484	4.10414e-10	9.10509e-09	13.0198
11725857_s_at	114134	SLC2A13	solute carrier family 2 member 13	1.45357	8.51703	14.8439	1.78803e-11	6.02439e-10	16.2722
11727815_at	84959	UBASH3B	ubiquitin associated and SH3 domain containing B	1.45345	5.82039	17.4131	1.23811e-12	6.19621e-11	19.0347
11722411_a_at	6541	SLC7A1	solute carrier family 7 member 1	1.45253	6.97129	14.1534	3.92348e-11	1.18772e-09	15.4573
11744656_x_at	113451	AZIN2	antizyme inhibitor 2	1.45242	7.24423	18.6428	3.89688e-13	2.31822e-11	20.2268
11728564_at	219790	RTKN2	rhotekin 2	1.45218	5.74128	11.3288	1.41888e-09	2.66115e-08	11.7307
11728701_a_at	1604	CD55	CD55 molecule (Cromer blood group)	1.45167	9.64748	20.4555	7.99802e-14	6.13739e-12	21.8549
11719862_a_at	54210	TREM1	triggering receptor expressed on myeloid cells 1	1.45152	5.10687	11.2833	1.51163e-09	2.81166e-08	11.6648
11726572_a_at	8482	SEMA7A	semaphorin 7A (John Milton Hagen blood group)	1.44623	8.50184	9.14007	3.80751e-08	4.66006e-07	8.31203
11725602_at	160518	DENND5B	DENN domain containing 5B	1.44501	7.61054	17.977	7.22291e-13	3.9372e-11	19.5908
11737922_a_at	5271	SERPINB8	serpin family B member 8	1.44435	7.04012	19.5271	1.76973e-13	1.20818e-11	21.0391
11728394_a_at	121601	ANO4	anoctamin 4	1.44298	6.40111	10.0913	8.55731e-09	1.28308e-07	9.86294
11724587_a_at	6857	SYT1	synaptotagmin 1	1.44258	7.26591	17.1255	1.63962e-12	7.81854e-11	18.7447
11746298_a_at	3801	KIFC3	kinesin family member C3	1.44168	6.36054	13.7615	6.21852e-11	1.75177e-09	14.9795
11740448_a_at	53919	SLCO1C1	solute carrier organic anion transporter family member 1C1	1.44148	2.83888	15.0893	1.36249e-11	4.79633e-10	16.5539
11726548_at	83394	PITPNM3	PITPNM family member 3	1.4413	6.4376	13.7153	6.57079e-11	1.83596e-09	14.9223
11743084_s_at	664	BNIP3	BCL2 interacting protein 3	1.44023	11.2688	16.1239	4.51189e-12	1.85325e-10	17.6982
11720441_x_at	25903	OLFML2B	olfactomedin like 2B	1.43883	5.933	16.6617	2.60249e-12	1.15629e-10	18.2673
11725675_a_at	6095	RORA	RAR related orphan receptor A	1.43782	5.54989	12.2135	4.29622e-10	9.49291e-09	12.9723
11722542_a_at	3097	HIVEP2	human immunodeficiency virus type I enhancer binding protein 2	1.4374	6.37465	12.7275	2.21395e-10	5.30899e-09	13.661
11757502_x_at	11341	SCRG1	stimulator of chondrogenesis 1	1.43659	7.32652	10.2175	7.07375e-09	1.08393e-07	10.0608
11721658_at	8543	LMO4	LIM domain only 4	1.43587	6.9593	14.6674	2.17913e-11	7.13333e-10	16.0672
11756412_a_at	64943	NT5DC2	5'-nucleotidase domain containing 2	1.43579	8.15454	12.3659	3.52143e-10	7.99252e-09	13.1789
11754733_a_at	6925	TCF4	transcription factor 4	1.43485	8.28127	14.4642	2.74354e-11	8.69901e-10	15.8284
11744799_a_at	7518	XRCC4	X-ray repair cross complementing 4	1.43417	7.64296	13.0965	1.39397e-10	3.52914e-09	14.1415
11723188_s_at	8728	ADAM19	ADAM metallopeptidase domain 19	1.43382	8.97841	18.0226	6.91914e-13	3.80514e-11	19.6351
11733044_at	6542	SLC7A2	solute carrier family 7 member 2	1.43243	5.90589	6.83928	2.23281e-06	1.72488e-05	4.09349
11759487_at	55701	ARHGEF40	Rho guanine nucleotide exchange factor 40	1.43235	4.83746	10.6453	3.75537e-09	6.1916e-08	10.719
11753509_a_at	2296	FOXC1	forkhead box C1	1.43187	5.99888	13.0169	1.53894e-10	3.84501e-09	14.0388
11745137_a_at	55422	ZNF331	zinc finger protein 331	1.4288	6.59224	13.2277	1.18565e-10	3.07246e-09	14.3096
11751342_a_at	10397	NDRG1	N-myc downstream regulated 1	1.42847	5.56821	10.8065	2.97259e-09	5.04729e-08	10.9619
11741378_s_at	60468	BACH2	BTB domain and CNC homolog 2	1.42674	6.83082	17.6401	9.94737e-13	5.16116e-11	19.2607
11738807_s_at	80790	CMIP	c-Maf inducing protein	1.42559	8.76253	20.3779	8.5362e-14	6.48282e-12	21.7881
11720315_x_at	533	ATP6V0B	ATPase H+ transporting V0 subunit b	1.42545	10.1296	19.5188	1.78272e-13	1.21369e-11	21.0316
11739687_a_at	83641	FAM107B	family with sequence similarity 107 member B	1.42534	8.98588	15.8141	6.24002e-12	2.45119e-10	17.3627
11740194_a_at	533	ATP6V0B	ATPase H+ transporting V0 subunit b	1.42486	9.98228	21.7684	2.74859e-14	2.56682e-12	22.9491
11758793_at	55013	MCUB	mitochondrial calcium uniporter dominant negative beta subunit	1.42362	5.77701	12.3683	3.51037e-10	7.97364e-09	13.1822
11732993_a_at	5999	RGS4	regulator of G-protein signaling 4	1.42288	8.92676	15.9087	5.64849e-12	2.25129e-10	17.4657
11729156_a_at	81034	SLC25A32	solute carrier family 25 member 32	1.42263	9.32802	18.12	6.31547e-13	3.51218e-11	19.7293
11723559_a_at	56935	SMCO4	single-pass membrane protein with coiled-coil domains 4	1.42147	6.82082	17.4469	1.19823e-12	6.00874e-11	19.0686
11758215_s_at	7090	TLE3	transducin like enhancer of split 3	1.41802	7.19956	12.7198	2.23587e-10	5.35128e-09	13.6508
11754478_x_at	533	ATP6V0B	ATPase H+ transporting V0 subunit b	1.41784	9.93512	16.3605	3.53479e-12	1.50537e-10	17.9507
11740895_a_at	84981	MIR22HG	MIR22 host gene	1.4173	10.3401	20.568	7.28065e-14	5.65708e-12	21.9513
11745836_x_at	8291	DYSF	dysferlin	1.41721	7.24888	8.97294	5.00311e-08	5.9284e-07	8.02845
11725801_s_at	64854	USP46	ubiquitin specific peptidase 46	1.41509	9.32763	17.0711	1.73002e-12	8.15496e-11	18.6893
11739198_a_at	11056	DDX52	DExD-box helicase 52	1.41504	4.64963	6.01345	1.14338e-05	7.36869e-05	2.4104
11725276_a_at	55755	CDK5RAP2	CDK5 regulatory subunit associated protein 2	1.41335	7.64138	13.0321	1.51014e-10	3.78645e-09	14.0584
11755020_a_at	283537	SLC46A3	solute carrier family 46 member 3	1.41329	8.04685	17.87	7.99061e-13	4.28025e-11	19.4867
11725799_a_at	64854	USP46	ubiquitin specific peptidase 46	1.41297	5.33883	14.7218	2.04978e-11	6.76811e-10	16.1306
11749045_a_at	202018	TAPT1	transmembrane anterior posterior transformation 1	1.41266	6.45237	17.0825	1.71059e-12	8.09423e-11	18.7009
11746414_a_at	83641	FAM107B	family with sequence similarity 107 member B	1.41049	9.05685	13.9151	5.18466e-11	1.50512e-09	15.1682
11719560_at	6659	SOX4	SRY-box 4	1.40961	10.8954	16.4446	3.24353e-12	1.39115e-10	18.0396
11725715_x_at	6208	RPS14	ribosomal protein S14	1.40941	9.21286	13.0193	1.53434e-10	3.83789e-09	14.0419
11735400_a_at	646	BNC1	basonuclin 1	1.4092	8.70222	14.9943	1.51295e-11	5.21835e-10	16.4454
11757796_s_at	23413	NCS1	neuronal calcium sensor 1	1.40908	8.498	14.9383	1.60983e-11	5.49888e-10	16.381
11716558_at	7145	TNS1	tensin 1	1.40885	7.69462	12.0737	5.16461e-10	1.11479e-08	12.781
11750487_a_at	8840	WISP1	WNT1 inducible signaling pathway protein 1	1.40768	3.91112	11.5476	1.04898e-09	2.04567e-08	12.0446
11741323_a_at	7518	XRCC4	X-ray repair cross complementing 4	1.40646	8.52635	13.8887	5.34892e-11	1.54731e-09	15.1358
11725417_a_at	54947	LPCAT2	lysophosphatidylcholine acyltransferase 2	1.40571	8.49729	16.5999	2.7702e-12	1.2166e-10	18.2027
11738892_a_at	7168	TPM1	tropomyosin 1 (alpha)	1.40561	9.8707	19.6728	1.55884e-13	1.08822e-11	21.1696
11750250_a_at	10848	PPP1R13L	protein phosphatase 1 regulatory subunit 13 like	1.40493	7.32131	16.5126	3.02665e-12	1.31062e-10	18.1112
11752832_x_at	1604	CD55	CD55 molecule (Cromer blood group)	1.40396	9.62342	17.975	7.23623e-13	3.94012e-11	19.5889
11721237_a_at	10184	LHFPL2	lipoma HMGIC fusion partner-like 2	1.40391	9.22699	24.0737	4.83466e-15	5.96923e-13	24.7216
11722537_at	8577	TMEFF1	transmembrane protein with EGF like and two follistatin like domains 1	1.40253	7.8081	16.8291	2.20003e-12	1.00031e-10	18.4409
11722537_at	100526694	MSANTD3-TMEFF1	MSANTD3-TMEFF1 readthrough	1.40253	7.8081	16.8291	2.20003e-12	1.00031e-10	18.4409
11748486_a_at	8540	AGPS	alkylglycerone phosphate synthase	1.40207	6.30866	13.044	1.48794e-10	3.73645e-09	14.0738
11748986_a_at	4092	SMAD7	SMAD family member 7	1.40113	5.47452	9.45703	2.28903e-08	3.018e-07	8.84056
11717995_x_at	3164	NR4A1	nuclear receptor subfamily 4 group A member 1	1.40105	6.99403	12.6011	2.60082e-10	6.10374e-09	13.4937
11726354_at	5167	ENPP1	ectonucleotide pyrophosphatase/phosphodiesterase 1	1.40083	6.41779	12.7784	2.07576e-10	5.00681e-09	13.728
11724989_a_at	8218	CLTCL1	clathrin heavy chain like 1	1.39912	6.63869	11.2538	1.5752e-09	2.91347e-08	11.622
11722107_at	22990	PCNX1	pecanex homolog 1 (Drosophila)	1.39791	9.08291	15.0963	1.35202e-11	4.76285e-10	16.5619
11743673_at	23135	KDM6B	lysine demethylase 6B	1.39695	5.30937	15.919	5.58757e-12	2.2303e-10	17.477
11719435_a_at	4038	LRP4	LDL receptor related protein 4	1.39687	6.8246	17.5425	1.09258e-12	5.57498e-11	19.1638
11719559_at	6659	SOX4	SRY-box 4	1.39579	8.98788	16.4796	3.12994e-12	1.34945e-10	18.0765
11725853_a_at	7518	XRCC4	X-ray repair cross complementing 4	1.39421	8.1287	9.965	1.0373e-08	1.52128e-07	9.66296
11716155_s_at	2683	B4GALT1	beta-1,4-galactosyltransferase 1	1.39414	10.6045	17.7719	8.77068e-13	4.61813e-11	19.3906
11743732_a_at	1827	RCAN1	regulator of calcineurin 1	1.39207	10.4375	19.307	2.14726e-13	1.41328e-11	20.8403
11726665_a_at	7090	TLE3	transducin like enhancer of split 3	1.39124	6.37802	13.4713	8.80921e-11	2.38258e-09	14.618
11751438_a_at	81849	ST6GALNAC5	ST6 N-acetylgalactosaminide alpha-2,6-sialyltransferase 5	1.39075	5.925	9.96858	1.03164e-08	1.51382e-07	9.66865
11730075_at	23251	KIAA1024	KIAA1024	1.39071	3.64339	11.4507	1.19835e-09	2.29714e-08	11.9062
11730923_x_at	9507	ADAMTS4	ADAM metallopeptidase with thrombospondin type 1 motif 4	1.39041	5.74617	9.37635	2.60264e-08	3.36251e-07	8.70718
11759135_x_at	3164	NR4A1	nuclear receptor subfamily 4 group A member 1	1.3886	6.4961	18.1688	6.03366e-13	3.38589e-11	19.7763
11715743_x_at	55920	RCC2	regulator of chromosome condensation 2	1.38798	10.2455	20.1537	1.03156e-13	7.70094e-12	21.5937
11740508_s_at	23092	ARHGAP26	Rho GTPase activating protein 26	1.38744	6.26403	9.77583	1.38818e-08	1.95805e-07	9.36019
11739043_a_at	3985	LIMK2	LIM domain kinase 2	1.38666	7.11113	15.7108	6.96103e-12	2.68539e-10	17.2495
11732994_a_at	5999	RGS4	regulator of G-protein signaling 4	1.38506	7.44439	12.5116	2.91713e-10	6.76903e-09	13.3745
11748179_a_at	257194	NEGR1	neuronal growth regulator 1	1.38469	6.27012	12.8018	2.01539e-10	4.88262e-09	13.7586
11719344_a_at	467	ATF3	activating transcription factor 3	1.38394	6.73324	15.2833	1.10201e-11	3.98423e-10	16.7737
11716596_a_at	23446	SLC44A1	solute carrier family 44 member 1	1.3839	10.4598	15.845	6.03962e-12	2.38382e-10	17.3965
11724239_at	6925	TCF4	transcription factor 4	1.38342	10.5445	18.0788	6.56376e-13	3.62582e-11	19.6895
11743742_at	23250	ATP11A	ATPase phospholipid transporting 11A	1.38275	7.73404	20.1026	1.07738e-13	7.98279e-12	21.5491
11762060_x_at	1604	CD55	CD55 molecule (Cromer blood group)	1.38195	9.14014	22.2768	1.84687e-14	1.82822e-12	23.3556
11753434_a_at	6520	SLC3A2	solute carrier family 3 member 2	1.38107	9.20462	17.0351	1.79259e-12	8.39398e-11	18.6526
11736666_a_at	9317	PTER	phosphotriesterase related	1.38106	7.55196	13.8097	5.87254e-11	1.67047e-09	15.0389
11721659_at	8543	LMO4	LIM domain only 4	1.38058	8.20715	13.8304	5.73025e-11	1.63847e-09	15.0643
11724244_s_at	6925	TCF4	transcription factor 4	1.38038	9.52418	15.7216	6.88185e-12	2.66139e-10	17.2613
11737140_x_at	347273	CAVIN4	caveolae associated protein 4	1.37987	6.16883	13.1889	1.2436e-10	3.20418e-09	14.26
11721334_a_at	5352	PLOD2	procollagen-lysine,2-oxoglutarate 5-dioxygenase 2	1.37921	11.9882	11.6617	8.97615e-10	1.7936e-08	12.2066
11720313_a_at	533	ATP6V0B	ATPase H+ transporting V0 subunit b	1.37828	10.3115	16.1691	4.30518e-12	1.77867e-10	17.7468
11749086_x_at	775	CACNA1C	calcium voltage-gated channel subunit alpha1 C	1.37756	7.39205	13.8867	5.36159e-11	1.55007e-09	15.1333
11757584_s_at	22862	FNDC3A	fibronectin type III domain containing 3A	1.37731	9.94077	15.2854	1.09949e-11	3.97802e-10	16.7761
11715560_s_at	643834	PGA3	pepsinogen 3, group I (pepsinogen A)	1.37681	5.30338	9.05081	4.4035e-08	5.29473e-07	8.16101
11715560_s_at	5222	PGA5	pepsinogen 5, group I (pepsinogen A)	1.37681	5.30338	9.05081	4.4035e-08	5.29473e-07	8.16101
11715560_s_at	643847	PGA4	pepsinogen 4, group I (pepsinogen A)	1.37681	5.30338	9.05081	4.4035e-08	5.29473e-07	8.16101
11736382_at	90874	ZNF697	zinc finger protein 697	1.37222	9.08529	18.8398	3.25892e-13	2.00233e-11	20.411
11747134_a_at	7227	TRPS1	transcriptional repressor GATA binding 1	1.37194	6.2637	12.0967	5.00977e-10	1.08326e-08	12.8126
11741204_a_at	138639	PTPDC1	protein tyrosine phosphatase domain containing 1	1.37065	5.28976	9.74074	1.46592e-08	2.05671e-07	9.30356
11724242_s_at	6925	TCF4	transcription factor 4	1.37052	8.11037	11.0151	2.2054e-09	3.90401e-08	11.2722
11743640_a_at	22862	FNDC3A	fibronectin type III domain containing 3A	1.36964	9.90425	17.4665	1.17565e-12	5.91952e-11	19.0882
11724969_at	57478	USP31	ubiquitin specific peptidase 31	1.36959	7.06859	20.3398	8.81434e-14	6.65039e-12	21.7552
11739359_a_at	22856	CHSY1	chondroitin sulfate synthase 1	1.36926	6.3875	13.246	1.15931e-10	3.00893e-09	14.3329
11725178_at	147040	KCTD11	potassium channel tetramerization domain containing 11	1.36762	7.22664	10.5599	4.25503e-09	6.90049e-08	10.5891
11744219_at	50486	G0S2	G0/G1 switch 2	1.36739	8.10631	15.1186	1.31932e-11	4.66759e-10	16.5873
11759428_a_at	8609	KLF7	Kruppel like factor 7	1.36705	9.7569	21.7361	2.81966e-14	2.61347e-12	22.923
11744162_a_at	1846	DUSP4	dual specificity phosphatase 4	1.36568	5.72375	9.14969	3.74849e-08	4.59805e-07	8.32825
11755110_a_at	26018	LRIG1	leucine rich repeats and immunoglobulin like domains 1	1.36502	9.12577	11.8925	6.57343e-10	1.37744e-08	12.5303
11716470_at	7381	UQCRB	ubiquinol-cytochrome c reductase binding protein	1.36074	4.29221	13.5056	8.45135e-11	2.29709e-09	14.661
11724716_a_at	54880	BCOR	BCL6 corepressor	1.35958	7.76972	14.7532	1.9789e-11	6.56914e-10	16.1671
11737004_at	5139	PDE3A	phosphodiesterase 3A	1.35765	3.01761	11.648	9.1453e-10	1.82152e-08	12.1872
11729272_a_at	51665	ASB1	ankyrin repeat and SOCS box containing 1	1.35635	8.31469	15.9718	5.28677e-12	2.13433e-10	17.5342
11715742_s_at	55920	RCC2	regulator of chromosome condensation 2	1.35367	11.0346	21.5999	3.14162e-14	2.86362e-12	22.8124
11727929_a_at	2308	FOXO1	forkhead box O1	1.35104	6.96139	13.8765	5.42626e-11	1.56329e-09	15.1209
11716559_x_at	7145	TNS1	tensin 1	1.34962	8.18604	13.5419	8.08919e-11	2.21201e-09	14.7065
11729239_x_at	1466	CSRP2	cysteine and glycine rich protein 2	1.34955	9.85149	11.8195	7.25085e-10	1.49813e-08	12.4284
11758507_s_at	399694	SHC4	SHC adaptor protein 4	1.34917	4.59796	11.7789	7.65877e-10	1.56835e-08	12.3715
11727523_x_at	10308	ZNF267	zinc finger protein 267	1.3483	6.54258	14.4301	2.85248e-11	8.97773e-10	15.788
11755766_x_at	401548	SNX30	sorting nexin family member 30	1.34814	8.85465	19.3781	2.01687e-13	1.34173e-11	20.9047
11743345_a_at	24140	FTSJ1	FtsJ RNA methyltransferase homolog 1 (E. coli)	1.34805	9.68222	19.767	1.43676e-13	1.01881e-11	21.2534
11724586_a_at	6857	SYT1	synaptotagmin 1	1.34622	6.24063	15.7372	6.76902e-12	2.62565e-10	17.2784
11743818_a_at	8483	CILP	cartilage intermediate layer protein	1.34581	4.63402	11.1166	1.91021e-09	3.4443e-08	11.4216
11730346_x_at	54517	PUS7	pseudouridylate synthase 7 (putative)	1.34553	8.2057	18.7273	3.6084e-13	2.18068e-11	20.3061
11729673_s_at	285550	FAM200B	family with sequence similarity 200 member B	1.34537	8.18465	11.3984	1.28826e-09	2.44676e-08	11.831
200078_PM_s_at	533	ATP6V0B	ATPase H+ transporting V0 subunit b	1.34477	10.224	17.8503	8.14173e-13	4.34168e-11	19.4673
11746565_a_at	22856	CHSY1	chondroitin sulfate synthase 1	1.34447	6.81295	17.1138	1.65862e-12	7.88602e-11	18.7328
11754337_s_at	10397	NDRG1	N-myc downstream regulated 1	1.34152	9.86209	20.9294	5.40079e-14	4.39658e-12	22.2575
11741458_a_at	8013	NR4A3	nuclear receptor subfamily 4 group A member 3	1.34141	3.90857	9.03263	4.53643e-08	5.43526e-07	8.13012
11725780_s_at	8618	CADPS	calcium dependent secretion activator	1.34031	4.01402	17.1622	1.58154e-12	7.59137e-11	18.7819
11716595_s_at	23446	SLC44A1	solute carrier family 44 member 1	1.33942	10.3523	19.4427	1.90556e-13	1.27799e-11	20.9631
11728776_s_at	7421	VDR	vitamin D (1,25- dihydroxyvitamin D3) receptor	1.33896	9.60558	11.8313	7.13684e-10	1.47798e-08	12.4449
11755308_x_at	387521	TMEM189	transmembrane protein 189	1.33832	9.1056	18.1135	6.35364e-13	3.52154e-11	19.7231
11751859_a_at	80380	PDCD1LG2	programmed cell death 1 ligand 2	1.33809	5.46354	12.2778	3.9492e-10	8.80873e-09	13.0598
11719403_a_at	5911	RAP2A	RAP2A, member of RAS oncogene family	1.33741	7.46197	13.6366	7.21844e-11	1.99596e-09	14.8247
11742478_a_at	3084	NRG1	neuregulin 1	1.33657	4.7826	5.05233	8.53777e-05	0.000439406	0.351638
11716728_s_at	7168	TPM1	tropomyosin 1 (alpha)	1.33582	13.1193	19.3136	2.13485e-13	1.40698e-11	20.8463
11736471_at	51209	RAB9B	RAB9B, member RAS oncogene family	1.33516	5.20286	11.7573	7.88548e-10	1.61078e-08	12.3412
11758481_s_at	117177	RAB3IP	RAB3A interacting protein	1.33431	5.00608	8.90044	5.63825e-08	6.59417e-07	7.90436
11727263_a_at	57089	ENTPD7	ectonucleoside triphosphate diphosphohydrolase 7	1.33418	5.81317	12.5354	2.82929e-10	6.58403e-09	13.4063
11728640_s_at	2023	ENO1	enolase 1	1.334	10.4378	17.6973	9.41786e-13	4.9252e-11	19.3171
11728640_s_at	128178	EDARADD	EDAR associated death domain	1.334	10.4378	17.6973	9.41786e-13	4.9252e-11	19.3171
11727262_at	57089	ENTPD7	ectonucleoside triphosphate diphosphohydrolase 7	1.33087	6.88143	12.3507	3.59168e-10	8.13222e-09	13.1584
11751158_x_at	6525	SMTN	smoothelin	1.33046	5.94449	13.1007	1.38677e-10	3.51811e-09	14.1469
11743065_at	990	CDC6	cell division cycle 6	1.33002	6.6112	12.7812	2.06852e-10	4.99178e-09	13.7316
11731038_a_at	84929	FIBCD1	fibrinogen C domain containing 1	1.32862	8.54486	11.6221	9.47372e-10	1.87636e-08	12.1505
11719561_s_at	6659	SOX4	SRY-box 4	1.32783	11.0609	17.0867	1.7035e-12	8.06839e-11	18.7052
11736305_x_at	84981	MIR22HG	MIR22 host gene	1.32698	9.85955	17.9812	7.19403e-13	3.92578e-11	19.595
11754869_s_at	10308	ZNF267	zinc finger protein 267	1.32643	5.65799	15.9214	5.57344e-12	2.22645e-10	17.4796
11732432_a_at	2710	GK	glycerol kinase	1.32612	6.44054	12.7633	2.11592e-10	5.08879e-09	13.7081
11759871_at	117581	TWIST2	twist family bHLH transcription factor 2	1.32573	6.12921	14.4128	2.9095e-11	9.13161e-10	15.7675
11748128_a_at	81034	SLC25A32	solute carrier family 25 member 32	1.32482	7.83948	17.1623	1.58146e-12	7.59137e-11	18.782
11758535_s_at	57678	GPAM	glycerol-3-phosphate acyltransferase, mitochondrial	1.32444	8.2529	12.3411	3.63661e-10	8.22392e-09	13.1455
11721626_a_at	23157	SEPT6	septin 6	1.32349	7.14051	14.5847	2.39249e-11	7.70437e-10	15.9703
11719849_s_at	27338	UBE2S	ubiquitin conjugating enzyme E2 S	1.32333	9.65958	13.2097	1.21215e-10	3.13291e-09	14.2866
11726040_at	9262	STK17B	serine/threonine kinase 17b	1.32315	6.215	13.2252	1.18939e-10	3.08052e-09	14.3063
11723561_x_at	56935	SMCO4	single-pass membrane protein with coiled-coil domains 4	1.32302	8.73076	16.0003	5.13167e-12	2.0819e-10	17.5651
11719070_a_at	6782	HSPA13	heat shock protein family A (Hsp70) member 13	1.32287	9.4588	9.33037	2.8012e-08	3.57887e-07	8.63081
11724990_s_at	8218	CLTCL1	clathrin heavy chain like 1	1.32241	8.13151	16.3607	3.53419e-12	1.50537e-10	17.9509
11753527_a_at	51715	RAB23	RAB23, member RAS oncogene family	1.31999	6.69114	12.6943	2.30949e-10	5.5115e-09	13.6171
11745572_s_at	23333	DPY19L1	dpy-19 like 1	1.31979	7.3763	13.6924	6.75223e-11	1.88282e-09	14.894
11745572_s_at	102724668	DPY19L1P2	DPY19L1 pseudogene 2	1.31979	7.3763	13.6924	6.75223e-11	1.88282e-09	14.894
11734742_a_at	3985	LIMK2	LIM domain kinase 2	1.3194	7.78686	15.7	7.04184e-12	2.71216e-10	17.2375
11725676_a_at	6095	RORA	RAR related orphan receptor A	1.31901	7.78423	15.0655	1.39861e-11	4.88262e-10	16.5268
11752545_a_at	10611	PDLIM5	PDZ and LIM domain 5	1.31753	7.43954	15.887	5.77889e-12	2.29924e-10	17.4421
11720223_at	2673	GFPT1	glutamine--fructose-6-phosphate transaminase 1	1.31702	9.12696	23.7239	6.2286e-15	7.41069e-13	24.4639
11726967_a_at	169044	COL22A1	collagen type XXII alpha 1 chain	1.31689	5.38917	10.0828	8.66933e-09	1.29752e-07	9.84942
11725513_a_at	4092	SMAD7	SMAD family member 7	1.31685	4.81852	10.2735	6.50343e-09	1.00684e-07	10.1482
11736304_a_at	84981	MIR22HG	MIR22 host gene	1.31674	9.44749	17.8439	8.19126e-13	4.35942e-11	19.4611
11742278_a_at	1491	CTH	cystathionine gamma-lyase	1.31635	7.4585	13.715	6.57303e-11	1.83596e-09	14.9219
11757683_a_at	359948	IRF2BP2	interferon regulatory factor 2 binding protein 2	1.31619	8.25482	15.0445	1.43147e-11	4.97547e-10	16.5027
11722109_at	22990	PCNX1	pecanex homolog 1 (Drosophila)	1.31554	6.34728	10.4103	5.30511e-09	8.38366e-08	10.3599
11754235_a_at	5792	PTPRF	protein tyrosine phosphatase, receptor type F	1.31336	10.1669	18.6237	3.96547e-13	2.35163e-11	20.2089
11743895_a_at	55758	RCOR3	REST corepressor 3	1.31262	4.6987	8.1114	2.15941e-07	2.17589e-06	6.51109
11729419_a_at	489	ATP2A3	ATPase sarcoplasmic/endoplasmic reticulum Ca2+ transporting 3	1.3125	6.50784	11.0672	2.04822e-09	3.66378e-08	11.3491
11727113_at	1950	EGF	epidermal growth factor	1.31234	5.75723	11.7113	8.39129e-10	1.6911e-08	12.2766
11734657_s_at	6515	SLC2A3	solute carrier family 2 member 3	1.3121	6.99781	13.4434	9.1119e-11	2.45372e-09	14.5829
11734657_s_at	144195	SLC2A14	solute carrier family 2 member 14	1.3121	6.99781	13.4434	9.1119e-11	2.45372e-09	14.5829
11717386_s_at	4495	MT1G	metallothionein 1G	1.31171	4.76015	8.62235	8.97055e-08	9.99543e-07	7.42234
11756653_x_at	2246	FGF1	fibroblast growth factor 1	1.31106	5.91751	10.3484	5.81613e-09	9.10979e-08	10.2643
11741764_a_at	11321	GPN1	GPN-loop GTPase 1	1.31065	7.94525	13.527	8.23577e-11	2.24713e-09	14.6879
11715441_a_at	1490	CTGF	connective tissue growth factor	1.31009	12.7404	21.2621	4.11957e-14	3.51549e-12	22.535
11728300_at	9134	CCNE2	cyclin E2	1.30969	3.93631	15.0153	1.47826e-11	5.1094e-10	16.4694
11723833_at	202018	TAPT1	transmembrane anterior posterior transformation 1	1.30956	5.36584	12.691	2.31918e-10	5.52929e-09	13.6128
11755648_a_at	9645	MICAL2	microtubule associated monooxygenase, calponin and LIM domain containing 2	1.30934	12.168	21.4844	3.44514e-14	3.08482e-12	22.718
11725070_a_at	79960	JADE1	jade family PHD finger 1	1.30911	7.8489	17.9368	7.50193e-13	4.04475e-11	19.5517
11737041_a_at	90102	PHLDB2	pleckstrin homology like domain family B member 2	1.309	8.89386	16.8692	2.11361e-12	9.66849e-11	18.4823
11741357_s_at	22862	FNDC3A	fibronectin type III domain containing 3A	1.30855	10.0016	12.915	1.74794e-10	4.29778e-09	13.9065
11725525_at	1829	DSG2	desmoglein 2	1.30741	5.251	10.4746	4.82361e-09	7.69648e-08	10.4588
11749726_x_at	3164	NR4A1	nuclear receptor subfamily 4 group A member 1	1.30737	5.65422	13.4275	9.28966e-11	2.4908e-09	14.5629
11741799_a_at	54880	BCOR	BCL6 corepressor	1.30729	7.5256	16.4604	3.19188e-12	1.37256e-10	18.0562
11719402_a_at	5911	RAP2A	RAP2A, member of RAS oncogene family	1.30656	9.44538	17.4682	1.17378e-12	5.91952e-11	19.0898
11719479_at	241	ALOX5AP	arachidonate 5-lipoxygenase activating protein	1.30581	5.4161	11.9912	5.76226e-10	1.22712e-08	12.6672
11718909_x_at	9435	CHST2	carbohydrate sulfotransferase 2	1.30452	8.04895	14.5537	2.47808e-11	7.94382e-10	15.9339
11743043_a_at	10516	FBLN5	fibulin 5	1.30397	11.1957	16.3625	3.52743e-12	1.50537e-10	17.9529
11748905_a_at	115908	CTHRC1	collagen triple helix repeat containing 1	1.30188	10.4327	14.9128	1.65605e-11	5.63731e-10	16.3517
11716723_at	23333	DPY19L1	dpy-19 like 1	1.30179	9.43442	11.1753	1.75851e-09	3.20109e-08	11.5076
11724818_a_at	30011	SH3KBP1	SH3 domain containing kinase binding protein 1	1.3015	6.90279	14.6836	2.13976e-11	7.02304e-10	16.0861
11735520_a_at	8817	FGF18	fibroblast growth factor 18	1.3009	6.22815	12.6674	2.38988e-10	5.6787e-09	13.5816
11734791_x_at	23157	SEPT6	septin 6	1.29942	6.55043	18.1353	6.22559e-13	3.47e-11	19.7441
11763738_x_at	113451	AZIN2	antizyme inhibitor 2	1.29917	6.53423	14.7314	2.02777e-11	6.71333e-10	16.1418
11763274_a_at	26037	SIPA1L1	signal induced proliferation associated 1 like 1	1.2978	8.1844	19.8528	1.33421e-13	9.57052e-12	21.3295
11717117_a_at	57026	PDXP	pyridoxal phosphatase	1.29764	7.93644	15.3251	1.0531e-11	3.81576e-10	16.8208
11717117_a_at	23616	SH3BP1	SH3 domain binding protein 1	1.29764	7.93644	15.3251	1.0531e-11	3.81576e-10	16.8208
11735857_at	338376	IFNE	interferon epsilon	1.29758	6.2093	10.8715	2.70742e-09	4.65614e-08	11.0591
11759015_at	92521	SPECC1	sperm antigen with calponin homology and coiled-coil domains 1	1.29739	6.3209	14.1384	3.99228e-11	1.20487e-09	15.4393
11720440_at	25903	OLFML2B	olfactomedin like 2B	1.29712	5.949	10.7249	3.34504e-09	5.59712e-08	10.8392
11721982_a_at	55022	PID1	phosphotyrosine interaction domain containing 1	1.29616	6.56456	12.5416	2.80677e-10	6.54054e-09	13.4146
11715636_a_at	5054	SERPINE1	serpin family E member 1	1.29585	12.3209	16.8709	2.10994e-12	9.66062e-11	18.4841
11722110_x_at	22990	PCNX1	pecanex homolog 1 (Drosophila)	1.29544	6.38902	10.9617	2.37973e-09	4.17053e-08	11.1932
11718706_s_at	3480	IGF1R	insulin like growth factor 1 receptor	1.29469	8.56976	18.6762	3.77997e-13	2.25681e-11	20.2582
11718492_at	6506	SLC1A2	solute carrier family 1 member 2	1.29439	5.60839	10.6269	3.8574e-09	6.33871e-08	10.6911
11748944_a_at	55605	KIF21A	kinesin family member 21A	1.29414	5.06614	11.0449	2.11396e-09	3.76382e-08	11.3162
11759303_at	9258	MFHAS1	malignant fibrous histiocytoma amplified sequence 1	1.29372	7.44929	15.9458	5.43266e-12	2.17724e-10	17.5061
11721054_at	57542	KLHL42	kelch like family member 42	1.29366	8.46532	16.1086	4.58406e-12	1.88133e-10	17.6818
11724635_at	55432	YOD1	YOD1 deubiquitinase	1.29279	7.62574	12.9173	1.74297e-10	4.28981e-09	13.9095
11753661_a_at	3397	ID1	inhibitor of DNA binding 1, HLH protein	1.29265	8.62958	13.9656	4.8856e-11	1.43e-09	15.2298
11743828_s_at	753	LDLRAD4	low density lipoprotein receptor class A domain containing 4	1.29257	4.95131	12.1667	4.56856e-10	1.0032e-08	12.9084
11747698_x_at	6925	TCF4	transcription factor 4	1.29186	9.76504	14.8631	1.75019e-11	5.91302e-10	16.2944
11755745_x_at	7422	VEGFA	vascular endothelial growth factor A	1.29156	7.14659	16.338	3.61715e-12	1.52887e-10	17.9269
11756961_a_at	10525	HYOU1	hypoxia up-regulated 1	1.2914	9.24021	13.2866	1.10298e-10	2.88237e-09	14.3846
11724503_at	10418	SPON1	spondin 1	1.28932	3.75476	7.04576	1.50577e-06	1.21243e-05	4.50049
11724381_at	9750	RIPOR2	RHO family interacting cell polarization regulator 2	1.28923	5.3149	8.79406	6.72677e-08	7.71233e-07	7.72111
11734819_s_at	323	APBB2	amyloid beta precursor protein binding family B member 2	1.2891	9.03787	16.311	3.7189e-12	1.56254e-10	17.8982
11757513_at	64332	NFKBIZ	NFKB inhibitor zeta	1.28786	10.0569	15.7279	6.83628e-12	2.64966e-10	17.2682
11744929_a_at	3720	JARID2	jumonji and AT-rich interaction domain containing 2	1.28784	5.65936	10.4709	4.84996e-09	7.73413e-08	10.4531
11746463_a_at	3569	IL6	interleukin 6	1.28771	9.43702	13.2596	1.14006e-10	2.96517e-09	14.3503
11752487_a_at	83891	SNX25	sorting nexin 25	1.28746	7.69526	18.8392	3.26068e-13	2.00233e-11	20.4104
11748098_a_at	55422	ZNF331	zinc finger protein 331	1.28637	7.88245	15.7963	6.35849e-12	2.48589e-10	17.3432
11724727_a_at	1983	EIF5	eukaryotic translation initiation factor 5	1.28537	5.67154	12.3809	3.4535e-10	7.85168e-09	13.1991
11723712_x_at	22877	MLXIP	MLX interacting protein	1.28462	10.3306	18.1292	6.26128e-13	3.48596e-11	19.7382
11754772_s_at	3164	NR4A1	nuclear receptor subfamily 4 group A member 1	1.28452	6.03937	9.48056	2.20519e-08	2.91912e-07	8.87932
11724959_s_at	5218	CDK14	cyclin dependent kinase 14	1.28378	10.1901	16.4454	3.24094e-12	1.39115e-10	18.0405
11749473_a_at	4209	MEF2D	myocyte enhancer factor 2D	1.28373	8.40891	16.5655	2.86841e-12	1.25085e-10	18.1667
11717678_at	60370	AVPI1	arginine vasopressin induced 1	1.28343	8.59877	19.2341	2.29032e-13	1.49748e-11	20.7739
11739977_at	160897	GPR180	G protein-coupled receptor 180	1.28325	9.18914	16.9985	1.85863e-12	8.67038e-11	18.6152
11715918_s_at	100133941	CD24	CD24 molecule	1.28316	5.11768	10.6355	3.80944e-09	6.27032e-08	10.7041
11727171_at	7227	TRPS1	transcriptional repressor GATA binding 1	1.28276	7.33806	13.333	1.04215e-10	2.74077e-09	14.4435
11729819_a_at	3479	IGF1	insulin like growth factor 1	1.27882	7.57828	10.7472	3.23866e-09	5.4412e-08	10.8728
11726752_at	203197	TMEM268	transmembrane protein 268	1.27792	8.06824	17.1818	1.55146e-12	7.51364e-11	18.8018
11717959_a_at	6929	TCF3	transcription factor 3	1.27758	8.61466	18.0613	6.67228e-13	3.67755e-11	19.6726
11736234_a_at	9317	PTER	phosphotriesterase related	1.27738	6.44793	13.5136	8.36919e-11	2.27851e-09	14.6712
11738147_a_at	121227	LRIG3	leucine rich repeats and immunoglobulin like domains 3	1.27633	6.91878	17.3223	1.35229e-12	6.65324e-11	18.9437
11734817_at	323	APBB2	amyloid beta precursor protein binding family B member 2	1.27592	6.95969	12.3251	3.71306e-10	8.34955e-09	13.1239
11756532_a_at	5293	PIK3CD	phosphatidylinositol-4,5-bisphosphate 3-kinase catalytic subunit delta	1.27537	8.26554	17.7494	8.96085e-13	4.70326e-11	19.3684
11719434_a_at	2118	ETV4	ETS variant 4	1.275	6.30233	12.7714	2.09439e-10	5.04683e-09	13.7187
11723709_a_at	1407	CRY1	cryptochrome circadian clock 1	1.27386	8.60639	10.2538	6.69869e-09	1.03513e-07	10.1174
11725429_at	27074	LAMP3	lysosomal associated membrane protein 3	1.27363	5.00095	13.1944	1.23521e-10	3.18752e-09	14.2671
11740681_a_at	7050	TGIF1	TGFB induced factor homeobox 1	1.27361	9.04046	18.1488	6.14767e-13	3.44207e-11	19.757
11717256_at	5292	PIM1	Pim-1 proto-oncogene, serine/threonine kinase	1.27171	7.18866	7.91823	3.03645e-07	2.93362e-06	6.15777
11759429_a_at	8609	KLF7	Kruppel like factor 7	1.27169	7.60007	14.9828	1.53236e-11	5.27428e-10	16.4322
11720850_a_at	51715	RAB23	RAB23, member RAS oncogene family	1.27094	8.4273	16.4691	3.16345e-12	1.36271e-10	18.0655
11718958_s_at	5565	PRKAB2	protein kinase AMP-activated non-catalytic subunit beta 2	1.27024	9.7597	20.2263	9.70054e-14	7.26366e-12	21.6568
11743746_a_at	5255	PHKA1	phosphorylase kinase regulatory subunit alpha 1	1.26888	6.0309	12.266	4.01095e-10	8.92424e-09	13.0437
11725367_at	389792	IER5L	immediate early response 5 like	1.26773	7.99639	15.5867	7.94502e-12	3.00871e-10	17.1126
11727018_s_at	5069	PAPPA	pappalysin 1	1.26698	8.4331	12.7855	2.05732e-10	4.96961e-09	13.7372
11752429_a_at	121227	LRIG3	leucine rich repeats and immunoglobulin like domains 3	1.26664	7.24834	15.8174	6.21804e-12	2.4445e-10	17.3663
11731118_x_at	51054	PLEKHA8P1	pleckstrin homology domain containing A8 pseudogene 1	1.26597	6.05929	8.8421	6.21034e-08	7.19524e-07	7.80403
11733071_a_at	6520	SLC3A2	solute carrier family 3 member 2	1.26596	10.2714	15.9631	5.335e-12	2.15029e-10	17.5248
11754605_a_at	6925	TCF4	transcription factor 4	1.26552	8.52373	13.3918	9.70153e-11	2.57468e-09	14.5178
11758406_s_at	85352	KIAA1644	KIAA1644	1.26522	5.86728	13.4583	8.9483e-11	2.41756e-09	14.6017
11721230_a_at	222389	BEND7	BEN domain containing 7	1.26504	7.54464	16.3742	3.48564e-12	1.48983e-10	17.9652
11734993_at	6497	SKI	SKI proto-oncogene	1.26502	9.79808	16.7816	2.30694e-12	1.03802e-10	18.3919
11716577_s_at	6382	SDC1	syndecan 1	1.2643	7.70419	11.5313	1.07263e-09	2.08687e-08	12.0214
11748793_a_at	440	ASNS	asparagine synthetase (glutamine-hydrolyzing)	1.26285	11.451	17.3456	1.32196e-12	6.52999e-11	18.9671
11717896_s_at	7803	PTP4A1	protein tyrosine phosphatase type IVA, member 1	1.26257	10.4943	6.7196	2.81303e-06	2.11533e-05	3.85501
11749912_x_at	3486	IGFBP3	insulin like growth factor binding protein 3	1.26088	12.2989	14.8757	1.7258e-11	5.84532e-10	16.3089
11718563_a_at	55608	ANKRD10	ankyrin repeat domain 10	1.26078	9.20859	15.7242	6.86316e-12	2.658e-10	17.2641
11727005_at	64123	ADGRL4	adhesion G protein-coupled receptor L4	1.26002	9.1057	14.1345	4.01045e-11	1.20888e-09	15.4346
11741391_x_at	3801	KIFC3	kinesin family member C3	1.25877	7.32078	11.3282	1.42007e-09	2.66236e-08	11.7298
11729766_x_at	55422	ZNF331	zinc finger protein 331	1.25758	6.27875	12.8217	1.96538e-10	4.77315e-09	13.7847
11726888_a_at	64840	PORCN	porcupine homolog (Drosophila)	1.25723	6.53535	16.3521	3.56529e-12	1.5121e-10	17.9418
11739060_s_at	8140	SLC7A5	solute carrier family 7 member 5	1.25723	6.79967	11.3631	1.35291e-09	2.55581e-08	11.7801
11751752_a_at	79663	HSPBAP1	HSPB1 associated protein 1	1.25661	5.56356	10.8525	2.78215e-09	4.7681e-08	11.0307
11719089_a_at	5106	PCK2	phosphoenolpyruvate carboxykinase 2, mitochondrial	1.25644	9.73549	13.3945	9.66887e-11	2.57014e-09	14.5213
11726653_a_at	9743	ARHGAP32	Rho GTPase activating protein 32	1.25561	5.87785	10.0784	8.72644e-09	1.30567e-07	9.8426
11758601_s_at	7472	WNT2	Wnt family member 2	1.25558	4.78876	8.52275	1.06185e-07	1.15967e-06	7.24733
11723781_at	8540	AGPS	alkylglycerone phosphate synthase	1.25555	7.84891	10.09	8.5752e-09	1.28498e-07	9.86077
11751918_a_at	646	BNC1	basonuclin 1	1.25541	8.91076	9.16855	3.63555e-08	4.47951e-07	8.36002
11751744_a_at	23531	MMD	monocyte to macrophage differentiation associated	1.25507	5.76747	10.4951	4.68003e-09	7.49913e-08	10.4902
11753943_x_at	9645	MICAL2	microtubule associated monooxygenase, calponin and LIM domain containing 2	1.25477	6.59554	19.417	1.9491e-13	1.3019e-11	20.9399
11723907_a_at	55132	LARP1B	La ribonucleoprotein domain family member 1B	1.25466	6.7612	15.9839	5.22028e-12	2.11093e-10	17.5473
11727128_at	7306	TYRP1	tyrosinase related protein 1	1.25423	4.72889	9.39227	2.53737e-08	3.28418e-07	8.73356
11725072_at	79960	JADE1	jade family PHD finger 1	1.25388	8.40185	12.2702	3.98885e-10	8.88516e-09	13.0494
11736737_at	5922	RASA2	RAS p21 protein activator 2	1.25365	4.77608	8.02524	2.5125e-07	2.48712e-06	6.35408
11741155_x_at	3987	LIMS1	LIM zinc finger domain containing 1	1.25337	9.90367	9.95705	1.05e-08	1.53656e-07	9.65032
11740529_s_at	3093	UBE2K	ubiquitin conjugating enzyme E2 K	1.25167	7.52691	7.55479	5.84339e-07	5.23473e-06	5.47968
11741149_x_at	6520	SLC3A2	solute carrier family 3 member 2	1.25133	10.3012	14.4556	2.77078e-11	8.76854e-10	15.8181
11742423_a_at	261729	STEAP2	STEAP2 metalloreductase	1.25051	8.10587	9.41043	2.46503e-08	3.20648e-07	8.76361
11758111_s_at	2296	FOXC1	forkhead box C1	1.25	5.41586	8.05027	2.4041e-07	2.39322e-06	6.3998
11747735_x_at	3987	LIMS1	LIM zinc finger domain containing 1	1.24915	10.4648	11.9779	5.86512e-10	1.2443e-08	12.6488
11763500_a_at	81931	ZNF93	zinc finger protein 93	1.24895	5.44737	12.9645	1.643e-10	4.06397e-09	13.9708
11758253_s_at	55755	CDK5RAP2	CDK5 regulatory subunit associated protein 2	1.24862	8.51263	17.2339	1.47422e-12	7.1747e-11	18.8545
11720621_s_at	47	ACLY	ATP citrate lyase	1.2478	11.7346	22.1674	2.01033e-14	1.96642e-12	23.2689
11727103_at	10642	IGF2BP1	insulin like growth factor 2 mRNA binding protein 1	1.24663	6.91859	14.0193	4.58779e-11	1.35566e-09	15.2951
11718160_at	51621	KLF13	Kruppel like factor 13	1.24624	8.9979	18.6905	3.73126e-13	2.23312e-11	20.2716
11751020_a_at	51458	RHCG	Rh family C glycoprotein	1.2456	3.33497	13.794	5.98325e-11	1.69503e-09	15.0195
11755084_x_at	1604	CD55	CD55 molecule (Cromer blood group)	1.2447	9.55641	18.4284	4.74293e-13	2.73922e-11	20.0244
11753344_a_at	401237	CASC15	cancer susceptibility 15 (non-protein coding)	1.24369	3.74892	14.3941	2.97232e-11	9.2993e-10	15.7453
11763343_a_at	113451	AZIN2	antizyme inhibitor 2	1.24363	6.08114	10.5698	4.19331e-09	6.81936e-08	10.6043
11731117_s_at	51054	PLEKHA8P1	pleckstrin homology domain containing A8 pseudogene 1	1.24294	6.11207	8.70986	7.74302e-08	8.75578e-07	7.57507
11721327_a_at	25861	WHRN	whirlin	1.24258	5.2561	11.8919	6.57908e-10	1.37754e-08	12.5294
11747349_s_at	29968	PSAT1	phosphoserine aminotransferase 1	1.24247	10.5116	14.1746	3.82808e-11	1.16454e-09	15.4829
11730049_at	377677	CA13	carbonic anhydrase 13	1.24113	5.90756	10.3297	5.98067e-09	9.33207e-08	10.2353
11741582_a_at	6520	SLC3A2	solute carrier family 3 member 2	1.24096	10.4487	17.4018	1.25175e-12	6.24632e-11	19.0234
11728834_x_at	132720	C4orf32	chromosome 4 open reading frame 32	1.24048	7.20438	17.6967	9.4235e-13	4.9252e-11	19.3165
11739579_a_at	84547	PGBD1	piggyBac transposable element derived 1	1.24015	6.29071	13.0676	1.44501e-10	3.63789e-09	14.1042
11718025_at	3554	IL1R1	interleukin 1 receptor type 1	1.23893	10.3448	15.8306	6.13219e-12	2.41458e-10	17.3807
11716364_s_at	440	ASNS	asparagine synthetase (glutamine-hydrolyzing)	1.23842	11.1944	15.3705	1.00252e-11	3.65118e-10	16.8717
11751904_x_at	1301	COL11A1	collagen type XI alpha 1 chain	1.23803	7.60572	18.7989	3.38164e-13	2.06126e-11	20.3729
11733194_s_at	91010	FMNL3	formin like 3	1.23794	4.34209	10.9419	2.4479e-09	4.26466e-08	11.1638
11755757_a_at	23336	SYNM	synemin	1.23782	8.14051	18.1749	5.99961e-13	3.37061e-11	19.7822
11756493_a_at	113451	AZIN2	antizyme inhibitor 2	1.23706	6.30909	14.0535	4.40775e-11	1.31186e-09	15.3366
11720686_at	30850	CDR2L	cerebellar degeneration related protein 2 like	1.23648	8.29255	13.2899	1.09861e-10	2.87398e-09	14.3887
11728920_a_at	10125	RASGRP1	RAS guanyl releasing protein 1	1.23589	5.37368	9.55727	1.95349e-08	2.6367e-07	9.00523
11746697_a_at	6520	SLC3A2	solute carrier family 3 member 2	1.23577	10.3143	17.0987	1.68342e-12	7.98093e-11	18.7175
11719263_x_at	6525	SMTN	smoothelin	1.23502	6.24911	10.2296	6.94594e-09	1.06734e-07	10.0798
11736570_a_at	23516	SLC39A14	solute carrier family 39 member 14	1.23478	10.9669	18.7189	3.63628e-13	2.19218e-11	20.2981
11718631_at	29950	SERTAD1	SERTA domain containing 1	1.23443	8.83951	17.1163	1.65455e-12	7.87425e-11	18.7353
11734996_at	6497	SKI	SKI proto-oncogene	1.23441	6.63466	10.1521	7.80632e-09	1.18272e-07	9.9584
11742191_a_at	861	RUNX1	runt related transcription factor 1	1.23385	10.311	18.2709	5.48667e-13	3.10713e-11	19.8743
11742191_a_at	100506403	LOC100506403	uncharacterized LOC100506403	1.23385	10.311	18.2709	5.48667e-13	3.10713e-11	19.8743
11723560_at	56935	SMCO4	single-pass membrane protein with coiled-coil domains 4	1.23368	8.2036	14.9112	1.65887e-11	5.64301e-10	16.3499
11760140_a_at	5128	CDK17	cyclin dependent kinase 17	1.23307	4.08961	8.62951	8.86287e-08	9.89104e-07	7.43487
11715436_at	7078	TIMP3	TIMP metallopeptidase inhibitor 3	1.23224	11.6423	16.562	2.87846e-12	1.25413e-10	18.1631
11755153_a_at	57591	MKL1	megakaryoblastic leukemia (translocation) 1	1.23111	8.41323	16.9754	1.9018e-12	8.85364e-11	18.5915
11762726_x_at	1604	CD55	CD55 molecule (Cromer blood group)	1.23105	8.91152	14.6552	2.20928e-11	7.22249e-10	16.0529
11716556_a_at	7145	TNS1	tensin 1	1.23097	8.93348	17.1517	1.59794e-12	7.64895e-11	18.7713
11718074_a_at	3566	IL4R	interleukin 4 receptor	1.23075	6.85991	10.6616	3.66732e-09	6.06868e-08	10.7436
11724273_a_at	5796	PTPRK	protein tyrosine phosphatase, receptor type K	1.23031	7.73704	16.101	4.62013e-12	1.89456e-10	17.6737
11756148_x_at	23187	PHLDB1	pleckstrin homology like domain family B member 1	1.23002	9.26987	14.352	3.11927e-11	9.70995e-10	15.6953
11720569_a_at	25791	NGEF	neuronal guanine nucleotide exchange factor	1.22979	7.30538	11.8666	6.80605e-10	1.41834e-08	12.4942
11747856_a_at	9644	SH3PXD2A	SH3 and PX domains 2A	1.22771	6.10237	8.44369	1.21503e-07	1.30706e-06	7.10752
11741262_x_at	8470	SORBS2	sorbin and SH3 domain containing 2	1.22765	4.48345	13.2768	1.11629e-10	2.91407e-09	14.3722
11751610_a_at	1809	DPYSL3	dihydropyrimidinase like 3	1.22662	6.7921	8.20173	1.84433e-07	1.89192e-06	6.67462
11748758_a_at	6518	SLC2A5	solute carrier family 2 member 5	1.22552	3.68989	11.2605	1.5606e-09	2.89079e-08	11.6317
11741479_a_at	29968	PSAT1	phosphoserine aminotransferase 1	1.22525	10.1806	12.0148	5.58466e-10	1.19401e-08	12.6997
11752900_a_at	113451	AZIN2	antizyme inhibitor 2	1.22335	6.4766	11.5237	1.08387e-09	2.10624e-08	12.0106
11754659_x_at	7163	TPD52	tumor protein D52	1.22332	3.82411	8.53767	1.03528e-07	1.13541e-06	7.27363
11717387_x_at	4495	MT1G	metallothionein 1G	1.223	7.25275	11.6368	9.28622e-10	1.84587e-08	12.1713
11727973_a_at	55839	CENPN	centromere protein N	1.22295	6.09322	14.389	2.99002e-11	9.34877e-10	15.7391
11750341_a_at	57529	RTL9	retrotransposon Gag like 9	1.22165	3.38751	8.39146	1.32873e-07	1.4134e-06	7.01471
11725797_a_at	64854	USP46	ubiquitin specific peptidase 46	1.22165	7.23665	9.38198	2.57935e-08	3.33591e-07	8.71651
11722957_a_at	57154	SMURF1	SMAD specific E3 ubiquitin protein ligase 1	1.22134	8.37659	18.563	4.19154e-13	2.45806e-11	20.1518
11763984_s_at	84725	PLEKHA8	pleckstrin homology domain containing A8	1.22074	8.09774	13.3928	9.68944e-11	2.57285e-09	14.5191
11739739_a_at	50615	IL21R	interleukin 21 receptor	1.22068	6.21035	11.2503	1.58298e-09	2.92458e-08	11.6169
11726401_a_at	79796	ALG9	ALG9, alpha-1,2-mannosyltransferase	1.22055	6.185	14.0612	4.36818e-11	1.30283e-09	15.346
11716638_s_at	1282	COL4A1	collagen type IV alpha 1 chain	1.21998	12.5972	20.122	1.05979e-13	7.87599e-12	21.566
11753687_x_at	57085	AGTRAP	angiotensin II receptor associated protein	1.21979	8.94891	15.2801	1.10591e-11	3.99303e-10	16.7701
11721052_at	57542	KLHL42	kelch like family member 42	1.21924	7.55146	8.96502	5.06872e-08	5.99179e-07	8.01492
11733186_at	9180	OSMR	oncostatin M receptor	1.21892	7.51173	12.6959	2.30467e-10	5.51062e-09	13.6193
11719958_at	8879	SGPL1	sphingosine-1-phosphate lyase 1	1.21865	7.66471	15.1276	1.30635e-11	4.63163e-10	16.5975
11750974_a_at	5154	PDGFA	platelet derived growth factor subunit A	1.21615	5.89991	7.73822	4.19013e-07	3.90052e-06	5.8241
11719587_a_at	85377	MICALL1	MICAL like 1	1.21578	9.22224	13.4008	9.59543e-11	2.55611e-09	14.5292
11764005_at	80025	PANK2	pantothenate kinase 2	1.21568	6.47636	9.11865	3.94236e-08	4.80018e-07	8.27588
11744650_x_at	23187	PHLDB1	pleckstrin homology like domain family B member 1	1.21414	8.99733	13.786	6.04022e-11	1.70835e-09	15.0097
11723832_a_at	202018	TAPT1	transmembrane anterior posterior transformation 1	1.21338	6.06021	10.5328	4.42747e-09	7.14035e-08	10.5478
11721628_a_at	23157	SEPT6	septin 6	1.21271	7.35207	14.2761	3.40408e-11	1.04714e-09	15.6046
11748612_a_at	2119	ETV5	ETS variant 5	1.21227	6.58664	11.6796	8.75993e-10	1.75521e-08	12.2319
11747432_a_at	8038	ADAM12	ADAM metallopeptidase domain 12	1.21039	4.73878	12.6278	2.51362e-10	5.9272e-09	13.5292
11724723_a_at	3306	HSPA2	heat shock protein family A (Hsp70) member 2	1.20994	6.0185	14.952	1.58549e-11	5.43449e-10	16.3968
11715704_x_at	3678	ITGA5	integrin subunit alpha 5	1.20925	7.85221	9.94505	1.06947e-08	1.56054e-07	9.63123
11755918_a_at	5754	PTK7	protein tyrosine kinase 7 (inactive)	1.20921	8.45343	10.2337	6.90359e-09	1.06149e-07	10.0861
11729643_s_at	7163	TPD52	tumor protein D52	1.20903	3.50138	7.20622	1.11307e-06	9.28716e-06	4.81289
11717876_a_at	8500	PPFIA1	PTPRF interacting protein alpha 1	1.20808	7.51223	6.32295	6.13345e-06	4.23396e-05	3.05129
11744347_a_at	4651	MYO10	myosin X	1.20768	10.0495	12.8702	1.8489e-10	4.52578e-09	13.8482
11715453_a_at	1284	COL4A2	collagen type IV alpha 2 chain	1.20749	9.60436	10.6899	3.51931e-09	5.85901e-08	10.7864
11722160_a_at	2887	GRB10	growth factor receptor bound protein 10	1.20647	9.84231	17.342	1.32662e-12	6.54645e-11	18.9635
11730193_at	23541	SEC14L2	SEC14 like lipid binding 2	1.20575	5.64297	10.8892	2.63934e-09	4.55171e-08	11.0855
11742775_a_at	23432	GPR161	G protein-coupled receptor 161	1.20557	7.18585	13.1789	1.25915e-10	3.23411e-09	14.2471
11715673_x_at	3726	JUNB	JunB proto-oncogene, AP-1 transcription factor subunit	1.20474	7.71162	15.0851	1.36888e-11	4.80177e-10	16.5491
11743896_at	55758	RCOR3	REST corepressor 3	1.20333	7.52921	13.4782	8.7352e-11	2.36515e-09	14.6268
11749555_a_at	5604	MAP2K1	mitogen-activated protein kinase kinase 1	1.20323	9.29034	18.2125	5.79313e-13	3.26202e-11	19.8183
11722002_a_at	3192	HNRNPU	heterogeneous nuclear ribonucleoprotein U	1.20252	5.50801	15.6548	7.38828e-12	2.82818e-10	17.1878
11764014_x_at	2618	GART	phosphoribosylglycinamide formyltransferase, phosphoribosylglycinamide synthetase, phosphoribosylaminoimidazole synthetase	1.20236	5.42775	11.501	1.11824e-09	2.15778e-08	11.9782
11716804_at	59339	PLEKHA2	pleckstrin homology domain containing A2	1.20221	8.16386	14.4605	2.75532e-11	8.73077e-10	15.8239
11732414_a_at	23507	LRRC8B	leucine rich repeat containing 8 family member B	1.2019	5.00236	11.6724	8.84668e-10	1.76987e-08	12.2217
11722843_a_at	55740	ENAH	enabled homolog (Drosophila)	1.20189	7.34412	15.9309	5.51823e-12	2.20618e-10	17.4899
11755928_s_at	4312	MMP1	matrix metallopeptidase 1	1.20109	8.91831	4.44765	0.000317843	0.00141612	-0.982912
11725688_x_at	85415	RHPN2	rhophilin Rho GTPase binding protein 2	1.20102	6.66018	10.8223	2.90573e-09	4.95161e-08	10.9856
11740938_a_at	7050	TGIF1	TGFB induced factor homeobox 1	1.19744	8.59788	11.4372	1.22102e-09	2.33517e-08	11.8868
11749295_a_at	23432	GPR161	G protein-coupled receptor 161	1.19599	5.68423	8.99899	4.79356e-08	5.71291e-07	8.07288
11723770_s_at	28966	SNX24	sorting nexin 24	1.19568	7.93989	17.1771	1.55854e-12	7.53318e-11	18.7971
11720230_at	26136	TES	testin LIM domain protein	1.19557	9.59314	15.0864	1.36681e-11	4.79788e-10	16.5506
11723123_at	285590	SH3PXD2B	SH3 and PX domains 2B	1.19493	8.9148	12.5634	2.72939e-10	6.38125e-09	13.4436
11741272_a_at	57120	GOPC	golgi associated PDZ and coiled-coil motif containing	1.19444	6.19675	16.1395	4.43934e-12	1.83104e-10	17.715
11763341_at	119391	GSTO2	glutathione S-transferase omega 2	1.19413	3.84966	9.04271	4.46222e-08	5.35802e-07	8.14725
11760127_at	3987	LIMS1	LIM zinc finger domain containing 1	1.19402	10.68	7.23181	1.06106e-06	8.89516e-06	4.86238
11724968_at	57478	USP31	ubiquitin specific peptidase 31	1.19386	7.63943	10.7789	3.09354e-09	5.22398e-08	10.9205
11721345_at	26499	PLEK2	pleckstrin 2	1.19367	6.39351	13.4897	8.61511e-11	2.33646e-09	14.6411
11727577_a_at	65062	TMEM237	transmembrane protein 237	1.19353	8.35727	13.8621	5.51969e-11	1.58467e-09	15.1032
11760128_x_at	3987	LIMS1	LIM zinc finger domain containing 1	1.19332	10.7841	7.3267	8.89181e-07	7.59317e-06	5.04519
11725168_s_at	79817	MOB3B	MOB kinase activator 3B	1.19317	4.28185	10.9741	2.33794e-09	4.10925e-08	11.2116
11748709_a_at	2736	GLI2	GLI family zinc finger 2	1.18919	7.38845	15.052	1.41966e-11	4.94136e-10	16.5113
11746616_a_at	26118	WSB1	WD repeat and SOCS box containing 1	1.18888	8.02046	13.9578	4.93064e-11	1.44148e-09	15.2203
11743628_at	3667	IRS1	insulin receptor substrate 1	1.18856	8.76011	15.6248	7.62874e-12	2.89781e-10	17.1546
11755092_a_at	160897	GPR180	G protein-coupled receptor 180	1.18777	7.55393	15.5016	8.70412e-12	3.26619e-10	17.0181
11745765_x_at	6925	TCF4	transcription factor 4	1.18711	9.77471	11.8821	6.66636e-10	1.39455e-08	12.5157
11757543_s_at	91663	MYADM	myeloid associated differentiation marker	1.18537	11.0713	15.0654	1.39884e-11	4.88262e-10	16.5266
11744741_at	29931	LINC00312	long intergenic non-protein coding RNA 312	1.18524	7.79022	15.9528	5.39291e-12	2.16658e-10	17.5137
11744741_at	29995	LMCD1	LIM and cysteine rich domains 1	1.18524	7.79022	15.9528	5.39291e-12	2.16658e-10	17.5137
11751004_x_at	23677	SH3BP4	SH3 domain binding protein 4	1.18521	5.91764	10.6861	3.53864e-09	5.88327e-08	10.7807
11723789_a_at	83648	FAM167A	family with sequence similarity 167 member A	1.1851	7.06545	9.4174	2.4378e-08	3.17816e-07	8.77515
11716805_s_at	59339	PLEKHA2	pleckstrin homology domain containing A2	1.18431	9.83077	15.9533	5.3901e-12	2.16658e-10	17.5142
11722275_s_at	9889	ZBED4	zinc finger BED-type containing 4	1.18378	6.87602	15.4297	9.40438e-12	3.47366e-10	16.938
11743856_a_at	115908	CTHRC1	collagen triple helix repeat containing 1	1.1833	11.7352	20.3743	8.56222e-14	6.48984e-12	21.7849
11717470_at	85465	SELENOI	selenoprotein I	1.18324	8.72683	17.1803	1.55367e-12	7.51698e-11	18.8003
11739442_s_at	168455	CCDC71L	coiled-coil domain containing 71 like	1.18283	6.0193	9.13874	3.81573e-08	4.66666e-07	8.30978
11754493_a_at	1465	CSRP1	cysteine and glycine rich protein 1	1.18214	11.598	14.2224	3.62195e-11	1.1066e-09	15.5403
11721181_a_at	7436	VLDLR	very low density lipoprotein receptor	1.18196	8.80284	10.6033	3.99263e-09	6.52411e-08	10.6553
11718262_a_at	2077	ERF	ETS2 repressor factor	1.1809	7.34901	13.7965	5.96508e-11	1.69193e-09	15.0227
11758360_s_at	22808	MRAS	muscle RAS oncogene homolog	1.18048	9.83901	12.9236	1.7291e-10	4.26204e-09	13.9178
11752754_s_at	6382	SDC1	syndecan 1	1.18043	6.07054	12.9066	1.76642e-10	4.34106e-09	13.8956
11728566_x_at	125228	FAM210A	family with sequence similarity 210 member A	1.18042	7.06277	10.6262	3.86128e-09	6.34298e-08	10.69
11743291_a_at	2589	GALNT1	polypeptide N-acetylgalactosaminyltransferase 1	1.18035	9.7483	10.8283	2.88083e-09	4.91678e-08	10.9945
11747799_x_at	2023	ENO1	enolase 1	1.17945	11.6712	14.7432	2.00116e-11	6.62969e-10	16.1555
11728867_a_at	5106	PCK2	phosphoenolpyruvate carboxykinase 2, mitochondrial	1.17936	7.76761	13.1302	1.33712e-10	3.40962e-09	14.1847
11758893_at	22877	MLXIP	MLX interacting protein	1.17862	10.5062	17.3868	1.27005e-12	6.32406e-11	19.0085
11722277_s_at	9889	ZBED4	zinc finger BED-type containing 4	1.17816	7.7761	14.0368	4.49438e-11	1.33203e-09	15.3164
11726218_a_at	639	PRDM1	PR/SET domain 1	1.1779	7.26482	15.6051	7.79074e-12	2.95481e-10	17.1329
11753686_s_at	57085	AGTRAP	angiotensin II receptor associated protein	1.17769	9.07911	13.9268	5.1139e-11	1.48853e-09	15.1824
11734821_at	323	APBB2	amyloid beta precursor protein binding family B member 2	1.17724	9.58822	12.9408	1.69232e-10	4.17762e-09	13.9401
11730969_at	83591	THAP2	THAP domain containing 2	1.17717	6.08924	12.1198	4.85946e-10	1.05583e-08	12.8443
11729238_a_at	1466	CSRP2	cysteine and glycine rich protein 2	1.17708	9.76132	7.90737	3.09568e-07	2.98309e-06	6.13775
11748624_a_at	10525	HYOU1	hypoxia up-regulated 1	1.17701	6.79354	10.6069	3.972e-09	6.49469e-08	10.6607
11745701_a_at	284207	METRNL	meteorin like, glial cell differentiation regulator	1.17678	8.37594	12.3798	3.45833e-10	7.85904e-09	13.1977
11721580_a_at	1734	DIO2	iodothyronine deiodinase 2	1.17565	4.55343	7.70289	4.46577e-07	4.12068e-06	5.75811
11758456_s_at	2673	GFPT1	glutamine--fructose-6-phosphate transaminase 1	1.17459	9.07635	9.53141	2.03481e-08	2.73083e-07	8.96286
11763785_x_at	3783	KCNN4	potassium calcium-activated channel subfamily N member 4	1.17429	6.72779	9.72709	1.49738e-08	2.09323e-07	9.2815
11744464_a_at	83891	SNX25	sorting nexin 25	1.17414	7.2023	11.3298	1.41685e-09	2.65935e-08	11.7321
11724372_at	11199	ANXA10	annexin A10	1.17386	3.82304	6.13809	8.88397e-06	5.90217e-05	2.6699
11717539_at	23429	RYBP	RING1 and YY1 binding protein	1.17301	10.0789	16.5814	2.82248e-12	1.233e-10	18.1834
11749291_a_at	2353	FOS	Fos proto-oncogene, AP-1 transcription factor subunit	1.17259	5.13904	11.7444	8.02374e-10	1.63218e-08	12.3231
11754183_s_at	3149	HMGB3	high mobility group box 3	1.17241	6.85052	13.6611	7.00954e-11	1.94472e-09	14.8552
11753233_x_at	10397	NDRG1	N-myc downstream regulated 1	1.1724	5.49292	9.86101	1.2169e-08	1.74784e-07	9.49702
11725167_at	79817	MOB3B	MOB kinase activator 3B	1.17079	3.61109	12.1044	4.95967e-10	1.07417e-08	12.8231
11728047_a_at	117177	RAB3IP	RAB3A interacting protein	1.17072	6.68546	11.4312	1.23111e-09	2.34994e-08	11.8782
11731431_at	57575	PCDH10	protocadherin 10	1.1707	5.95489	6.34464	5.87429e-06	4.07838e-05	3.09576
11730902_a_at	122953	JDP2	Jun dimerization protein 2	1.17068	6.4003	8.77633	6.92855e-08	7.92532e-07	7.69043
11720878_at	25841	ABTB2	ankyrin repeat and BTB domain containing 2	1.17054	7.16799	14.404	2.93908e-11	9.20695e-10	15.757
11743688_at	2736	GLI2	GLI family zinc finger 2	1.17026	9.6014	20.0088	1.16709e-13	8.54517e-12	21.4669
11717291_a_at	5604	MAP2K1	mitogen-activated protein kinase kinase 1	1.17	8.99232	17.9464	7.43421e-13	4.01261e-11	19.5611
11724097_a_at	121227	LRIG3	leucine rich repeats and immunoglobulin like domains 3	1.16997	6.89133	13.3969	9.64144e-11	2.56561e-09	14.5243
11727522_a_at	10308	ZNF267	zinc finger protein 267	1.16959	5.915	10.569	4.1984e-09	6.8243e-08	10.603
11750720_s_at	2710	GK	glycerol kinase	1.16774	6.63145	8.28808	1.58776e-07	1.65619e-06	6.82997
11725798_s_at	64854	USP46	ubiquitin specific peptidase 46	1.1676	7.65272	16.0114	5.07212e-12	2.06282e-10	17.5771
11715703_s_at	3678	ITGA5	integrin subunit alpha 5	1.16705	8.5642	11.7871	7.57439e-10	1.55364e-08	12.383
11741749_x_at	79442	LRRC2	leucine rich repeat containing 2	1.16656	6.32186	10.6158	3.92087e-09	6.42595e-08	10.6741
11748299_a_at	399694	SHC4	SHC adaptor protein 4	1.16535	4.67468	9.92402	1.10453e-08	1.60554e-07	9.59771
11756078_a_at	389337	ARHGEF37	Rho guanine nucleotide exchange factor 37	1.16344	6.23743	13.4257	9.30902e-11	2.49324e-09	14.5607
11719473_s_at	359948	IRF2BP2	interferon regulatory factor 2 binding protein 2	1.16325	9.15516	18.9848	2.86044e-13	1.79439e-11	20.5452
11730731_s_at	4189	DNAJB9	DnaJ heat shock protein family (Hsp40) member B9	1.16314	8.22224	11.2559	1.57065e-09	2.90614e-08	11.625
11763594_a_at	9953	HS3ST3B1	heparan sulfate-glucosamine 3-sulfotransferase 3B1	1.16234	8.23171	10.2185	7.06267e-09	1.08259e-07	10.0624
11741363_a_at	51715	RAB23	RAB23, member RAS oncogene family	1.16207	8.15929	13.4531	9.00476e-11	2.42751e-09	14.5952
11716491_s_at	12	SERPINA3	serpin family A member 3	1.16188	6.69631	10.5769	4.14992e-09	6.75658e-08	10.6151
11741261_a_at	8470	SORBS2	sorbin and SH3 domain containing 2	1.16185	3.16836	8.60982	9.1623e-08	1.01793e-06	7.40039
11719004_at	56172	ANKH	ANKH inorganic pyrophosphate transport regulator	1.1601	10.1225	15.1206	1.31638e-11	4.66054e-10	16.5896
11737296_s_at	84899	TMTC4	transmembrane and tetratricopeptide repeat containing 4	1.15986	6.43443	8.67556	8.20184e-08	9.21268e-07	7.51532
11734201_s_at	2710	GK	glycerol kinase	1.15978	7.11337	11.2237	1.64304e-09	3.02089e-08	11.5782
11724585_a_at	6857	SYT1	synaptotagmin 1	1.15959	6.73125	12.813	1.98714e-10	4.81888e-09	13.7733
11741271_a_at	57120	GOPC	golgi associated PDZ and coiled-coil motif containing	1.15954	10.4175	9.61731	1.77754e-08	2.42301e-07	9.1033
11716825_a_at	2331	FMOD	fibromodulin	1.15881	5.00116	11.9107	6.41524e-10	1.34715e-08	12.5556
11726402_s_at	79796	ALG9	ALG9, alpha-1,2-mannosyltransferase	1.15842	7.99328	17.1847	1.54697e-12	7.49926e-11	18.8048
11754529_x_at	6520	SLC3A2	solute carrier family 3 member 2	1.1574	10.5745	13.8171	5.82109e-11	1.65774e-09	15.048
11744655_a_at	113451	AZIN2	antizyme inhibitor 2	1.1565	6.69568	7.21763	1.08957e-06	9.11719e-06	4.83496
11737841_a_at	80256	FAM214B	family with sequence similarity 214 member B	1.15631	8.71488	14.9933	1.51467e-11	5.22067e-10	16.4442
11720314_s_at	533	ATP6V0B	ATPase H+ transporting V0 subunit b	1.15613	10.8561	15.8672	5.90026e-12	2.34001e-10	17.4206
11754551_x_at	2023	ENO1	enolase 1	1.15555	11.68	15.0717	1.38923e-11	4.86622e-10	16.5338
11758730_x_at	1843	DUSP1	dual specificity phosphatase 1	1.15531	5.75051	8.35872	1.40562e-07	1.48466e-06	6.95636
11743733_s_at	1827	RCAN1	regulator of calcineurin 1	1.15519	10.442	13.7587	6.23969e-11	1.75673e-09	14.9759
11719472_s_at	359948	IRF2BP2	interferon regulatory factor 2 binding protein 2	1.15505	10.2143	15.4053	9.65576e-12	3.54797e-10	16.9106
11723309_at	8793	TNFRSF10D	TNF receptor superfamily member 10d	1.15464	6.55629	4.17564	0.000579007	0.00239555	-1.58768
11718138_at	8566	PDXK	pyridoxal kinase	1.15442	8.70636	15.0658	1.39826e-11	4.88262e-10	16.5271
11718138_at	105372824	LOC105372824	uncharacterized LOC105372824	1.15442	8.70636	15.0658	1.39826e-11	4.88262e-10	16.5271
11721654_at	56895	AGPAT4	1-acylglycerol-3-phosphate O-acyltransferase 4	1.15389	5.62211	9.01805	4.64611e-08	5.55189e-07	8.10532
11737043_x_at	90102	PHLDB2	pleckstrin homology like domain family B member 2	1.15373	8.70841	9.06223	4.32211e-08	5.21127e-07	8.18038
11740095_a_at	79442	LRRC2	leucine rich repeat containing 2	1.1519	5.96423	9.41861	2.43311e-08	3.17476e-07	8.77715
11731121_s_at	79805	VASH2	vasohibin 2	1.15181	3.59243	7.73292	4.23035e-07	3.93425e-06	5.8142
11721227_at	23592	LEMD3	LEM domain containing 3	1.15085	5.69544	11.1158	1.91215e-09	3.44653e-08	11.4205
11716557_a_at	7145	TNS1	tensin 1	1.15076	7.46265	12.7592	2.12692e-10	5.11276e-09	13.7027
11716282_s_at	5045	FURIN	furin, paired basic amino acid cleaving enzyme	1.15053	8.00413	8.98691	4.88955e-08	5.81472e-07	8.05229
11716775_a_at	26064	RAI14	retinoic acid induced 14	1.15022	10.5239	16.3483	3.57937e-12	1.51549e-10	17.9377
11739375_at	9066	SYT7	synaptotagmin 7	1.14999	6.66915	11.5657	1.02325e-09	2.00339e-08	12.0704
11722106_a_at	22990	PCNX1	pecanex homolog 1 (Drosophila)	1.14988	7.39548	12.2703	3.98843e-10	8.88516e-09	13.0495
11723834_at	202018	TAPT1	transmembrane anterior posterior transformation 1	1.14942	6.04757	11.9781	5.86348e-10	1.2443e-08	12.6491
11718283_a_at	1978	EIF4EBP1	eukaryotic translation initiation factor 4E binding protein 1	1.14881	10.0598	14.9438	1.59997e-11	5.47272e-10	16.3874
11723788_a_at	83648	FAM167A	family with sequence similarity 167 member A	1.1488	5.85053	9.16229	3.67262e-08	4.51878e-07	8.34948
11719019_at	865	CBFB	core-binding factor beta subunit	1.14785	9.79517	15.5764	8.03319e-12	3.03745e-10	17.1012
11722072_at	59274	MESDC1	mesoderm development candidate 1	1.14765	8.13058	16.6421	2.65447e-12	1.17516e-10	18.2469
11726652_a_at	9743	ARHGAP32	Rho GTPase activating protein 32	1.14757	6.83937	10.0848	8.64243e-09	1.29388e-07	9.85265
11725689_a_at	85415	RHPN2	rhophilin Rho GTPase binding protein 2	1.14726	4.42392	8.16304	1.97299e-07	2.00767e-06	6.6047
11728830_a_at	117177	RAB3IP	RAB3A interacting protein	1.14706	4.61529	7.98233	2.71029e-07	2.6532e-06	6.27554
11716490_a_at	12	SERPINA3	serpin family A member 3	1.1457	5.57308	9.55125	1.97212e-08	2.6575e-07	8.99537
11727014_at	5069	PAPPA	pappalysin 1	1.14554	8.59052	10.5185	4.52173e-09	7.27106e-08	10.5259
11728223_at	51465	UBE2J1	ubiquitin conjugating enzyme E2 J1	1.14465	8.27796	17.0373	1.78871e-12	8.39169e-11	18.6548
11719071_s_at	6782	HSPA13	heat shock protein family A (Hsp70) member 13	1.143	11.0875	10.0104	9.6777e-09	1.42814e-07	9.73507
11739158_a_at	64854	USP46	ubiquitin specific peptidase 46	1.14283	7.85645	15.1065	1.33707e-11	4.7169e-10	16.5734
11719811_a_at	57761	TRIB3	tribbles pseudokinase 3	1.14268	10.2201	13.215	1.20427e-10	3.1158e-09	14.2934
11724370_at	85352	KIAA1644	KIAA1644	1.14208	4.8339	8.4477	1.20673e-07	1.29898e-06	7.11462
11733599_s_at	284207	METRNL	meteorin like, glial cell differentiation regulator	1.14137	9.90796	14.8062	1.8648e-11	6.25326e-10	16.2287
11734995_x_at	6497	SKI	SKI proto-oncogene	1.14119	9.92245	16.0986	4.63164e-12	1.89771e-10	17.6711
11722518_a_at	23137	SMC5	structural maintenance of chromosomes 5	1.14041	5.80163	10.4342	5.12041e-09	8.12811e-08	10.3967
11758968_at	219699	UNC5B	unc-5 netrin receptor B	1.14005	8.86726	11.7442	8.02654e-10	1.63218e-08	12.3228
11722304_a_at	9208	LRRFIP1	LRR binding FLII interacting protein 1	1.13993	7.96342	8.02605	2.50888e-07	2.48404e-06	6.35558
11753431_x_at	10397	NDRG1	N-myc downstream regulated 1	1.13954	6.0262	8.80012	6.65922e-08	7.64551e-07	7.73159
11732190_at	4853	NOTCH2	notch 2	1.13893	5.99448	15.0399	1.43872e-11	4.99364e-10	16.4975
11724709_s_at	6664	SOX11	SRY-box 11	1.13882	4.5724	11.2795	1.51977e-09	2.82468e-08	11.6593
11763585_s_at	7112	TMPO	thymopoietin	1.13841	7.14504	10.2689	6.54932e-09	1.01331e-07	10.1409
11740896_s_at	84981	MIR22HG	MIR22 host gene	1.13683	10.6868	13.7282	6.46985e-11	1.81637e-09	14.9384
11728627_a_at	117154	DACH2	dachshund family transcription factor 2	1.13677	4.50501	8.48605	1.1303e-07	1.22631e-06	7.18251
11739554_a_at	8522	GAS7	growth arrest specific 7	1.13656	6.00305	11.3726	1.33514e-09	2.52707e-08	11.7939
11722330_at	92312	MEX3A	mex-3 RNA binding family member A	1.13651	6.12822	10.951	2.41619e-09	4.21996e-08	11.1773
11747359_a_at	79960	JADE1	jade family PHD finger 1	1.13608	6.88462	13.9571	4.93506e-11	1.44192e-09	15.2194
11743476_a_at	10165	SLC25A13	solute carrier family 25 member 13	1.13545	6.82849	5.42183	3.89109e-05	0.000218852	1.15419
11721368_at	9244	CRLF1	cytokine receptor like factor 1	1.13528	8.59541	11.4214	1.24783e-09	2.37651e-08	11.8642
11741897_a_at	4312	MMP1	matrix metallopeptidase 1	1.13371	9.02032	3.9685	0.000916055	0.00359101	-2.04811
11753129_a_at	4071	TM4SF1	transmembrane 4 L six family member 1	1.13163	8.96347	11.9424	6.14957e-10	1.2946e-08	12.5996
11723783_a_at	8540	AGPS	alkylglycerone phosphate synthase	1.13161	7.6987	16.3582	3.54331e-12	1.50537e-10	17.9482
11720010_s_at	3720	JARID2	jumonji and AT-rich interaction domain containing 2	1.13133	7.42503	14.3646	3.07465e-11	9.5831e-10	15.7102
11735478_a_at	4166	CHST6	carbohydrate sulfotransferase 6	1.13042	4.45884	11.3189	1.43851e-09	2.68776e-08	11.7164
11730235_a_at	91663	MYADM	myeloid associated differentiation marker	1.13019	10.1433	13.9348	5.06622e-11	1.47588e-09	15.1921
11737326_a_at	6536	SLC6A9	solute carrier family 6 member 9	1.13012	9.1858	10.1352	8.00827e-09	1.20992e-07	9.93185
11725517_x_at	9619	ABCG1	ATP binding cassette subfamily G member 1	1.12978	6.68109	12.6242	2.52529e-10	5.94933e-09	13.5243
11730215_a_at	1465	CSRP1	cysteine and glycine rich protein 1	1.12918	11.8173	13.5846	7.68341e-11	2.10921e-09	14.7599
11741154_s_at	3987	LIMS1	LIM zinc finger domain containing 1	1.12741	10.7501	8.77004	7.00166e-08	7.9997e-07	7.67953
11726116_at	4507	MTAP	methylthioadenosine phosphorylase	1.12728	8.1748	10.6233	3.87802e-09	6.36625e-08	10.6856
11747808_a_at	55062	WIPI1	WD repeat domain, phosphoinositide interacting 1	1.12721	9.8299	19.4905	1.8274e-13	1.2373e-11	21.0062
11738150_a_at	10677	AVIL	advillin	1.12704	5.01219	8.44599	1.21028e-07	1.30251e-06	7.11158
11752137_a_at	11174	ADAMTS6	ADAM metallopeptidase with thrombospondin type 1 motif 6	1.12696	4.70763	9.74276	1.46132e-08	2.05186e-07	9.30683
11724160_a_at	283464	GXYLT1	glucoside xylosyltransferase 1	1.12585	7.13685	13.5607	7.90719e-11	2.16704e-09	14.7301
11733796_s_at	1827	RCAN1	regulator of calcineurin 1	1.12524	10.928	15.6283	7.60012e-12	2.88938e-10	17.1585
11719142_a_at	51141	INSIG2	insulin induced gene 2	1.12331	7.83984	7.26334	1.0004e-06	8.42952e-06	4.92326
11754690_a_at	10075	HUWE1	HECT, UBA and WWE domain containing 1, E3 ubiquitin protein ligase	1.12122	4.73771	10.9942	2.27184e-09	4.01104e-08	11.2414
11743161_x_at	29923	HILPDA	hypoxia inducible lipid droplet associated	1.12083	7.95211	13.4825	8.69011e-11	2.35422e-09	14.6321
11721590_a_at	63910	SLC17A9	solute carrier family 17 member 9	1.12076	7.54147	14.3084	3.27964e-11	1.01327e-09	15.6433
11747996_a_at	2118	ETV4	ETS variant 4	1.12003	5.79592	9.16136	3.6782e-08	4.52417e-07	8.34791
11719205_at	23141	ANKLE2	ankyrin repeat and LEM domain containing 2	1.11993	8.39732	14.7111	2.07464e-11	6.83195e-10	16.1181
11745870_a_at	10797	MTHFD2	methylenetetrahydrofolate dehydrogenase (NADP+ dependent) 2, methenyltetrahydrofolate cyclohydrolase	1.11964	11.1979	17.6159	1.01816e-12	5.24935e-11	19.2366
11758236_s_at	27086	FOXP1	forkhead box P1	1.11913	8.88675	12.4661	3.09299e-10	7.12698e-09	13.3137
11743722_x_at	65108	MARCKSL1	MARCKS like 1	1.11895	9.66471	9.52431	2.05776e-08	2.75266e-07	8.95121
11717540_a_at	23429	RYBP	RING1 and YY1 binding protein	1.11727	9.14857	10.5373	4.3985e-09	7.10058e-08	10.5546
11731800_at	285382	C3orf70	chromosome 3 open reading frame 70	1.11719	5.20205	8.47895	1.14406e-07	1.23933e-06	7.16996
11723274_a_at	54733	SLC35F2	solute carrier family 35 member F2	1.11551	6.37179	13.3739	9.91532e-11	2.62438e-09	14.4952
11720985_at	79693	YRDC	yrdC N6-threonylcarbamoyltransferase domain containing	1.11524	8.40796	11.8085	7.35871e-10	1.51885e-08	12.4131
11755540_a_at	54517	PUS7	pseudouridylate synthase 7 (putative)	1.11513	5.88314	16.7056	2.48992e-12	1.11126e-10	18.313
11763173_s_at	5238	PGM3	phosphoglucomutase 3	1.11493	9.53371	13.5321	8.18452e-11	2.23438e-09	14.6944
11716412_s_at	5832	ALDH18A1	aldehyde dehydrogenase 18 family member A1	1.1143	10.5156	16.2315	4.03635e-12	1.68023e-10	17.8135
11740799_x_at	114299	PALM2	paralemmin 2	1.11361	5.18879	10.0631	8.93283e-09	1.33258e-07	9.8183
11724098_x_at	121227	LRIG3	leucine rich repeats and immunoglobulin like domains 3	1.11348	7.25196	14.786	1.90751e-11	6.37061e-10	16.2052
11721053_s_at	57542	KLHL42	kelch like family member 42	1.11331	9.87711	16.7273	2.43612e-12	1.09118e-10	18.3356
11717107_a_at	10611	PDLIM5	PDZ and LIM domain 5	1.11314	10.8813	14.2942	3.33386e-11	1.0281e-09	15.6263
11762393_a_at	79674	VEPH1	ventricular zone expressed PH domain containing 1	1.11306	6.75574	11.3575	1.36337e-09	2.57262e-08	11.7721
11725516_s_at	9619	ABCG1	ATP binding cassette subfamily G member 1	1.11165	6.26039	7.2915	9.4928e-07	8.0522e-06	4.97752
11725670_s_at	10527	IPO7	importin 7	1.11157	8.8845	13.5087	8.4198e-11	2.29103e-09	14.6649
11744165_a_at	51400	PPME1	protein phosphatase methylesterase 1	1.11123	8.378	11.6258	9.42548e-10	1.86755e-08	12.1558
11717275_s_at	1289	COL5A1	collagen type V alpha 1 chain	1.11069	12.0319	14.0213	4.57702e-11	1.3549e-09	15.2975
11724948_at	163732	CITED4	Cbp/p300 interacting transactivator with Glu/Asp rich carboxy-terminal domain 4	1.10989	6.14589	9.5751	1.89942e-08	2.57144e-07	9.03439
11716774_a_at	26064	RAI14	retinoic acid induced 14	1.10789	8.4917	14.6051	2.33789e-11	7.56109e-10	15.9943
11729676_s_at	5128	CDK17	cyclin dependent kinase 17	1.10679	10.1146	11.516	1.09537e-09	2.12359e-08	11.9996
11743292_at	2589	GALNT1	polypeptide N-acetylgalactosaminyltransferase 1	1.10651	10.7128	10.7334	3.30419e-09	5.53812e-08	10.852
11739857_at	57451	TENM2	teneurin transmembrane protein 2	1.10626	5.81235	5.93236	1.34886e-05	8.53187e-05	2.24054
11719778_s_at	2296	FOXC1	forkhead box C1	1.10579	5.61381	12.2245	4.23464e-10	9.37359e-09	12.9873
11745804_s_at	3987	LIMS1	LIM zinc finger domain containing 1	1.10578	11.4886	11.5403	1.05949e-09	2.06372e-08	12.0342
11728936_at	25758	KIAA1549L	KIAA1549 like	1.10546	5.76926	11.3242	1.42803e-09	2.67206e-08	11.724
11725040_at	2247	FGF2	fibroblast growth factor 2	1.10499	10.2862	6.07913	1.00077e-05	6.55459e-05	2.54738
11720986_at	79693	YRDC	yrdC N6-threonylcarbamoyltransferase domain containing	1.10375	9.14116	14.5124	2.59719e-11	8.2774e-10	15.8852
11742039_a_at	5754	PTK7	protein tyrosine kinase 7 (inactive)	1.1032	7.74134	8.56121	9.94762e-08	1.09681e-06	7.31505
11717756_s_at	5898	RALA	RAS like proto-oncogene A	1.10263	11.268	19.8068	1.38815e-13	9.88584e-12	21.2888
11719562_at	6659	SOX4	SRY-box 4	1.10249	10.8736	9.2368	3.25576e-08	4.06621e-07	8.47461
11754125_x_at	23406	COTL1	coactosin like F-actin binding protein 1	1.10239	7.13643	10.8914	2.63134e-09	4.54266e-08	11.0887
11746815_a_at	10165	SLC25A13	solute carrier family 25 member 13	1.10178	6.872	10.6351	3.81166e-09	6.27187e-08	10.7035
11743068_at	6478	SIAH2	siah E3 ubiquitin protein ligase 2	1.10153	9.60338	15.4298	9.40385e-12	3.47366e-10	16.938
11759014_at	23528	ZNF281	zinc finger protein 281	1.10021	9.46183	14.1116	4.11896e-11	1.23932e-09	15.4069
11719276_at	63875	MRPL17	mitochondrial ribosomal protein L17	1.09827	6.88783	11.2212	1.64893e-09	3.03059e-08	11.5745
11717710_a_at	51537	MTFP1	mitochondrial fission process 1	1.09757	7.21483	14.7738	1.93375e-11	6.4452e-10	16.191
11752099_s_at	27086	FOXP1	forkhead box P1	1.09756	7.11242	9.68586	1.59677e-08	2.2076e-07	9.21473
11747300_a_at	5218	CDK14	cyclin dependent kinase 14	1.0972	6.60846	12.8135	1.98592e-10	4.81828e-09	13.7739
11748467_a_at	5832	ALDH18A1	aldehyde dehydrogenase 18 family member A1	1.09711	8.94071	10.9353	2.4708e-09	4.2985e-08	11.1541
11731595_x_at	10254	STAM2	signal transducing adaptor molecule 2	1.09707	8.28323	10.6709	3.6181e-09	5.99324e-08	10.7577
11747372_a_at	55638	SYBU	syntabulin	1.09678	8.10683	15.38	9.92266e-12	3.62719e-10	16.8824
11759424_at	308	ANXA5	annexin A5	1.09665	8.86656	13.2665	1.13058e-10	2.94719e-09	14.359
11724060_at	9895	TECPR2	tectonin beta-propeller repeat containing 2	1.09583	5.5002	10.7867	3.05901e-09	5.16919e-08	10.9321
11730862_at	55917	CTTNBP2NL	CTTNBP2 N-terminal like	1.09544	7.59192	16.2325	4.03194e-12	1.6798e-10	17.8146
11728873_s_at	221662	RBM24	RNA binding motif protein 24	1.09499	8.18913	16.0029	5.11763e-12	2.07791e-10	17.5679
11737303_a_at	8310	ACOX3	acyl-CoA oxidase 3, pristanoyl	1.09462	8.38927	14.4133	2.908e-11	9.13161e-10	15.768
11715451_a_at	1284	COL4A2	collagen type IV alpha 2 chain	1.0946	11.2535	9.86265	1.21384e-08	1.74496e-07	9.49964
11758777_x_at	114814	GNRHR2	gonadotropin releasing hormone receptor 2 (pseudogene)	1.09405	6.18709	7.50114	6.44582e-07	5.70829e-06	5.3781
11758777_x_at	9939	RBM8A	RNA binding motif protein 8A	1.09405	6.18709	7.50114	6.44582e-07	5.70829e-06	5.3781
11751308_a_at	221662	RBM24	RNA binding motif protein 24	1.09387	6.27571	10.5986	4.02072e-09	6.56783e-08	10.648
11718180_s_at	10979	FERMT2	fermitin family member 2	1.09343	9.44418	12.4052	3.34664e-10	7.65286e-09	13.2318
11754544_s_at	79844	ZDHHC11	zinc finger DHHC-type containing 11	1.09318	3.87442	7.38651	7.95953e-07	6.86575e-06	5.15979
11754544_s_at	653082	ZDHHC11B	zinc finger DHHC-type containing 11B	1.09318	3.87442	7.38651	7.95953e-07	6.86575e-06	5.15979
11743197_at	7099	TLR4	toll like receptor 4	1.09309	5.8209	10.8067	2.97181e-09	5.04729e-08	10.9622
11717413_a_at	55062	WIPI1	WD repeat domain, phosphoinositide interacting 1	1.09301	10.452	18.3359	5.16576e-13	2.94901e-11	19.9364
11749527_a_at	10631	POSTN	periostin	1.0925	7.2017	9.62368	1.75989e-08	2.40358e-07	9.11367
11747072_s_at	84617	TUBB6	tubulin beta 6 class V	1.09213	11.6379	17.6008	1.03297e-12	5.32017e-11	19.2217
11743067_at	6478	SIAH2	siah E3 ubiquitin protein ligase 2	1.09188	7.59474	11.4295	1.23401e-09	2.35456e-08	11.8758
11737982_a_at	64754	SMYD3	SET and MYND domain containing 3	1.09171	9.21916	11.1851	1.7345e-09	3.1632e-08	11.5219
11759289_at	10000	AKT3	AKT serine/threonine kinase 3	1.08991	6.7178	11.0551	2.08357e-09	3.71894e-08	11.3313
11725779_a_at	8618	CADPS	calcium dependent secretion activator	1.08935	5.38002	7.583	5.55035e-07	5.00573e-06	5.53295
11718936_s_at	23531	MMD	monocyte to macrophage differentiation associated	1.089	8.08894	11.6431	9.20592e-10	1.83212e-08	12.1803
11719828_x_at	25797	QPCT	glutaminyl-peptide cyclotransferase	1.08753	6.80236	9.90101	1.14425e-08	1.65647e-07	9.56099
11763172_at	5238	PGM3	phosphoglucomutase 3	1.08702	6.60342	5.59922	2.68304e-05	0.000156676	1.53486
11717721_s_at	6480	ST6GAL1	ST6 beta-galactoside alpha-2,6-sialyltransferase 1	1.08662	5.96811	9.06403	4.30942e-08	5.19972e-07	8.18343
11725976_a_at	29062	WDR91	WD repeat domain 91	1.08645	7.02007	14.5922	2.37241e-11	7.65466e-10	15.9791
11718067_at	4643	MYO1E	myosin IE	1.0861	5.89075	13.1753	1.26468e-10	3.24532e-09	14.2426
11757745_s_at	3480	IGF1R	insulin like growth factor 1 receptor	1.08492	8.33064	8.93754	5.30335e-08	6.23341e-07	7.96794
11721208_at	126917	IFFO2	intermediate filament family orphan 2	1.08403	6.72487	13.8922	5.32641e-11	1.5417e-09	15.1402
11728612_at	11174	ADAMTS6	ADAM metallopeptidase with thrombospondin type 1 motif 6	1.08329	8.37524	14.8071	1.86309e-11	6.25176e-10	16.2296
11757735_s_at	4189	DNAJB9	DnaJ heat shock protein family (Hsp40) member B9	1.08268	10.6581	16.305	3.74218e-12	1.56965e-10	17.8917
11720414_a_at	157922	CAMSAP1	calmodulin regulated spectrin associated protein 1	1.08229	7.55727	13.2943	1.09273e-10	2.86011e-09	14.3943
11726042_a_at	9262	STK17B	serine/threonine kinase 17b	1.08222	5.96796	13.2663	1.13076e-10	2.94719e-09	14.3588
11758525_s_at	6659	SOX4	SRY-box 4	1.08147	11.6295	14.6989	2.10322e-11	6.90769e-10	16.1039
11748596_a_at	11275	KLHL2	kelch like family member 2	1.08126	7.06526	16.8338	2.18964e-12	9.97939e-11	18.4458
11719262_a_at	6525	SMTN	smoothelin	1.08126	8.1905	13.4862	8.65099e-11	2.34491e-09	14.6368
11718210_s_at	5831	PYCR1	pyrroline-5-carboxylate reductase 1	1.08089	9.11477	11.9698	5.92906e-10	1.25678e-08	12.6375
11743682_s_at	7071	KLF10	Kruppel like factor 10	1.08081	10.1467	10.5697	4.19398e-09	6.81936e-08	10.6041
11733472_a_at	114784	CSMD2	CUB and Sushi multiple domains 2	1.08058	5.85564	6.68151	3.02888e-06	2.25843e-05	3.77871
11759336_at	645369	TMEM200C	transmembrane protein 200C	1.08023	5.13402	8.27703	1.61839e-07	1.68495e-06	6.81015
11739462_a_at	7046	TGFBR1	transforming growth factor beta receptor 1	1.08022	4.71714	11.1852	1.73417e-09	3.1632e-08	11.5221
11728332_a_at	79047	KCTD15	potassium channel tetramerization domain containing 15	1.07902	6.57776	9.3597	2.67281e-08	3.43612e-07	8.67954
11743789_a_at	10818	FRS2	fibroblast growth factor receptor substrate 2	1.0783	7.71247	12.5581	2.7479e-10	6.41241e-09	13.4366
11749085_a_at	775	CACNA1C	calcium voltage-gated channel subunit alpha1 C	1.07786	7.41452	12.4043	3.3505e-10	7.65286e-09	13.2306
11750395_a_at	2736	GLI2	GLI family zinc finger 2	1.07763	5.40208	8.62522	8.92728e-08	9.95244e-07	7.42736
11736768_a_at	85015	USP45	ubiquitin specific peptidase 45	1.07526	5.29495	10.6815	3.56257e-09	5.90916e-08	10.7737
11725069_s_at	79960	JADE1	jade family PHD finger 1	1.07503	10.3609	16.3513	3.5683e-12	1.5121e-10	17.9409
11758775_at	58477	SRPRB	SRP receptor beta subunit	1.0748	7.38483	11.5732	1.01277e-09	1.98758e-08	12.0811
11763174_at	5238	PGM3	phosphoglucomutase 3	1.07453	8.11461	11.1885	1.72627e-09	3.15167e-08	11.5268
11719143_x_at	51141	INSIG2	insulin induced gene 2	1.0736	8.6848	16.5511	2.91044e-12	1.26473e-10	18.1517
11717052_at	6745	SSR1	signal sequence receptor subunit 1	1.07329	9.46126	17.703	9.36676e-13	4.9059e-11	19.3227
11736556_s_at	144195	SLC2A14	solute carrier family 2 member 14	1.07298	7.50844	11.0702	2.03943e-09	3.65202e-08	11.3536
11736556_s_at	6515	SLC2A3	solute carrier family 2 member 3	1.07298	7.50844	11.0702	2.03943e-09	3.65202e-08	11.3536
11731405_s_at	9550	ATP6V1G1	ATPase H+ transporting V1 subunit G1	1.0718	6.86789	11.14	1.84802e-09	3.3419e-08	11.456
11718075_at	3566	IL4R	interleukin 4 receptor	1.07179	6.96338	9.83531	1.26613e-08	1.8071e-07	9.45581
11755847_a_at	23541	SEC14L2	SEC14 like lipid binding 2	1.07115	6.33753	10.9613	2.381e-09	4.17053e-08	11.1926
11725859_at	320	APBA1	amyloid beta precursor protein binding family A member 1	1.07076	5.52643	13.0453	1.48545e-10	3.73211e-09	14.0755
11725859_at	101929802	LOC101929802	uncharacterized LOC101929802	1.07076	5.52643	13.0453	1.48545e-10	3.73211e-09	14.0755
11721919_x_at	23400	ATP13A2	ATPase 13A2	1.07071	8.48962	8.85045	6.12489e-08	7.11289e-07	7.81841
11730096_a_at	597	BCL2A1	BCL2 related protein A1	1.0705	3.8842	7.04186	1.51693e-06	1.22082e-05	4.49285
11719827_a_at	25797	QPCT	glutaminyl-peptide cyclotransferase	1.07047	7.51644	12.0249	5.50985e-10	1.18107e-08	12.7137
11740964_a_at	441024	MTHFD2L	methylenetetrahydrofolate dehydrogenase (NADP+ dependent) 2-like	1.07039	5.68205	10.1573	7.74511e-09	1.17446e-07	9.96658
11755876_a_at	7866	IFRD2	interferon related developmental regulator 2	1.07034	7.96463	10.4246	5.19376e-09	8.2261e-08	10.3819
11723580_at	221710	SMIM13	small integral membrane protein 13	1.06946	9.58985	16.7094	2.48056e-12	1.10825e-10	18.3169
11717878_x_at	8500	PPFIA1	PTPRF interacting protein alpha 1	1.06841	10.3404	14.7971	1.88384e-11	6.30858e-10	16.2181
11746588_a_at	219	ALDH1B1	aldehyde dehydrogenase 1 family member B1	1.06791	7.77301	10.0999	8.44706e-09	1.26847e-07	9.87641
11730863_at	55917	CTTNBP2NL	CTTNBP2 N-terminal like	1.06695	7.16935	10.7392	3.27626e-09	5.49689e-08	10.8608
11730551_a_at	6769	STAC	SH3 and cysteine rich domain	1.06609	6.78869	7.09207	1.37952e-06	1.12117e-05	4.591
11722937_s_at	151963	MB21D2	Mab-21 domain containing 2	1.06605	7.47799	16.788	2.29223e-12	1.03234e-10	18.3985
11729920_at	80127	BBOF1	basal body orientation factor 1	1.06604	7.43393	12.5621	2.73392e-10	6.38883e-09	13.4419
11745205_s_at	7163	TPD52	tumor protein D52	1.06504	3.45485	7.7087	4.41919e-07	4.08227e-06	5.76897
11723875_a_at	54868	TMEM104	transmembrane protein 104	1.06495	7.60238	12.4938	2.98485e-10	6.90029e-09	13.3507
11753131_x_at	4071	TM4SF1	transmembrane 4 L six family member 1	1.0646	8.9705	11.5997	9.76724e-10	1.92909e-08	12.1188
11724414_a_at	7552	ZNF711	zinc finger protein 711	1.06408	5.46422	9.7738	1.39256e-08	1.96367e-07	9.35691
11746441_a_at	7046	TGFBR1	transforming growth factor beta receptor 1	1.06403	5.58853	8.43201	1.23955e-07	1.32882e-06	7.08678
11744005_at	7262	PHLDA2	pleckstrin homology like domain family A member 2	1.06378	8.73211	10.2131	7.12058e-09	1.09011e-07	10.054
11728761_a_at	861	RUNX1	runt related transcription factor 1	1.06313	10.4117	9.83509	1.26654e-08	1.8071e-07	9.45547
11728761_a_at	100506403	LOC100506403	uncharacterized LOC100506403	1.06313	10.4117	9.83509	1.26654e-08	1.8071e-07	9.45547
11728280_a_at	79663	HSPBAP1	HSPB1 associated protein 1	1.06279	5.5751	7.87478	3.28066e-07	3.14013e-06	6.0776
11718284_x_at	1978	EIF4EBP1	eukaryotic translation initiation factor 4E binding protein 1	1.06266	11.009	13.9391	5.04055e-11	1.46927e-09	15.1974
11721430_a_at	55638	SYBU	syntabulin	1.06122	9.62751	15.4276	9.42607e-12	3.47415e-10	16.9356
11739371_a_at	1371	CPOX	coproporphyrinogen oxidase	1.06088	7.72369	15.4982	8.73566e-12	3.2713e-10	17.0143
11730216_x_at	1465	CSRP1	cysteine and glycine rich protein 1	1.06035	11.8197	12.6622	2.40572e-10	5.71084e-09	13.5747
11763226_x_at	3576	CXCL8	C-X-C motif chemokine ligand 8	1.05994	6.77952	4.52861	0.0002661	0.0012071	-0.803192
11725073_s_at	79960	JADE1	jade family PHD finger 1	1.05991	10.3497	17.1882	1.54166e-12	7.48081e-11	18.8083
11727547_s_at	5932	RBBP8	RB binding protein 8, endonuclease	1.05991	9.46792	15.064	1.40093e-11	4.88487e-10	16.5251
11737042_s_at	90102	PHLDB2	pleckstrin homology like domain family B member 2	1.05921	7.67012	7.91896	3.03256e-07	2.93047e-06	6.15909
11728362_s_at	54813	KLHL28	kelch like family member 28	1.05834	7.2441	6.84904	2.19134e-06	1.69443e-05	4.11285
11739608_a_at	390980	ZNF805	zinc finger protein 805	1.05822	6.25978	14.1527	3.92653e-11	1.18792e-09	15.4565
11729395_s_at	143279	HECTD2	HECT domain E3 ubiquitin protein ligase 2	1.05811	9.61146	9.48685	2.18334e-08	2.89329e-07	8.88967
11751719_a_at	56895	AGPAT4	1-acylglycerol-3-phosphate O-acyltransferase 4	1.05807	5.63507	7.72495	4.2915e-07	3.9814e-06	5.79934
11764150_s_at	23528	ZNF281	zinc finger protein 281	1.05739	10.2833	16.0029	5.11762e-12	2.07791e-10	17.5679
11743080_at	55212	BBS7	Bardet-Biedl syndrome 7	1.05711	8.30572	16.1798	4.25756e-12	1.76216e-10	17.7583
11742905_a_at	64215	DNAJC1	DnaJ heat shock protein family (Hsp40) member C1	1.05657	9.46308	11.8174	7.27148e-10	1.50147e-08	12.4254
11723218_s_at	11321	GPN1	GPN-loop GTPase 1	1.05592	9.26686	14.0326	4.5169e-11	1.33791e-09	15.3112
11753130_at	4071	TM4SF1	transmembrane 4 L six family member 1	1.05548	8.97426	13.315	1.06538e-10	2.79592e-09	14.4206
11757044_x_at	29923	HILPDA	hypoxia inducible lipid droplet associated	1.05476	7.27949	10.1005	8.43964e-09	1.26774e-07	9.87733
11728759_a_at	51535	PPHLN1	periphilin 1	1.05354	7.09411	10.3467	5.83101e-09	9.13021e-08	10.2616
11757579_s_at	23429	RYBP	RING1 and YY1 binding protein	1.05304	10.0908	17.4964	1.14223e-12	5.79249e-11	19.118
11745801_s_at	10487	CAP1	adenylate cyclase associated protein 1	1.05271	11.0824	14.7676	1.94708e-11	6.47654e-10	16.1839
11727754_a_at	5321	PLA2G4A	phospholipase A2 group IVA	1.05252	5.36135	8.70212	7.84414e-08	8.85597e-07	7.5616
11719727_a_at	140885	SIRPA	signal regulatory protein alpha	1.05237	8.22242	13.0578	1.46267e-10	3.68047e-09	14.0915
11759693_at	219790	RTKN2	rhotekin 2	1.05204	5.05352	8.71052	7.7345e-08	8.75015e-07	7.57621
11729733_a_at	23528	ZNF281	zinc finger protein 281	1.05185	9.40906	12.4943	2.98289e-10	6.89898e-09	13.3513
11758499_s_at	51514	DTL	denticleless E3 ubiquitin protein ligase homolog	1.0517	5.26413	7.03188	1.54588e-06	1.24291e-05	4.47331
11742452_s_at	728239	MAGED4	MAGE family member D4	1.05102	8.38484	12.8191	1.97185e-10	4.78649e-09	13.7813
11742452_s_at	81557	MAGED4B	MAGE family member D4B	1.05102	8.38484	12.8191	1.97185e-10	4.78649e-09	13.7813
11759716_x_at	339044	PKD1P1	polycystin 1, transient receptor potential channel interacting pseudogene 1	1.05096	7.61573	9.23759	3.25164e-08	4.06209e-07	8.47593
11759716_x_at	100288332	NPIPA5	nuclear pore complex interacting protein family member A5	1.05096	7.61573	9.23759	3.25164e-08	4.06209e-07	8.47593
11759716_x_at	101059938	NPIPA7	nuclear pore complex interacting protein family member A7	1.05096	7.61573	9.23759	3.25164e-08	4.06209e-07	8.47593
11759716_x_at	101059953	NPIPA8	nuclear pore complex interacting protein family member A8	1.05096	7.61573	9.23759	3.25164e-08	4.06209e-07	8.47593
11725765_a_at	1301	COL11A1	collagen type XI alpha 1 chain	1.05076	7.0118	8.98648	4.89302e-08	5.81604e-07	8.05155
11726139_at	66036	MTMR9	myotubularin related protein 9	1.05043	8.24324	15.1466	1.27937e-11	4.54251e-10	16.6191
11716195_a_at	3397	ID1	inhibitor of DNA binding 1, HLH protein	1.04979	8.91996	11.8536	6.92615e-10	1.44098e-08	12.476
11717693_at	1054	CEBPG	CCAAT/enhancer binding protein gamma	1.04838	9.42101	16.2094	4.1296e-12	1.71472e-10	17.7898
11719249_at	4084	MXD1	MAX dimerization protein 1	1.04818	7.97038	10.3026	6.22688e-09	9.68175e-08	10.1933
11733039_a_at	285381	DPH3	diphthamide biosynthesis 3	1.04816	6.50918	11.2885	1.50076e-09	2.79354e-08	11.6723
11726333_s_at	51176	LEF1	lymphoid enhancer binding factor 1	1.04807	5.60773	8.00168	2.61917e-07	2.57777e-06	6.31098
11722407_a_at	79094	CHAC1	ChaC glutathione specific gamma-glutamylcyclotransferase 1	1.04629	9.20102	5.72387	2.07097e-05	0.000124775	1.80035
11763624_x_at	4616	GADD45B	growth arrest and DNA damage inducible beta	1.04597	8.8212	7.17152	1.18788e-06	9.83431e-06	4.74562
11755100_a_at	1307	COL16A1	collagen type XVI alpha 1 chain	1.04562	9.95081	13.4274	9.28987e-11	2.4908e-09	14.5628
11746020_a_at	80745	THUMPD2	THUMP domain containing 2	1.04555	8.2257	13.6614	7.0075e-11	1.94472e-09	14.8555
11732316_a_at	6444	SGCD	sarcoglycan delta	1.04473	8.53687	13.36	1.00841e-10	2.6662e-09	14.4777
11741122_a_at	116372	LYPD1	LY6/PLAUR domain containing 1	1.04468	6.40234	7.39704	7.80609e-07	6.74922e-06	5.17993
11736447_at	7112	TMPO	thymopoietin	1.04458	6.84484	13.343	1.02955e-10	2.71196e-09	14.4561
11747893_a_at	56895	AGPAT4	1-acylglycerol-3-phosphate O-acyltransferase 4	1.04378	5.91396	7.82372	3.59391e-07	3.39791e-06	5.98311
11734125_a_at	10392	NOD1	nucleotide binding oligomerization domain containing 1	1.04374	5.9425	9.63709	1.72329e-08	2.35619e-07	9.1355
11747559_a_at	23024	PDZRN3	PDZ domain containing ring finger 3	1.04367	9.171	14.008	4.64859e-11	1.36791e-09	15.2814
11725556_at	51450	PRRX2	paired related homeobox 2	1.04355	7.76979	9.5745	1.90123e-08	2.57318e-07	9.03341
11759482_at	25937	WWTR1	WW domain containing transcription regulator 1	1.04298	9.4617	10.418	5.24472e-09	8.29884e-08	10.3718
11729026_a_at	649	BMP1	bone morphogenetic protein 1	1.04287	7.18135	12.5729	2.69639e-10	6.31006e-09	13.4562
11754134_a_at	27295	PDLIM3	PDZ and LIM domain 3	1.04244	6.4616	10.3596	5.72005e-09	8.97635e-08	10.2816
11717377_s_at	58477	SRPRB	SRP receptor beta subunit	1.0424	10.3846	16.334	3.63219e-12	1.53392e-10	17.9226
11757680_a_at	6509	SLC1A4	solute carrier family 1 member 4	1.04234	7.97189	11.2445	1.59593e-09	2.94302e-08	11.6084
11716196_x_at	3397	ID1	inhibitor of DNA binding 1, HLH protein	1.04181	9.67597	10.8382	2.84018e-09	4.85745e-08	11.0093
11721431_a_at	55638	SYBU	syntabulin	1.04176	6.67787	11.5615	1.02911e-09	2.01326e-08	12.0645
11756471_a_at	84879	MFSD2A	major facilitator superfamily domain containing 2A	1.04152	5.38784	8.4355	1.23216e-07	1.32262e-06	7.09299
11752258_a_at	2182	ACSL4	acyl-CoA synthetase long-chain family member 4	1.04107	4.09161	7.69588	4.52268e-07	4.16465e-06	5.74499
11724398_a_at	51458	RHCG	Rh family C glycoprotein	1.03975	5.97412	9.97	1.02941e-08	1.51144e-07	9.6709
11742868_at	1004	CDH6	cadherin 6	1.03888	7.98556	15.3716	1.00135e-11	3.64962e-10	16.873
11749719_a_at	203197	TMEM268	transmembrane protein 268	1.03885	5.00913	11.3946	1.29506e-09	2.45872e-08	11.8256
11733169_at	200933	FBXO45	F-box protein 45	1.03759	5.12029	9.11596	3.95968e-08	4.81889e-07	8.27133
11730754_s_at	55326	AGPAT5	1-acylglycerol-3-phosphate O-acyltransferase 5	1.03698	7.31431	10.4054	5.34371e-09	8.43658e-08	10.3523
11755106_a_at	27295	PDLIM3	PDZ and LIM domain 3	1.03641	6.6001	8.41182	1.28315e-07	1.36903e-06	7.05092
11741922_at	353140	LCE2C	late cornified envelope 2C	1.03621	3.44834	7.57669	5.61458e-07	5.05905e-06	5.52104
11757895_s_at	56995	TULP4	tubby like protein 4	1.03614	9.10465	14.5338	2.53459e-11	8.1092e-10	15.9105
11722592_at	55973	BCAP29	B-cell receptor associated protein 29	1.03508	5.58664	11.5563	1.03656e-09	2.02621e-08	12.057
11718161_at	51621	KLF13	Kruppel like factor 13	1.03453	6.41374	7.56859	5.69803e-07	5.11606e-06	5.50576
11727478_a_at	57085	AGTRAP	angiotensin II receptor associated protein	1.03409	9.24608	13.0188	1.53531e-10	3.83789e-09	14.0412
11734126_a_at	10392	NOD1	nucleotide binding oligomerization domain containing 1	1.03378	6.41116	11.7553	7.90606e-10	1.61299e-08	12.3385
11717385_a_at	4495	MT1G	metallothionein 1G	1.03375	8.45471	10.0325	9.35719e-09	1.38746e-07	9.77007
11725482_a_at	4148	MATN3	matrilin 3	1.03323	7.29676	11.3292	1.41798e-09	2.66046e-08	11.7313
11717186_a_at	4209	MEF2D	myocyte enhancer factor 2D	1.03291	9.5208	16.8274	2.20367e-12	1.00065e-10	18.4392
11744952_at	79160	LINC01711	long intergenic non-protein coding RNA 1711	1.03271	5.90417	9.14896	3.7529e-08	4.60232e-07	8.32703
11754469_a_at	79364	ZXDC	ZXD family zinc finger C	1.0322	7.53908	14.2007	3.71391e-11	1.1319e-09	15.5143
11715270_s_at	8609	KLF7	Kruppel like factor 7	1.03199	6.71467	11.7043	8.47187e-10	1.70453e-08	12.2667
11721706_at	57678	GPAM	glycerol-3-phosphate acyltransferase, mitochondrial	1.0318	8.20874	10.0532	9.06698e-09	1.34887e-07	9.80281
11752219_a_at	1004	CDH6	cadherin 6	1.03166	6.90354	7.66938	4.74467e-07	4.34569e-06	5.69536
11733707_x_at	1301	COL11A1	collagen type XI alpha 1 chain	1.03163	7.46556	10.6425	3.77097e-09	6.21526e-08	10.7146
11747348_a_at	29968	PSAT1	phosphoserine aminotransferase 1	1.03089	10.2743	10.1237	8.14803e-09	1.22878e-07	9.91387
11721511_at	116150	NUS1	NUS1 dehydrodolichyl diphosphate synthase subunit	1.03087	6.99948	11.8423	7.03217e-10	1.45875e-08	12.4602
11742287_a_at	79094	CHAC1	ChaC glutathione specific gamma-glutamylcyclotransferase 1	1.03041	6.35874	10.1518	7.80911e-09	1.18272e-07	9.95803
11747548_a_at	8301	PICALM	phosphatidylinositol binding clathrin assembly protein	1.0298	7.26643	5.59921	2.68307e-05	0.000156676	1.53485
11720849_a_at	51715	RAB23	RAB23, member RAS oncogene family	1.02908	9.21448	6.22409	7.47314e-06	5.0565e-05	2.84787
11724746_at	25978	CHMP2B	charged multivesicular body protein 2B	1.02838	9.02593	16.1314	4.47653e-12	1.84178e-10	17.7064
11740384_a_at	8844	KSR1	kinase suppressor of ras 1	1.02828	4.78705	9.90656	1.13453e-08	1.64336e-07	9.56986
11727390_a_at	261729	STEAP2	STEAP2 metalloreductase	1.02792	7.07822	9.46755	2.25114e-08	2.97359e-07	8.8579
11756551_a_at	54813	KLHL28	kelch like family member 28	1.02628	7.81099	8.11768	2.13581e-07	2.15475e-06	6.52248
11737962_a_at	26053	AUTS2	AUTS2, activator of transcription and developmental regulator	1.02428	8.56811	14.7705	1.94086e-11	6.46454e-10	16.1872
11717538_a_at	23429	RYBP	RING1 and YY1 binding protein	1.02411	9.29184	11.0752	2.02519e-09	3.62782e-08	11.3608
11752664_a_at	53637	S1PR5	sphingosine-1-phosphate receptor 5	1.02372	4.29769	6.70488	2.89454e-06	2.16937e-05	3.82553
11717378_at	58477	SRPRB	SRP receptor beta subunit	1.02337	9.78512	15.7472	6.69754e-12	2.59996e-10	17.2894
11751237_a_at	11221	DUSP10	dual specificity phosphatase 10	1.02316	6.50172	12.3282	3.69831e-10	8.32414e-09	13.128
11715751_a_at	1809	DPYSL3	dihydropyrimidinase like 3	1.0221	10.5649	13.9058	5.24208e-11	1.51907e-09	15.1567
11737271_a_at	390980	ZNF805	zinc finger protein 805	1.02176	6.75039	14.2998	3.31246e-11	1.02213e-09	15.6329
11717764_x_at	11343	MGLL	monoglyceride lipase	1.02163	9.68665	10.056	9.0292e-09	1.34487e-07	9.80715
11763860_s_at	NA	NA	NA	1.02131	5.55857	7.85271	3.41238e-07	3.24987e-06	6.03681
11746592_s_at	283970	PDXDC2P-NPIPB14P	nuclear pore complex-interacting protein	1.02124	4.12901	7.43437	7.28687e-07	6.35195e-06	5.25116
11746592_s_at	9284	NPIPA1	nuclear pore complex interacting protein family member A1	1.02124	4.12901	7.43437	7.28687e-07	6.35195e-06	5.25116
11746592_s_at	23117	NPIPB3	nuclear pore complex interacting protein family member B3	1.02124	4.12901	7.43437	7.28687e-07	6.35195e-06	5.25116
11746592_s_at	339044	PKD1P1	polycystin 1, transient receptor potential channel interacting pseudogene 1	1.02124	4.12901	7.43437	7.28687e-07	6.35195e-06	5.25116
11746592_s_at	440345	NPIPB4	nuclear pore complex interacting protein family member B4	1.02124	4.12901	7.43437	7.28687e-07	6.35195e-06	5.25116
11746592_s_at	642778	NPIPA3	nuclear pore complex interacting protein family member A3	1.02124	4.12901	7.43437	7.28687e-07	6.35195e-06	5.25116
11746592_s_at	642799	NPIPA2	nuclear pore complex interacting protein family member A2	1.02124	4.12901	7.43437	7.28687e-07	6.35195e-06	5.25116
11746592_s_at	728888	NPIPB11	nuclear pore complex interacting protein family member B11	1.02124	4.12901	7.43437	7.28687e-07	6.35195e-06	5.25116
11746592_s_at	100132247	NPIPB5	nuclear pore complex interacting protein family member B5	1.02124	4.12901	7.43437	7.28687e-07	6.35195e-06	5.25116
11746592_s_at	100288332	NPIPA5	nuclear pore complex interacting protein family member A5	1.02124	4.12901	7.43437	7.28687e-07	6.35195e-06	5.25116
11746592_s_at	101059938	NPIPA7	nuclear pore complex interacting protein family member A7	1.02124	4.12901	7.43437	7.28687e-07	6.35195e-06	5.25116
11746592_s_at	101059953	NPIPA8	nuclear pore complex interacting protein family member A8	1.02124	4.12901	7.43437	7.28687e-07	6.35195e-06	5.25116
11746592_s_at	102724993	LOC102724993	nuclear pore complex-interacting protein family member A7-like	1.02124	4.12901	7.43437	7.28687e-07	6.35195e-06	5.25116
11746592_s_at	105376752	LOC105376752	nuclear pore complex-interacting protein family member A5	1.02124	4.12901	7.43437	7.28687e-07	6.35195e-06	5.25116
11725766_x_at	1301	COL11A1	collagen type XI alpha 1 chain	1.01992	7.44233	8.95773	5.12989e-08	6.05398e-07	8.00247
11758338_s_at	83716	CRISPLD2	cysteine rich secretory protein LCCL domain containing 2	1.01962	5.22371	9.08189	4.18561e-08	5.06397e-07	8.2137
11750398_a_at	3356	HTR2A	5-hydroxytryptamine receptor 2A	1.01858	3.35464	9.34364	2.74232e-08	3.51362e-07	8.65287
11759634_s_at	55254	TMEM39A	transmembrane protein 39A	1.01704	7.36086	15.3514	1.02352e-11	3.71675e-10	16.8503
11754579_at	5069	PAPPA	pappalysin 1	1.01703	9.29243	8.96851	5.03975e-08	5.96466e-07	8.02087
11731643_s_at	7109	TRAPPC10	trafficking protein particle complex 10	1.01672	7.68959	14.2265	3.60458e-11	1.10197e-09	15.5453
11731643_s_at	102724200	LOC102724200	trafficking protein particle complex subunit 10-like	1.01672	7.68959	14.2265	3.60458e-11	1.10197e-09	15.5453
11750802_x_at	3985	LIMK2	LIM domain kinase 2	1.0161	4.40437	9.23426	3.26914e-08	4.07983e-07	8.47035
11759308_s_at	9223	MAGI1	membrane associated guanylate kinase, WW and PDZ domain containing 1	1.01596	7.2005	12.0108	5.61433e-10	1.19931e-08	12.6942
11728402_a_at	23545	ATP6V0A2	ATPase H+ transporting V0 subunit a2	1.01594	7.65122	10.6108	3.94936e-09	6.46407e-08	10.6666
11761642_a_at	7168	TPM1	tropomyosin 1 (alpha)	1.01593	5.26058	11.2508	1.58192e-09	2.92372e-08	11.6176
11755541_x_at	9818	NUP58	nucleoporin 58	1.01539	6.1265	6.29081	6.53933e-06	4.48412e-05	2.9853
11728427_at	121457	IKBIP	IKBKB interacting protein	1.01529	8.67564	11.6946	8.58367e-10	1.72422e-08	12.253
11742906_a_at	64215	DNAJC1	DnaJ heat shock protein family (Hsp40) member C1	1.01476	9.95166	15.8474	6.02468e-12	2.38102e-10	17.399
11725419_a_at	54947	LPCAT2	lysophosphatidylcholine acyltransferase 2	1.01444	8.76653	11.3696	1.34063e-09	2.53648e-08	11.7896
11746515_a_at	27115	PDE7B	phosphodiesterase 7B	1.01395	4.64471	6.61402	3.4545e-06	2.5368e-05	3.64305
11739688_a_at	83641	FAM107B	family with sequence similarity 107 member B	1.0127	5.594	11.4411	1.21445e-09	2.32441e-08	11.8924
11763248_x_at	1978	EIF4EBP1	eukaryotic translation initiation factor 4E binding protein 1	1.01224	10.1502	9.88113	1.17977e-08	1.70291e-07	9.52922
11740485_a_at	25	ABL1	ABL proto-oncogene 1, non-receptor tyrosine kinase	1.01216	9.27719	14.7014	2.09732e-11	6.89288e-10	16.1068
11733981_a_at	5163	PDK1	pyruvate dehydrogenase kinase 1	1.01153	7.96929	8.71138	7.7234e-08	8.74359e-07	7.5777
11759895_at	5101	PCDH9	protocadherin 9	1.01137	6.703	9.66066	1.66087e-08	2.28035e-07	9.17383
11725492_at	55647	RAB20	RAB20, member RAS oncogene family	1.01097	5.38215	9.43374	2.37528e-08	3.11594e-07	8.80213
11725735_a_at	4800	NFYA	nuclear transcription factor Y subunit alpha	1.00973	7.15209	11.6349	9.30952e-10	1.84902e-08	12.1687
11743350_a_at	84419	C15orf48	chromosome 15 open reading frame 48	1.00942	6.60206	9.9135	1.12251e-08	1.62737e-07	9.58093
11717830_a_at	1831	TSC22D3	TSC22 domain family member 3	1.00889	8.27807	11.0829	2.00333e-09	3.59257e-08	11.3721
11715477_at	7037	TFRC	transferrin receptor	1.00884	11.2779	13.6135	7.421e-11	2.04625e-09	14.796
11742991_a_at	29968	PSAT1	phosphoserine aminotransferase 1	1.00828	10.9173	12.256	4.0638e-10	9.02367e-09	13.0301
11757950_s_at	22856	CHSY1	chondroitin sulfate synthase 1	1.00757	10.0393	13.7774	6.10194e-11	1.72383e-09	14.9991
11734818_at	323	APBB2	amyloid beta precursor protein binding family B member 2	1.00756	9.41836	13.0887	1.40761e-10	3.55725e-09	14.1314
11756525_a_at	3422	IDI1	isopentenyl-diphosphate delta isomerase 1	1.00699	4.9709	7.81375	3.65864e-07	3.4512e-06	5.96462
11756525_a_at	55853	IDI2-AS1	IDI2 antisense RNA 1	1.00699	4.9709	7.81375	3.65864e-07	3.4512e-06	5.96462
11743807_a_at	8522	GAS7	growth arrest specific 7	1.00682	6.03961	10.8579	2.7608e-09	4.73643e-08	11.0388
11716299_a_at	3685	ITGAV	integrin subunit alpha V	1.00669	6.3099	8.60765	9.19604e-08	1.02145e-06	7.39658
11734096_a_at	66000	TMEM108	transmembrane protein 108	1.0066	4.22198	9.18138	3.56077e-08	4.40271e-07	8.38161
11761365_at	100131234	MIR181A1HG	MIR181A1 host gene	1.00609	5.62365	7.6837	4.62334e-07	4.25022e-06	5.72219
11757593_s_at	202018	TAPT1	transmembrane anterior posterior transformation 1	1.00605	7.19392	13.6716	6.92251e-11	1.92705e-09	14.8682
11717046_at	65998	C11orf95	chromosome 11 open reading frame 95	1.00539	8.67825	15.869	5.8891e-12	2.33746e-10	17.4226
11756156_s_at	7037	TFRC	transferrin receptor	1.0049	11.6919	17.5826	1.0512e-12	5.39162e-11	19.2037
11727222_at	7813	EVI5	ecotropic viral integration site 5	1.00415	8.81696	7.79919	3.75533e-07	3.53567e-06	5.93759
11728524_a_at	90853	SPOCD1	SPOC domain containing 1	1.00313	8.20852	8.43067	1.2424e-07	1.3313e-06	7.0844
11739609_a_at	390980	ZNF805	zinc finger protein 805	1.00304	8.31587	16.7585	2.36118e-12	1.06049e-10	18.3679
11733395_a_at	8500	PPFIA1	PTPRF interacting protein alpha 1	1.00275	8.23282	10.5738	4.16922e-09	6.78578e-08	10.6103
11719141_a_at	51141	INSIG2	insulin induced gene 2	1.0027	7.39262	13.7172	6.55587e-11	1.83324e-09	14.9247
11729184_s_at	79657	RPAP3	RNA polymerase II associated protein 3	1.00229	5.64082	12.0345	5.43985e-10	1.16911e-08	12.727
11743516_s_at	3918	LAMC2	laminin subunit gamma 2	1.0018	5.74652	10.3627	5.69356e-09	8.93761e-08	10.2864
11732280_a_at	27086	FOXP1	forkhead box P1	1.00163	9.90794	11.0253	2.17375e-09	3.8535e-08	11.2873
11721961_at	54542	RC3H2	ring finger and CCCH-type domains 2	1.00135	8.80829	9.55432	1.96261e-08	2.64757e-07	9.00039
11744843_s_at	5069	PAPPA	pappalysin 1	1.00124	10.3652	12.3381	3.65106e-10	8.24781e-09	13.1413
11749141_a_at	7188	TRAF5	TNF receptor associated factor 5	1.00124	6.42754	11.2008	1.69663e-09	3.10442e-08	11.5448
11719788_s_at	7280	TUBB2A	tubulin beta 2A class IIa	1.00105	10.9866	11.523	1.0849e-09	2.10659e-08	12.0096
11750783_a_at	2589	GALNT1	polypeptide N-acetylgalactosaminyltransferase 1	1.0008	8.97919	10.3725	5.61106e-09	8.81928e-08	10.3016
11739298_a_at	9208	LRRFIP1	LRR binding FLII interacting protein 1	1.00056	9.80803	9.87114	1.19806e-08	1.72629e-07	9.51324
11717054_a_at	6745	SSR1	signal sequence receptor subunit 1	1.00038	8.89845	12.727	2.21558e-10	5.30899e-09	13.6603
11742851_x_at	10653	SPINT2	serine peptidase inhibitor, Kunitz type 2	-1.00027	7.24549	-9.21737	3.35945e-08	4.18491e-07	8.44205
11754109_s_at	332	BIRC5	baculoviral IAP repeat containing 5	-1.00032	4.04758	-8.54123	1.02905e-07	1.13009e-06	7.27988
11734677_x_at	80760	ITIH5	inter-alpha-trypsin inhibitor heavy chain family member 5	-1.00069	5.42562	-8.45152	1.19889e-07	1.29223e-06	7.12139
11720263_a_at	4286	MITF	melanogenesis associated transcription factor	-1.00074	7.75132	-8.27065	1.63636e-07	1.70186e-06	6.7987
11733650_s_at	375190	FAM228B	family with sequence similarity 228 member B	-1.00086	7.51268	-11.5726	1.01368e-09	1.98858e-08	12.0802
11746529_x_at	8764	TNFRSF14	TNF receptor superfamily member 14	-1.00089	8.25621	-11.5684	1.01942e-09	1.99747e-08	12.0743
11734118_a_at	10384	BTN3A3	butyrophilin subfamily 3 member A3	-1.00104	7.01257	-15.0209	1.46909e-11	5.08123e-10	16.4759
11740934_a_at	51203	NUSAP1	nucleolar and spindle associated protein 1	-1.00112	4.60917	-4.38607	0.000363937	0.0015969	-1.11972
11758526_s_at	5649	RELN	reelin	-1.00153	6.35488	-11.2669	1.54671e-09	2.86935e-08	11.641
11718816_a_at	5333	PLCD1	phospholipase C delta 1	-1.00158	7.9856	-14.7083	2.08114e-11	6.84879e-10	16.1149
11732178_a_at	4629	MYH11	myosin heavy chain 11	-1.00204	6.0289	-6.06684	1.02599e-05	6.70384e-05	2.52178
11747745_a_at	3032	HADHB	hydroxyacyl-CoA dehydrogenase/3-ketoacyl-CoA thiolase/enoyl-CoA hydratase (trifunctional protein), beta subunit	-1.00222	10.0602	-10.5772	4.14845e-09	6.75642e-08	10.6155
11719218_at	9021	SOCS3	suppressor of cytokine signaling 3	-1.00279	6.88288	-11.4543	1.19253e-09	2.28761e-08	11.9113
11728435_a_at	27109	ATP5S	ATP synthase, H+ transporting, mitochondrial Fo complex subunit s (factor B)	-1.00343	7.02569	-12.6288	2.51049e-10	5.92262e-09	13.5305
11746295_a_at	55245	UQCC1	ubiquinol-cytochrome c reductase complex assembly factor 1	-1.00363	5.87686	-13.0216	1.52997e-10	3.83033e-09	14.0448
11718143_a_at	81691	LOC81691	exonuclease NEF-sp	-1.00392	5.02643	-7.4135	7.57261e-07	6.57325e-06	5.21135
11744039_a_at	51754	TMEM8B	transmembrane protein 8B	-1.00397	5.50137	-7.2045	1.11668e-06	9.3141e-06	4.80955
11724471_x_at	4257	MGST1	microsomal glutathione S-transferase 1	-1.00447	11.1694	-15.0624	1.40347e-11	4.88845e-10	16.5232
11744436_a_at	11113	CIT	citron rho-interacting serine/threonine kinase	-1.00452	5.57124	-7.57066	5.67665e-07	5.10383e-06	5.50965
11755997_a_at	219285	SAMD9L	sterile alpha motif domain containing 9 like	-1.00468	3.06971	-8.22303	1.77726e-07	1.82995e-06	6.71304
11746916_a_at	51375	SNX7	sorting nexin 7	-1.00477	8.69661	-12.6681	2.38772e-10	5.67629e-09	13.5825
11716554_a_at	3108	HLA-DMA	major histocompatibility complex, class II, DM alpha	-1.00526	6.22854	-8.32908	1.47924e-07	1.55216e-06	6.9034
11715684_a_at	5464	PPA1	pyrophosphatase (inorganic) 1	-1.00584	10.8963	-15.4506	9.19537e-12	3.41534e-10	16.9612
11753704_a_at	3925	STMN1	stathmin 1	-1.00637	8.00868	-9.33576	2.77712e-08	3.55268e-07	8.63978
11751628_a_at	55281	TMEM140	transmembrane protein 140	-1.00667	6.22826	-6.76005	2.60121e-06	1.97586e-05	3.93581
11720952_a_at	23142	DCUN1D4	defective in cullin neddylation 1 domain containing 4	-1.00669	8.05798	-16.9432	1.96344e-12	9.0993e-11	18.5585
11757605_s_at	54566	EPB41L4B	erythrocyte membrane protein band 4.1 like 4B	-1.00673	4.37455	-5.9001	1.44086e-05	9.0479e-05	2.17276
11741762_x_at	60686	C14orf93	chromosome 14 open reading frame 93	-1.00673	5.94259	-10.152	7.80765e-09	1.18272e-07	9.95822
11720277_a_at	169611	OLFML2A	olfactomedin like 2A	-1.00721	8.00434	-12.5805	2.6702e-10	6.25172e-09	13.4664
11717970_at	9917	FAM20B	FAM20B, glycosaminoglycan xylosylkinase	-1.00722	6.14982	-9.56973	1.91556e-08	2.59116e-07	9.0256
11729534_a_at	9577	BRE	brain and reproductive organ-expressed (TNFRSF1A modulator)	-1.00726	9.59959	-15.2563	1.13493e-11	4.0794e-10	16.7432
11753101_a_at	389558	FAM180A	family with sequence similarity 180 member A	-1.00745	5.24204	-12.2469	4.11207e-10	9.1186e-09	13.0178
11748004_a_at	9122	SLC16A4	solute carrier family 16 member 4	-1.00805	7.80669	-10.9832	2.30782e-09	4.06208e-08	11.225
11735117_at	8674	VAMP4	vesicle associated membrane protein 4	-1.0082	6.26955	-7.35832	8.38549e-07	7.20305e-06	5.10584
11751908_a_at	84460	ZMAT1	zinc finger matrin-type 1	-1.00836	4.35627	-8.76488	7.0622e-08	8.06515e-07	7.6706
11722371_x_at	10346	TRIM22	tripartite motif containing 22	-1.00847	8.88586	-15.6043	7.79765e-12	2.95517e-10	17.132
11746091_a_at	8491	MAP4K3	mitogen-activated protein kinase kinase kinase kinase 3	-1.00857	6.81037	-5.51236	3.21718e-05	0.000184341	1.34887
11717862_x_at	1958	EGR1	early growth response 1	-1.00865	5.47991	-8.66958	8.28475e-08	9.30038e-07	7.50488
11723246_s_at	6422	SFRP1	secreted frizzled related protein 1	-1.00867	10.7873	-13.0471	1.48224e-10	3.72593e-09	14.0777
11724118_a_at	219285	SAMD9L	sterile alpha motif domain containing 9 like	-1.00881	8.24878	-10.8276	2.88386e-09	4.92026e-08	10.9934
11741256_s_at	200316	APOBEC3F	apolipoprotein B mRNA editing enzyme catalytic subunit 3F	-1.00944	3.72044	-5.54556	3.00117e-05	0.000173289	1.42005
11746309_a_at	51296	SLC15A3	solute carrier family 15 member 3	-1.00952	6.66833	-10.682	3.55977e-09	5.9065e-08	10.7746
11758217_s_at	58489	ABHD17C	abhydrolase domain containing 17C	-1.00957	8.96482	-14.1446	3.96386e-11	1.19848e-09	15.4467
11722678_a_at	55240	STEAP3	STEAP3 metalloreductase	-1.00959	7.81415	-12.6355	2.48888e-10	5.88287e-09	13.5394
11747000_a_at	4048	LTA4H	leukotriene A4 hydrolase	-1.01011	9.89019	-14.2039	3.7003e-11	1.12844e-09	15.5181
11716914_a_at	57509	MTUS1	microtubule associated scaffold protein 1	-1.01038	6.10241	-12.955	1.66255e-10	4.10822e-09	13.9585
11721215_a_at	54664	TMEM106B	transmembrane protein 106B	-1.01061	7.80364	-5.18787	6.38862e-05	0.000339652	0.647438
11720967_a_at	29899	GPSM2	G-protein signaling modulator 2	-1.01079	6.28272	-9.76664	1.40813e-08	1.98337e-07	9.34536
11757371_x_at	51477	ISYNA1	inositol-3-phosphate synthase 1	-1.01097	5.43922	-10.2904	6.34113e-09	9.8387e-08	10.1744
11741761_a_at	60686	C14orf93	chromosome 14 open reading frame 93	-1.0111	3.90411	-7.87886	3.25685e-07	3.12278e-06	6.08515
11732868_at	10160	FARP1	FERM, ARH/RhoGEF and pleckstrin domain protein 1	-1.01155	4.73867	-10.608	3.96583e-09	6.48674e-08	10.6623
11741309_x_at	51765	STK26	serine/threonine kinase 26	-1.01196	6.19818	-9.03813	4.49581e-08	5.39443e-07	8.13946
11728490_a_at	84316	NAA38	N(alpha)-acetyltransferase 38, NatC auxiliary subunit	-1.01208	10.6769	-15.4406	9.29491e-12	3.44561e-10	16.9501
11743847_x_at	3075	CFH	complement factor H	-1.0126	8.97189	-11.2423	1.60076e-09	2.95082e-08	11.6053
11727765_at	54796	BNC2	basonuclin 2	-1.01277	7.37855	-9.17445	3.60096e-08	4.44462e-07	8.36995
11742401_a_at	11092	SPACA9	sperm acrosome associated 9	-1.01348	6.1645	-11.7799	7.64776e-10	1.56675e-08	12.373
11719691_x_at	57045	TWSG1	twisted gastrulation BMP signaling modulator 1	-1.01449	10.4647	-5.1716	6.61424e-05	0.000350131	0.612011
11719690_at	57045	TWSG1	twisted gastrulation BMP signaling modulator 1	-1.01453	10.2793	-5.16646	6.68729e-05	0.000353694	0.600802
11726220_at	284612	SYPL2	synaptophysin like 2	-1.01456	5.98296	-9.40379	2.49122e-08	3.2325e-07	8.75263
11757569_a_at	57446	NDRG3	NDRG family member 3	-1.01479	9.70456	-15.6918	7.10344e-12	2.72546e-10	17.2285
11739478_s_at	81846	SBF2	SET binding factor 2	-1.01484	8.90195	-7.00529	1.62587e-06	1.29732e-05	4.42117
11760407_x_at	219902	TMEM136	transmembrane protein 136	-1.01523	7.37617	-11.8227	7.21971e-10	1.49265e-08	12.4329
11720016_at	84952	CGNL1	cingulin like 1	-1.01539	4.81482	-10.4148	5.26983e-09	8.3359e-08	10.3668
11757700_a_at	54602	NDFIP2	Nedd4 family interacting protein 2	-1.01544	9.85516	-10.9397	2.45544e-09	4.27629e-08	11.1606
11756967_x_at	8801	SUCLG2	succinate-CoA ligase GDP-forming beta subunit	-1.01555	8.61744	-5.12192	7.35496e-05	0.000385384	0.503699
11730622_at	92126	DSEL	dermatan sulfate epimerase-like	-1.01573	7.02721	-11.6364	9.29082e-10	1.84604e-08	12.1708
11733000_at	3383	ICAM1	intercellular adhesion molecule 1	-1.01581	6.22734	-13.0807	1.42158e-10	3.58801e-09	14.1211
11722163_x_at	10769	PLK2	polo like kinase 2	-1.01646	7.45946	-9.55039	1.97481e-08	2.6604e-07	8.99396
11733972_at	54510	PCDH18	protocadherin 18	-1.01686	6.76271	-9.47418	2.22758e-08	2.94639e-07	8.86883
11716734_at	3659	IRF1	interferon regulatory factor 1	-1.01703	6.2935	-12.1997	4.37471e-10	9.64481e-09	12.9535
11743904_s_at	9124	PDLIM1	PDZ and LIM domain 1	-1.01735	9.76699	-13.0774	1.42743e-10	3.59912e-09	14.1169
11754404_a_at	54625	PARP14	poly(ADP-ribose) polymerase family member 14	-1.01747	7.10114	-8.5751	9.71631e-08	1.07322e-06	7.33947
11718926_a_at	84159	ARID5B	AT-rich interaction domain 5B	-1.01762	10.9498	-8.48038	1.14126e-07	1.23711e-06	7.1725
11743451_s_at	79071	ELOVL6	ELOVL fatty acid elongase 6	-1.01771	6.97232	-7.72729	4.27342e-07	3.9672e-06	5.80371
11742282_a_at	958	CD40	CD40 molecule	-1.01778	4.6001	-7.98165	2.71352e-07	2.65584e-06	6.2743
11732793_a_at	2070	EYA4	EYA transcriptional coactivator and phosphatase 4	-1.01792	7.78144	-15.1229	1.31315e-11	4.65241e-10	16.5921
11722143_at	9881	TRANK1	tetratricopeptide repeat and ankyrin repeat containing 1	-1.01792	6.65281	-8.02351	2.52017e-07	2.49422e-06	6.35092
11720798_at	51762	RAB8B	RAB8B, member RAS oncogene family	-1.018	9.41864	-10.7499	3.22597e-09	5.42539e-08	10.8769
11726008_x_at	283417	DPY19L2	dpy-19 like 2	-1.01839	4.52254	-5.92084	1.38099e-05	8.70615e-05	2.21636
11725964_a_at	858	CAV2	caveolin 2	-1.01864	11.5532	-9.88536	1.17211e-08	1.69347e-07	9.53599
11745231_a_at	285343	TCAIM	T-cell activation inhibitor, mitochondrial	-1.01866	8.01913	-11.9484	6.10077e-10	1.28686e-08	12.6079
11719602_a_at	26002	MOXD1	monooxygenase DBH like 1	-1.01898	7.73111	-9.01963	4.63404e-08	5.5388e-07	8.10802
11727579_s_at	1479	CSTF3	cleavage stimulation factor subunit 3	-1.01914	7.8373	-9.29764	2.95216e-08	3.74467e-07	8.57629
11727445_a_at	55026	TMEM255A	transmembrane protein 255A	-1.01935	2.85591	-8.53543	1.03922e-07	1.13923e-06	7.26968
11721744_a_at	22795	NID2	nidogen 2	-1.02139	9.71082	-15.0414	1.43635e-11	4.98894e-10	16.4992
11743850_at	5156	PDGFRA	platelet derived growth factor receptor alpha	-1.02149	11.2627	-16.595	2.78402e-12	1.2205e-10	18.1976
11745894_x_at	8764	TNFRSF14	TNF receptor superfamily member 14	-1.0217	5.53168	-11.8026	7.41744e-10	1.52778e-08	12.4048
11756856_a_at	113510	HELQ	helicase, POLQ-like	-1.02217	5.99397	-8.57398	9.73482e-08	1.07502e-06	7.33749
11742812_a_at	6197	RPS6KA3	ribosomal protein S6 kinase A3	-1.02238	8.12348	-17.3238	1.3503e-12	6.65005e-11	18.9452
11734815_a_at	83445	GSG1	germ cell associated 1	-1.02249	4.95578	-5.78888	1.81073e-05	0.000110754	1.93815
11718397_s_at	3725	JUN	Jun proto-oncogene, AP-1 transcription factor subunit	-1.02396	8.78351	-12.0293	5.47776e-10	1.17632e-08	12.7198
11724448_a_at	23268	DNMBP	dynamin binding protein	-1.02407	8.17116	-13.3592	1.0094e-10	2.66739e-09	14.4767
11723968_s_at	79717	PPCS	phosphopantothenoylcysteine synthetase	-1.02438	7.25186	-8.20231	1.84247e-07	1.8904e-06	6.67567
11734179_a_at	5737	PTGFR	prostaglandin F receptor	-1.02477	6.43301	-6.72155	2.80242e-06	2.10992e-05	3.85891
11747585_x_at	116328	C8orf34	chromosome 8 open reading frame 34	-1.02493	5.33466	-9.05742	4.35617e-08	5.24684e-07	8.17223
11720098_a_at	80321	CEP70	centrosomal protein 70	-1.02534	6.57159	-11.2948	1.48761e-09	2.77114e-08	11.6815
11715620_a_at	1410	CRYAB	crystallin alpha B	-1.02559	9.89686	-12.1255	4.82347e-10	1.05018e-08	12.852
11750190_x_at	960	CD44	CD44 molecule (Indian blood group)	-1.02625	10.6336	-8.93221	5.35017e-08	6.28099e-07	7.95881
11748730_x_at	8555	CDC14B	cell division cycle 14B	-1.02652	5.84286	-9.29463	2.96648e-08	3.75706e-07	8.57126
11730319_at	4982	TNFRSF11B	TNF receptor superfamily member 11b	-1.02688	11.0745	-10.2014	7.2467e-09	1.10634e-07	10.0357
11750836_a_at	114327	EFHC1	EF-hand domain containing 1	-1.02708	7.91226	-16.0283	4.9836e-12	2.0335e-10	17.5954
11722882_at	153222	CREBRF	CREB3 regulatory factor	-1.02709	8.73164	-6.448	4.7861e-06	3.40405e-05	3.30686
11720946_at	771	CA12	carbonic anhydrase 12	-1.02809	6.84555	-13.4424	9.12306e-11	2.45539e-09	14.5817
11749502_a_at	5649	RELN	reelin	-1.02839	4.05041	-10.2194	7.05331e-09	1.08149e-07	10.0638
11721996_a_at	54625	PARP14	poly(ADP-ribose) polymerase family member 14	-1.02896	7.53893	-8.93784	5.30069e-08	6.23177e-07	7.96846
11744581_a_at	10656	KHDRBS3	KH RNA binding domain containing, signal transduction associated 3	-1.02919	7.75687	-9.84681	1.24385e-08	1.78086e-07	9.47426
11722555_s_at	3033	HADH	hydroxyacyl-CoA dehydrogenase	-1.02936	8.7804	-14.0731	4.30803e-11	1.28837e-09	15.3603
11722369_x_at	10346	TRIM22	tripartite motif containing 22	-1.02965	9.36209	-11.9149	6.37943e-10	1.3402e-08	12.5615
11721423_a_at	51321	AMZ2	archaelysin family metallopeptidase 2	-1.02967	10.457	-12.5353	2.82942e-10	6.58403e-09	13.4062
11721308_at	22822	PHLDA1	pleckstrin homology like domain family A member 1	-1.03045	8.41368	-6.93141	1.87153e-06	1.47057e-05	4.27579
11755498_s_at	155066	ATP6V0E2	ATPase H+ transporting V0 subunit e2	-1.03156	7.98969	-12.2593	4.04619e-10	8.99263e-09	13.0346
11716933_a_at	151887	CCDC80	coiled-coil domain containing 80	-1.03159	9.46176	-15.3593	1.01483e-11	3.68788e-10	16.8591
11743337_at	403313	PLPP6	phospholipid phosphatase 6	-1.03276	7.09219	-12.5146	2.90594e-10	6.74622e-09	13.3785
11742973_at	38	ACAT1	acetyl-CoA acetyltransferase 1	-1.03314	10.2431	-17.4422	1.20363e-12	6.02974e-11	19.0639
11733196_a_at	57691	KIAA1586	KIAA1586	-1.035	6.0025	-8.67205	8.25032e-08	9.26383e-07	7.5092
11727565_a_at	10673	TNFSF13B	TNF superfamily member 13b	-1.03517	6.04383	-8.02307	2.52211e-07	2.49514e-06	6.35013
11730603_a_at	220965	FAM13C	family with sequence similarity 13 member C	-1.03598	6.84925	-6.63103	3.34174e-06	2.46497e-05	3.67729
11743450_a_at	79071	ELOVL6	ELOVL fatty acid elongase 6	-1.03637	4.15019	-6.8417	2.22248e-06	1.71743e-05	4.09828
11728705_at	26958	COPG2	coatomer protein complex subunit gamma 2	-1.03662	6.70748	-9.5269	2.04936e-08	2.74366e-07	8.95546
11727178_x_at	4524	MTHFR	methylenetetrahydrofolate reductase	-1.03668	7.06797	-10.2123	7.12917e-09	1.09109e-07	10.0527
11755337_a_at	5168	ENPP2	ectonucleotide pyrophosphatase/phosphodiesterase 2	-1.03715	7.192	-6.24442	7.17487e-06	4.87936e-05	2.8898
11718693_at	85025	TMEM60	transmembrane protein 60	-1.03725	8.17355	-14.3014	3.30636e-11	1.02089e-09	15.6348
11727766_s_at	54796	BNC2	basonuclin 2	-1.03772	7.17596	-10.1472	7.86424e-09	1.19034e-07	9.95071
11728653_at	3488	IGFBP5	insulin like growth factor binding protein 5	-1.0379	10.7577	-6.40066	5.25603e-06	3.69895e-05	3.21034
11751370_a_at	51762	RAB8B	RAB8B, member RAS oncogene family	-1.03832	5.56948	-11.9567	6.03362e-10	1.27621e-08	12.6194
11744783_a_at	6672	SP100	SP100 nuclear antigen	-1.03879	9.41455	-14.1546	3.91808e-11	1.18682e-09	15.4588
11737860_s_at	10801	SEPT9	septin 9	-1.03897	6.42427	-7.4354	7.27315e-07	6.3411e-06	5.25311
11740234_a_at	23522	KAT6B	lysine acetyltransferase 6B	-1.03923	7.38051	-9.13826	3.81869e-08	4.66797e-07	8.30898
11756293_a_at	55325	UFSP2	UFM1 specific peptidase 2	-1.04078	8.62997	-10.9535	2.40766e-09	4.21086e-08	11.181
11752318_a_at	10384	BTN3A3	butyrophilin subfamily 3 member A3	-1.041	7.41354	-14.9217	1.6397e-11	5.59319e-10	16.362
11716932_a_at	151887	CCDC80	coiled-coil domain containing 80	-1.0412	10.1757	-8.83252	6.30984e-08	7.29004e-07	7.78753
11760590_x_at	79627	OGFRL1	opioid growth factor receptor like 1	-1.04139	4.97174	-9.1536	3.72475e-08	4.5746e-07	8.33485
11754554_x_at	55268	ECHDC2	enoyl-CoA hydratase domain containing 2	-1.04266	7.46338	-12.2584	4.05056e-10	8.99832e-09	13.0335
11753485_a_at	27109	ATP5S	ATP synthase, H+ transporting, mitochondrial Fo complex subunit s (factor B)	-1.04281	6.7703	-8.95709	5.13526e-08	6.05888e-07	8.00138
11744554_at	54677	CROT	carnitine O-octanoyltransferase	-1.04292	4.45804	-7.07693	1.41954e-06	1.15067e-05	4.56144
11753499_a_at	81851	KRTAP1-1	keratin associated protein 1-1	-1.04307	3.05564	-7.09288	1.3774e-06	1.11964e-05	4.59258
11718427_s_at	84263	HSDL2	hydroxysteroid dehydrogenase like 2	-1.04335	7.38904	-13.8241	5.77332e-11	1.64787e-09	15.0566
11758048_s_at	7068	THRB	thyroid hormone receptor beta	-1.0435	6.02162	-6.79826	2.41625e-06	1.84841e-05	4.01196
11724965_at	5959	RDH5	retinol dehydrogenase 5	-1.04351	7.07627	-11.483	1.14629e-09	2.2059e-08	11.9524
11724965_at	100528022	BLOC1S1-RDH5	BLOC1S1-RDH5 readthrough	-1.04351	7.07627	-11.483	1.14629e-09	2.2059e-08	11.9524
11748124_a_at	1153	CIRBP	cold inducible RNA binding protein	-1.04366	5.52083	-14.0889	4.2292e-11	1.26786e-09	15.3795
11757336_s_at	22998	LIMCH1	LIM and calponin homology domains 1	-1.0442	9.0293	-10.3981	5.40164e-09	8.51718e-08	10.3411
11755082_a_at	162962	ZNF836	zinc finger protein 836	-1.04431	4.86363	-10.6332	3.82222e-09	6.28672e-08	10.7006
11718128_x_at	7083	TK1	thymidine kinase 1	-1.04433	6.99699	-10.3663	5.66329e-09	8.89573e-08	10.292
11736561_a_at	85480	TSLP	thymic stromal lymphopoietin	-1.0444	4.07429	-10.3426	5.86675e-09	9.17166e-08	10.2553
11756952_a_at	7086	TKT	transketolase	-1.04453	9.89332	-11.0261	2.17117e-09	3.8517e-08	11.2885
11754915_a_at	84317	CCDC115	coiled-coil domain containing 115	-1.0446	7.78125	-15.25	1.14274e-11	4.09855e-10	16.7361
11743846_s_at	3075	CFH	complement factor H	-1.0447	8.99135	-10.4198	5.23063e-09	8.27918e-08	10.3746
11743846_s_at	3078	CFHR1	complement factor H related 1	-1.0447	8.99135	-10.4198	5.23063e-09	8.27918e-08	10.3746
11716409_at	91461	PKDCC	protein kinase domain containing, cytoplasmic	-1.04489	7.42057	-9.1574	3.70186e-08	4.54918e-07	8.34125
11734755_a_at	56267	KYAT3	kynurenine aminotransferase 3	-1.04494	9.4998	-14.2433	3.53521e-11	1.08277e-09	15.5654
11750300_a_at	11179	ZNF277	zinc finger protein 277	-1.04516	6.50236	-11.4698	1.16722e-09	2.24095e-08	11.9336
11743579_a_at	64968	MRPS6	mitochondrial ribosomal protein S6	-1.04565	9.35094	-11.2601	1.56151e-09	2.89139e-08	11.6311
11727866_x_at	9481	SLC25A27	solute carrier family 25 member 27	-1.04594	5.3429	-7.35464	8.44295e-07	7.24738e-06	5.09878
11742742_a_at	6643	SNX2	sorting nexin 2	-1.04632	9.60374	-15.8097	6.26916e-12	2.45679e-10	17.3578
11746842_x_at	10152	ABI2	abl interactor 2	-1.04739	7.95336	-11.9383	6.18357e-10	1.30021e-08	12.5939
11720530_at	221895	JAZF1	JAZF zinc finger 1	-1.04769	8.04348	-14.7121	2.07222e-11	6.82853e-10	16.1193
11755490_x_at	23265	EXOC7	exocyst complex component 7	-1.0481	7.58363	-13.0947	1.39715e-10	3.53472e-09	14.1391
11715913_s_at	1947	EFNB1	ephrin B1	-1.0486	6.47375	-13.4258	9.3088e-11	2.49324e-09	14.5607
11722884_at	153222	CREBRF	CREB3 regulatory factor	-1.04874	8.12083	-9.17278	3.61075e-08	4.45449e-07	8.36713
11763279_a_at	219902	TMEM136	transmembrane protein 136	-1.04916	6.57886	-8.58784	9.50907e-08	1.05244e-06	7.36184
11753903_a_at	11257	TP53TG1	TP53 target 1 (non-protein coding)	-1.04932	8.03792	-11.7362	8.11299e-10	1.64325e-08	12.3116
11731585_a_at	115209	OMA1	OMA1 zinc metallopeptidase	-1.04979	8.01765	-10.8051	2.97869e-09	5.05417e-08	10.9598
11728717_at	6374	CXCL5	C-X-C motif chemokine ligand 5	-1.04997	3.7519	-7.03493	1.53697e-06	1.23655e-05	4.47929
11723213_a_at	4208	MEF2C	myocyte enhancer factor 2C	-1.04997	5.41392	-10.8679	2.72153e-09	4.67554e-08	11.0536
11758897_at	27350	APOBEC3C	apolipoprotein B mRNA editing enzyme catalytic subunit 3C	-1.05105	9.26058	-13.5852	7.67829e-11	2.10897e-09	14.7606
11737388_s_at	10903	MTMR11	myotubularin related protein 11	-1.05124	6.86186	-12.9915	1.58836e-10	3.95056e-09	14.0059
11728826_s_at	388610	TRNP1	TMF1-regulated nuclear protein 1	-1.05125	9.00004	-11.6402	9.24261e-10	1.83794e-08	12.1762
11725937_a_at	3958	LGALS3	galectin 3	-1.0514	12.6743	-17.1222	1.64491e-12	7.83588e-11	18.7414
11753467_a_at	275	AMT	aminomethyltransferase	-1.05311	5.46669	-10.1806	7.477e-09	1.13694e-07	10.0032
11746610_x_at	23066	CAND2	cullin associated and neddylation dissociated 2 (putative)	-1.05351	5.64902	-6.79388	2.43676e-06	1.86151e-05	4.00324
11728603_a_at	137075	CLDN23	claudin 23	-1.05367	5.30023	-11.8735	6.74337e-10	1.40769e-08	12.5038
11716309_a_at	79901	CYBRD1	cytochrome b reductase 1	-1.05369	8.57263	-13.8065	5.89527e-11	1.67597e-09	15.0349
11727980_a_at	90203	SNX21	sorting nexin family member 21	-1.05384	6.75981	-9.42792	2.39735e-08	3.14116e-07	8.79253
11736047_a_at	118429	ANTXR2	anthrax toxin receptor 2	-1.05432	10.2193	-12.3315	3.68226e-10	8.29556e-09	13.1325
11723319_a_at	57613	FAM234B	family with sequence similarity 234 member B	-1.05502	6.61538	-10.9551	2.40203e-09	4.2025e-08	11.1835
11720285_s_at	22906	TRAK1	trafficking kinesin protein 1	-1.05554	7.97109	-14.5143	2.59138e-11	8.26819e-10	15.8875
11763889_x_at	100093630	SNHG8	small nucleolar RNA host gene 8	-1.05573	10.828	-15.8129	6.24804e-12	2.45239e-10	17.3613
11763889_x_at	677809	SNORA24	small nucleolar RNA, H/ACA box 24	-1.05573	10.828	-15.8129	6.24804e-12	2.45239e-10	17.3613
11723774_x_at	26090	ABHD12	abhydrolase domain containing 12	-1.05589	7.96357	-12.2855	3.91017e-10	8.72954e-09	13.0701
11720535_a_at	326625	MMAB	methylmalonic aciduria (cobalamin deficiency) cblB type	-1.0564	7.48033	-9.4494	2.31689e-08	3.04985e-07	8.82799
11759499_at	81553	FAM49A	family with sequence similarity 49 member A	-1.0565	5.78426	-8.47281	1.1561e-07	1.25101e-06	7.15909
11759643_at	4817	NIT1	nitrilase 1	-1.05661	4.81225	-8.25228	1.6893e-07	1.7503e-06	6.76568
11737104_at	51326	ARL17A	ADP ribosylation factor like GTPase 17A	-1.05736	5.16119	-10.733	3.306e-09	5.53929e-08	10.8514
11751348_a_at	54602	NDFIP2	Nedd4 family interacting protein 2	-1.05744	9.0275	-10.0373	9.28948e-09	1.3799e-07	9.77762
11723969_x_at	79717	PPCS	phosphopantothenoylcysteine synthetase	-1.05753	8.7682	-9.41646	2.44147e-08	3.18001e-07	8.77358
11719996_at	7091	TLE4	transducin like enhancer of split 4	-1.05763	8.16289	-13.0998	1.38843e-10	3.52051e-09	14.1456
11717220_at	4781	NFIB	nuclear factor I B	-1.05765	8.66965	-15.2236	1.17612e-11	4.20911e-10	16.7063
11748934_a_at	494513	DFNB59	deafness, autosomal recessive 59	-1.05823	6.16599	-9.82938	1.27776e-08	1.82151e-07	9.44631
11720671_x_at	51375	SNX7	sorting nexin 7	-1.05825	8.983	-11.5492	1.04661e-09	2.04186e-08	12.047
11745015_a_at	6672	SP100	SP100 nuclear antigen	-1.05833	8.87275	-13.0128	1.5468e-10	3.85881e-09	14.0335
11750598_s_at	22974	TPX2	TPX2, microtubule nucleation factor	-1.05838	6.13454	-8.90325	5.61212e-08	6.56671e-07	7.90919
11742723_a_at	6778	STAT6	signal transducer and activator of transcription 6	-1.05883	9.55043	-16.6215	2.71036e-12	1.19456e-10	18.2253
11739601_at	10157	AASS	aminoadipate-semialdehyde synthase	-1.0594	4.71536	-6.28566	6.60699e-06	4.52613e-05	2.9747
11749767_a_at	51449	PCYOX1	prenylcysteine oxidase 1	-1.06006	8.19346	-15.6515	7.41439e-12	2.83579e-10	17.1841
11724466_x_at	54443	ANLN	anillin actin binding protein	-1.06031	6.81535	-7.85572	3.3941e-07	3.23619e-06	6.04238
11748678_a_at	2149	F2R	coagulation factor II thrombin receptor	-1.06038	7.53748	-11.3252	1.42605e-09	2.6698e-08	11.7254
11730780_x_at	126	ADH1C	alcohol dehydrogenase 1C (class I), gamma polypeptide	-1.06056	3.63469	-8.72445	7.55613e-08	8.5699e-07	7.60043
11748279_s_at	7108	TM7SF2	transmembrane 7 superfamily member 2	-1.06114	7.34528	-13.457	8.96294e-11	2.42019e-09	14.6
11723799_x_at	1479	CSTF3	cleavage stimulation factor subunit 3	-1.06159	6.27392	-10.0367	9.29844e-09	1.38082e-07	9.77662
11750652_a_at	2444	FRK	fyn related Src family tyrosine kinase	-1.06162	3.73089	-6.72074	2.80684e-06	2.1126e-05	3.85728
11725466_s_at	123355	LRRC28	leucine rich repeat containing 28	-1.06198	7.31619	-13.7219	6.51924e-11	1.82804e-09	14.9305
11742879_a_at	9946	CRYZL1	crystallin zeta like 1	-1.0633	7.70292	-10.0493	9.12179e-09	1.35662e-07	9.79655
11728576_a_at	84795	PYROXD2	pyridine nucleotide-disulphide oxidoreductase domain 2	-1.06385	6.63936	-14.7122	2.0721e-11	6.82853e-10	16.1194
11733018_s_at	5295	PIK3R1	phosphoinositide-3-kinase regulatory subunit 1	-1.06426	7.32265	-9.29213	2.97838e-08	3.76923e-07	8.5671
11718426_a_at	84263	HSDL2	hydroxysteroid dehydrogenase like 2	-1.06456	7.61194	-11.556	1.03695e-09	2.02621e-08	12.0566
11754719_x_at	10742	RAI2	retinoic acid induced 2	-1.06457	5.50046	-9.32047	2.846e-08	3.62768e-07	8.61433
11728342_at	9201	DCLK1	doublecortin like kinase 1	-1.06578	3.93527	-11.0352	2.14325e-09	3.80899e-08	11.3019
11717281_a_at	50807	ASAP1	ArfGAP with SH3 domain, ankyrin repeat and PH domain 1	-1.0658	9.09751	-14.3107	3.27121e-11	1.01193e-09	15.6459
11753793_x_at	9768	PCLAF	PCNA clamp associated factor	-1.06616	7.21557	-5.16045	6.77356e-05	0.000357761	0.58772
11756684_a_at	83657	DYNLRB2	dynein light chain roadblock-type 2	-1.06695	4.09051	-9.82579	1.28487e-08	1.82962e-07	9.44055
11750189_s_at	960	CD44	CD44 molecule (Indian blood group)	-1.06703	10.9176	-11.8305	7.1443e-10	1.47891e-08	12.4438
11752502_s_at	501	ALDH7A1	aldehyde dehydrogenase 7 family member A1	-1.06727	8.28517	-11.8478	6.97995e-10	1.44913e-08	12.468
11731841_a_at	9331	B4GALT6	beta-1,4-galactosyltransferase 6	-1.06752	6.96522	-11.4953	1.12694e-09	2.17289e-08	11.9701
11757616_s_at	11161	C14orf1	chromosome 14 open reading frame 1	-1.06762	8.36286	-14.8544	1.76713e-11	5.96211e-10	16.2844
11723798_a_at	1479	CSTF3	cleavage stimulation factor subunit 3	-1.06803	6.2199	-9.07061	4.26337e-08	5.14923e-07	8.19459
11723951_a_at	7035	TFPI	tissue factor pathway inhibitor	-1.06851	9.31136	-11.1322	1.86862e-09	3.37669e-08	11.4445
11750913_a_at	4199	ME1	malic enzyme 1	-1.06867	9.73279	-10.7013	3.46156e-09	5.77064e-08	10.8036
11722661_at	9603	NFE2L3	nuclear factor, erythroid 2 like 3	-1.06873	5.19231	-7.49786	6.48464e-07	5.73548e-06	5.37189
11720551_a_at	25900	IFFO1	intermediate filament family orphan 1	-1.06897	8.60009	-11.5173	1.09348e-09	2.12076e-08	12.0014
11730068_a_at	3082	HGF	hepatocyte growth factor	-1.06937	5.41237	-10.3571	5.7414e-09	9.00128e-08	10.2777
11747505_a_at	80321	CEP70	centrosomal protein 70	-1.06946	6.79245	-8.54617	1.02046e-07	1.12115e-06	7.28859
11718005_a_at	994	CDC25B	cell division cycle 25B	-1.07017	8.88024	-9.24195	3.22885e-08	4.03566e-07	8.48323
11758643_s_at	169834	ZNF883	zinc finger protein 883	-1.07018	5.77599	-6.07613	1.00686e-05	6.591e-05	2.54114
11719242_s_at	55450	CAMK2N1	calcium/calmodulin dependent protein kinase II inhibitor 1	-1.07044	10.364	-15.6993	7.04684e-12	2.71216e-10	17.2368
11738057_x_at	219902	TMEM136	transmembrane protein 136	-1.07055	7.57129	-12.1878	4.44361e-10	9.78625e-09	12.9372
11725454_a_at	4430	MYO1B	myosin IB	-1.07066	9.12155	-6.30572	6.34774e-06	4.36303e-05	3.01592
11746863_x_at	79642	ARSJ	arylsulfatase family member J	-1.07072	8.73478	-11.9904	5.76833e-10	1.22744e-08	12.6661
11744435_a_at	1848	DUSP6	dual specificity phosphatase 6	-1.07125	8.32101	-8.8499	6.13044e-08	7.11767e-07	7.81747
11716184_s_at	214	ALCAM	activated leukocyte cell adhesion molecule	-1.07146	8.55676	-9.82536	1.28572e-08	1.82976e-07	9.43986
11756538_s_at	100137047	JMJD7	jumonji domain containing 7	-1.07165	5.25405	-8.24073	1.72347e-07	1.78011e-06	6.74491
11756538_s_at	8681	JMJD7-PLA2G4B	JMJD7-PLA2G4B readthrough	-1.07165	5.25405	-8.24073	1.72347e-07	1.78011e-06	6.74491
11756538_s_at	100137049	PLA2G4B	phospholipase A2 group IVB	-1.07165	5.25405	-8.24073	1.72347e-07	1.78011e-06	6.74491
11743348_a_at	961	CD47	CD47 molecule	-1.07201	10.0169	-17.9327	7.53085e-13	4.05592e-11	19.5478
11758110_s_at	6495	SIX1	SIX homeobox 1	-1.0721	6.3121	-13.1466	1.31022e-10	3.3514e-09	14.2058
11753705_x_at	3925	STMN1	stathmin 1	-1.07256	8.70929	-13.4216	9.35644e-11	2.50323e-09	14.5554
11730449_a_at	79758	DHRS12	dehydrogenase/reductase 12	-1.07355	6.18459	-11.2494	1.58505e-09	2.92732e-08	11.6155
11741136_x_at	1123	CHN1	chimerin 1	-1.07463	6.88411	-17.4477	1.19728e-12	6.00874e-11	19.0694
11753888_x_at	57228	SMAGP	small cell adhesion glycoprotein	-1.07472	6.90261	-11.7431	8.03778e-10	1.63305e-08	12.3213
11722654_s_at	9263	STK17A	serine/threonine kinase 17a	-1.07526	6.33129	-8.20697	1.82759e-07	1.87708e-06	6.68408
11723028_a_at	4232	MEST	mesoderm specific transcript	-1.07616	7.47256	-11.788	7.56543e-10	1.55245e-08	12.3843
11748548_a_at	5025	P2RX4	purinergic receptor P2X 4	-1.07675	5.6844	-10.8076	2.96786e-09	5.04272e-08	10.9636
11753968_a_at	79987	SVEP1	sushi, von Willebrand factor type A, EGF and pentraxin domain containing 1	-1.0771	3.96614	-5.98656	1.20769e-05	7.73481e-05	2.35415
11725655_at	404672	GTF2H5	general transcription factor IIH subunit 5	-1.0771	10.2595	-11.7695	7.75577e-10	1.5869e-08	12.3584
11722370_a_at	10346	TRIM22	tripartite motif containing 22	-1.07753	9.22387	-15.866	5.90791e-12	2.34117e-10	17.4193
11720204_at	221294	NT5DC1	5'-nucleotidase domain containing 1	-1.07769	7.07013	-11.9523	6.06887e-10	1.28257e-08	12.6133
11753702_a_at	388335	TMEM220	transmembrane protein 220	-1.07784	7.25918	-13.4405	9.14341e-11	2.45819e-09	14.5793
11753939_x_at	5699	PSMB10	proteasome subunit beta 10	-1.07807	8.80597	-12.1438	4.70808e-10	1.02836e-08	12.8772
11723628_at	221303	FAM162B	family with sequence similarity 162 member B	-1.07836	7.94391	-14.1705	3.84612e-11	1.16788e-09	15.478
11739878_at	23043	TNIK	TRAF2 and NCK interacting kinase	-1.07847	6.09382	-10.8636	2.73842e-09	4.69965e-08	11.0472
11722660_a_at	9603	NFE2L3	nuclear factor, erythroid 2 like 3	-1.07868	6.48803	-8.16217	1.97597e-07	2.01029e-06	6.60313
11719771_a_at	23265	EXOC7	exocyst complex component 7	-1.07874	5.86543	-14.4219	2.8795e-11	9.0547e-10	15.7782
11752979_a_at	26090	ABHD12	abhydrolase domain containing 12	-1.07918	7.15317	-14.6214	2.29534e-11	7.44523e-10	16.0133
11758664_s_at	22836	RHOBTB3	Rho related BTB domain containing 3	-1.07935	10.2846	-9.00868	4.71796e-08	5.6306e-07	8.08938
11724385_a_at	219844	HYLS1	HYLS1, centriolar and ciliogenesis associated	-1.07943	6.87617	-13.4021	9.58044e-11	2.55349e-09	14.5309
11732902_x_at	9582	APOBEC3B	apolipoprotein B mRNA editing enzyme catalytic subunit 3B	-1.07963	4.91955	-5.29422	5.09558e-05	0.00027779	0.878419
11722940_a_at	23380	SRGAP2	SLIT-ROBO Rho GTPase activating protein 2	-1.0802	8.0011	-13.5951	7.58687e-11	2.08734e-09	14.7731
11751905_a_at	4811	NID1	nidogen 1	-1.08053	9.48431	-9.56202	1.93894e-08	2.61778e-07	9.013
11763712_a_at	151242	PPP1R1C	protein phosphatase 1 regulatory inhibitor subunit 1C	-1.08175	2.65061	-7.07056	1.43671e-06	1.1625e-05	4.54901
11721721_a_at	4439	MSH5	mutS homolog 5	-1.0823	5.53763	-11.2151	1.66297e-09	3.05073e-08	11.5657
11721721_a_at	100532732	MSH5-SAPCD1	MSH5-SAPCD1 readthrough (NMD candidate)	-1.0823	5.53763	-11.2151	1.66297e-09	3.05073e-08	11.5657
11755123_x_at	10162	LPCAT3	lysophosphatidylcholine acyltransferase 3	-1.08234	7.96852	-12.9675	1.63672e-10	4.05048e-09	13.9748
11743352_s_at	22837	COBLL1	cordon-bleu WH2 repeat protein like 1	-1.08276	7.96532	-13.9247	5.12646e-11	1.48992e-09	15.1799
11721946_a_at	10335	MRVI1	murine retrovirus integration site 1 homolog	-1.08315	5.21662	-9.04865	4.41913e-08	5.31015e-07	8.15733
11744707_a_at	9068	ANGPTL1	angiopoietin like 1	-1.08341	5.53303	-10.7995	3.00277e-09	5.08979e-08	10.9514
11755587_a_at	10346	TRIM22	tripartite motif containing 22	-1.08364	10.9481	-14.8188	1.83887e-11	6.17469e-10	16.2432
11718393_s_at	9581	PREPL	prolyl endopeptidase-like	-1.08391	9.76434	-8.21331	1.80753e-07	1.85841e-06	6.69552
11726419_at	7732	RNF112	ring finger protein 112	-1.08408	7.23875	-11.9845	5.81423e-10	1.23615e-08	12.6579
11723678_at	26586	CKAP2	cytoskeleton associated protein 2	-1.08445	7.60185	-7.52692	6.14863e-07	5.4735e-06	5.42697
11725108_a_at	84265	POLR3GL	RNA polymerase III subunit G like	-1.08495	8.69302	-11.8782	6.70057e-10	1.40048e-08	12.5104
11722523_a_at	255104	TMCO4	transmembrane and coiled-coil domains 4	-1.08501	6.26322	-12.7268	2.21606e-10	5.30899e-09	13.66
11719225_at	64359	NXN	nucleoredoxin	-1.08538	9.00111	-15.4411	9.2894e-12	3.44561e-10	16.9507
11732901_a_at	9582	APOBEC3B	apolipoprotein B mRNA editing enzyme catalytic subunit 3B	-1.08574	4.74949	-5.06876	8.2421e-05	0.000426139	0.387566
11732901_a_at	200315	APOBEC3A	apolipoprotein B mRNA editing enzyme catalytic subunit 3A	-1.08574	4.74949	-5.06876	8.2421e-05	0.000426139	0.387566
11732901_a_at	100913187	APOBEC3A_B	APOBEC3A and APOBEC3B deletion hybrid	-1.08574	4.74949	-5.06876	8.2421e-05	0.000426139	0.387566
11716274_a_at	2029	ENSA	endosulfine alpha	-1.08631	8.12555	-9.36665	2.64328e-08	3.40701e-07	8.69108
11751640_a_at	51131	PHF11	PHD finger protein 11	-1.0879	5.87971	-11.4482	1.20255e-09	2.3043e-08	11.9026
11716456_at	22836	RHOBTB3	Rho related BTB domain containing 3	-1.08821	9.92283	-8.33844	1.45555e-07	1.53185e-06	6.92014
11751331_a_at	64798	DEPTOR	DEP domain containing MTOR interacting protein	-1.08864	5.62669	-10.4461	5.03084e-09	8.00132e-08	10.415
11743871_a_at	26011	TENM4	teneurin transmembrane protein 4	-1.08873	6.80592	-11.5518	1.0429e-09	2.03623e-08	12.0506
11743394_a_at	51390	AIG1	androgen induced 1	-1.08887	8.80208	-14.2212	3.6268e-11	1.10739e-09	15.5389
11745450_a_at	549	AUH	AU RNA binding methylglutaconyl-CoA hydratase	-1.08898	8.22954	-13.1543	1.29792e-10	3.32509e-09	14.2156
11740375_a_at	6001	RGS10	regulator of G-protein signaling 10	-1.08898	9.22947	-17.2441	1.45959e-12	7.11749e-11	18.8648
11743157_a_at	2110	ETFDH	electron transfer flavoprotein dehydrogenase	-1.08984	6.85874	-9.69058	1.58505e-08	2.19536e-07	9.22238
11717127_a_at	290	ANPEP	alanyl aminopeptidase, membrane	-1.08994	9.39014	-9.41732	2.43812e-08	3.17816e-07	8.77501
11740113_x_at	55335	NIPSNAP3B	nipsnap homolog 3B	-1.09071	4.64488	-7.09776	1.36478e-06	1.11105e-05	4.6021
11724252_s_at	64116	SLC39A8	solute carrier family 39 member 8	-1.09143	5.59415	-10.583	4.113e-09	6.7053e-08	10.6244
11754795_a_at	55650	PIGV	phosphatidylinositol glycan anchor biosynthesis class V	-1.09204	7.91233	-14.101	4.16979e-11	1.25157e-09	15.3942
11739879_a_at	23043	TNIK	TRAF2 and NCK interacting kinase	-1.0926	5.02241	-9.71837	1.51786e-08	2.11931e-07	9.26739
11722656_s_at	9263	STK17A	serine/threonine kinase 17a	-1.09339	7.78459	-13.611	7.44325e-11	2.0501e-09	14.7929
11746816_a_at	9063	PIAS2	protein inhibitor of activated STAT 2	-1.09346	6.64762	-16.0293	4.97827e-12	2.033e-10	17.5965
11745465_x_at	25840	METTL7A	methyltransferase like 7A	-1.09377	4.94963	-7.90718	3.0967e-07	2.98309e-06	6.1374
11738040_a_at	57232	ZNF630	zinc finger protein 630	-1.0942	4.73752	-10.0242	9.47708e-09	1.40314e-07	9.75684
11756633_a_at	22998	LIMCH1	LIM and calponin homology domains 1	-1.09432	7.59858	-14.8198	1.8368e-11	6.17194e-10	16.2443
11717738_at	51449	PCYOX1	prenylcysteine oxidase 1	-1.09449	8.44525	-7.93325	2.95654e-07	2.86368e-06	6.18541
11718449_a_at	60509	AGBL5	ATP/GTP binding protein like 5	-1.0945	7.41851	-14.4715	2.72085e-11	8.6326e-10	15.837
11726728_a_at	64859	NABP1	nucleic acid binding protein 1	-1.09492	4.45807	-7.04947	1.49521e-06	1.20471e-05	4.50776
11720602_at	23208	SYT11	synaptotagmin 11	-1.09503	8.33233	-15.8323	6.1215e-12	2.41229e-10	17.3825
11750130_a_at	10335	MRVI1	murine retrovirus integration site 1 homolog	-1.09536	5.44404	-7.01825	1.58637e-06	1.2703e-05	4.4466
11749553_a_at	3037	HAS2	hyaluronan synthase 2	-1.09764	6.96507	-5.92122	1.37991e-05	8.70157e-05	2.21716
11715955_a_at	10550	ARL6IP5	ADP ribosylation factor like GTPase 6 interacting protein 5	-1.09828	11.2395	-11.424	1.24346e-09	2.36985e-08	11.8678
11757492_s_at	22800	RRAS2	related RAS viral (r-ras) oncogene homolog 2	-1.09853	10.9753	-16.4505	3.22422e-12	1.38527e-10	18.0458
11752577_at	2495	FTH1	ferritin heavy chain 1	-1.09854	11.5884	-20.1404	1.04328e-13	7.7767e-12	21.5821
11725093_a_at	5993	RFX5	regulatory factor X5	-1.10087	6.66416	-13.5915	7.61974e-11	2.09522e-09	14.7686
11719791_s_at	9052	GPRC5A	G protein-coupled receptor class C group 5 member A	-1.1009	8.23491	-12.9168	1.74397e-10	4.29016e-09	13.9089
11749517_x_at	10938	EHD1	EH domain containing 1	-1.10124	7.3295	-12.7345	2.19453e-10	5.27018e-09	13.6702
11719921_s_at	2760	GM2A	GM2 ganglioside activator	-1.10177	8.30328	-12.4399	3.19969e-10	7.35329e-09	13.2785
11734226_a_at	22998	LIMCH1	LIM and calponin homology domains 1	-1.10192	7.27208	-15.8732	5.86336e-12	2.32911e-10	17.4271
11723389_a_at	404550	C16orf74	chromosome 16 open reading frame 74	-1.10211	5.63113	-11.0903	1.98243e-09	3.55767e-08	11.383
11737948_a_at	727	C5	complement C5	-1.10215	5.0852	-10.8749	2.69401e-09	4.6363e-08	11.0642
11719702_a_at	10160	FARP1	FERM, ARH/RhoGEF and pleckstrin domain protein 1	-1.10218	9.43218	-14.9791	1.53858e-11	5.29201e-10	16.428
11721261_a_at	55224	ETNK2	ethanolamine kinase 2	-1.10235	5.62811	-10.5247	4.48061e-09	7.21431e-08	10.5354
11722777_a_at	5168	ENPP2	ectonucleotide pyrophosphatase/phosphodiesterase 2	-1.1026	6.57909	-6.98422	1.69234e-06	1.34515e-05	4.37977
11733612_s_at	81704	DOCK8	dedicator of cytokinesis 8	-1.10285	3.46038	-7.70211	4.47202e-07	4.12491e-06	5.75666
11716457_x_at	22836	RHOBTB3	Rho related BTB domain containing 3	-1.10314	9.96686	-8.96595	5.06098e-08	5.98551e-07	8.01651
11722524_s_at	255104	TMCO4	transmembrane and coiled-coil domains 4	-1.10342	6.21591	-9.42187	2.42054e-08	3.16358e-07	8.78253
11740170_s_at	143872	ARHGAP42	Rho GTPase activating protein 42	-1.10344	4.98224	-10.2536	6.70083e-09	1.03514e-07	10.1171
11723512_a_at	8555	CDC14B	cell division cycle 14B	-1.10374	6.50893	-15.779	6.47591e-12	2.5278e-10	17.3243
11740092_x_at	6307	MSMO1	methylsterol monooxygenase 1	-1.10408	9.07844	-7.93601	2.94209e-07	2.85415e-06	6.19048
11755510_a_at	5096	PCCB	propionyl-CoA carboxylase beta subunit	-1.10421	8.3689	-14.8922	1.69435e-11	5.75183e-10	16.328
11741146_x_at	221	ALDH3B1	aldehyde dehydrogenase 3 family member B1	-1.10499	7.64564	-13.9142	5.19044e-11	1.50587e-09	15.167
11733089_at	11179	ZNF277	zinc finger protein 277	-1.10523	8.37269	-12.0698	5.19125e-10	1.11957e-08	12.7756
11725428_a_at	22885	ABLIM3	actin binding LIM protein family member 3	-1.10552	8.88623	-9.66301	1.65478e-08	2.27382e-07	9.17765
11728654_x_at	3488	IGFBP5	insulin like growth factor binding protein 5	-1.10589	10.5708	-6.97859	1.71055e-06	1.35832e-05	4.36871
11758317_s_at	22898	DENND3	DENN domain containing 3	-1.10595	7.09523	-14.0149	4.61125e-11	1.36012e-09	15.2898
11726203_a_at	55024	BANK1	B-cell scaffold protein with ankyrin repeats 1	-1.10639	3.78693	-7.79371	3.79244e-07	3.56466e-06	5.9274
11755900_a_at	2131	EXT1	exostosin glycosyltransferase 1	-1.10657	10.9865	-16.5455	2.92714e-12	1.26975e-10	18.1458
11719405_a_at	28996	HIPK2	homeodomain interacting protein kinase 2	-1.10694	5.0804	-5.92964	1.35636e-05	8.57273e-05	2.23484
11753674_a_at	5217	PFN2	profilin 2	-1.10767	6.6885	-10.0892	8.58569e-09	1.28616e-07	9.8595
11748695_a_at	9145	SYNGR1	synaptogyrin 1	-1.10806	7.69452	-14.9023	1.67538e-11	5.69134e-10	16.3397
11750276_x_at	10938	EHD1	EH domain containing 1	-1.10829	6.75415	-8.40006	1.30928e-07	1.39361e-06	7.03001
11728084_a_at	8526	DGKE	diacylglycerol kinase epsilon	-1.10901	4.14567	-8.75717	7.15373e-08	8.1565e-07	7.65723
11754886_s_at	55752	SEPT11	septin 11	-1.11252	8.46246	-15.5182	8.55054e-12	3.21343e-10	17.0365
11754886_s_at	23208	SYT11	synaptotagmin 11	-1.11252	8.46246	-15.5182	8.55054e-12	3.21343e-10	17.0365
11736686_a_at	2250	FGF5	fibroblast growth factor 5	-1.11304	5.0469	-6.65085	3.21509e-06	2.3822e-05	3.71715
11738200_a_at	79839	CCDC102B	coiled-coil domain containing 102B	-1.11341	4.38495	-9.17023	3.62569e-08	4.47069e-07	8.36284
11756679_a_at	224	ALDH3A2	aldehyde dehydrogenase 3 family member A2	-1.11391	6.46673	-9.94678	1.06665e-08	1.55688e-07	9.63397
11744482_a_at	84302	TMEM246	transmembrane protein 246	-1.11413	7.19985	-14.0615	4.36646e-11	1.30283e-09	15.3464
11721422_s_at	79582	SPAG16	sperm associated antigen 16	-1.11452	7.52368	-8.72479	7.55175e-08	8.5669e-07	7.60103
11722776_at	5587	PRKD1	protein kinase D1	-1.11554	9.35114	-16.637	2.66831e-12	1.18023e-10	18.2415
11749908_x_at	23208	SYT11	synaptotagmin 11	-1.11569	5.85717	-8.89957	5.64637e-08	6.6021e-07	7.90287
11721216_s_at	54664	TMEM106B	transmembrane protein 106B	-1.11594	8.38919	-6.33414	5.99829e-06	4.15108e-05	3.07424
11752113_a_at	8821	INPP4B	inositol polyphosphate-4-phosphatase type II B	-1.11621	6.21823	-8.77699	6.92095e-08	7.92029e-07	7.69157
11753060_a_at	55024	BANK1	B-cell scaffold protein with ankyrin repeats 1	-1.11647	4.14608	-7.02142	1.57686e-06	1.26392e-05	4.45281
11722883_a_at	153222	CREBRF	CREB3 regulatory factor	-1.11663	7.77845	-9.58836	1.86022e-08	2.52321e-07	9.05606
11740311_at	3037	HAS2	hyaluronan synthase 2	-1.11671	8.58933	-5.80825	1.73991e-05	0.000106898	1.9791
11734373_a_at	79848	CSPP1	centrosome and spindle pole associated protein 1	-1.11716	8.36939	-11.9835	5.82185e-10	1.23724e-08	12.6565
11748507_a_at	4013	VWA5A	von Willebrand factor A domain containing 5A	-1.11716	5.49255	-11.2906	1.49643e-09	2.78652e-08	11.6754
11716640_a_at	5699	PSMB10	proteasome subunit beta 10	-1.11782	8.83672	-12.1139	4.89759e-10	1.06296e-08	12.8362
11718362_at	9394	HS6ST1	heparan sulfate 6-O-sulfotransferase 1	-1.11803	7.69354	-11.8451	7.00529e-10	1.45378e-08	12.4642
11744319_a_at	80235	PIGZ	phosphatidylinositol glycan anchor biosynthesis class Z	-1.11807	6.11975	-9.70555	1.54846e-08	2.15284e-07	9.24665
11724983_at	5099	PCDH7	protocadherin 7	-1.11855	9.42365	-12.4374	3.21006e-10	7.36464e-09	13.2751
11755161_s_at	10769	PLK2	polo like kinase 2	-1.11947	10.0072	-16.9087	2.03211e-12	9.35621e-11	18.523
11746843_a_at	10152	ABI2	abl interactor 2	-1.11992	5.75163	-11.9482	6.10217e-10	1.28686e-08	12.6076
11725627_at	57185	NIPAL3	NIPA like domain containing 3	-1.12241	10.1571	-19.0738	2.6413e-13	1.68035e-11	20.6272
11729681_a_at	5264	PHYH	phytanoyl-CoA 2-hydroxylase	-1.12293	8.03714	-11.8028	7.41564e-10	1.52778e-08	12.405
11747232_a_at	121512	FGD4	FYVE, RhoGEF and PH domain containing 4	-1.12422	4.51504	-8.75959	7.12487e-08	8.13109e-07	7.66143
11731221_at	286097	MICU3	mitochondrial calcium uptake family member 3	-1.12435	7.31105	-6.12071	9.20095e-06	6.08662e-05	2.63383
11728988_at	151313	FAHD2B	fumarylacetoacetate hydrolase domain containing 2B	-1.12592	4.57164	-7.92598	2.99497e-07	2.8992e-06	6.17202
11732746_a_at	3082	HGF	hepatocyte growth factor	-1.1266	5.77083	-9.68654	1.59506e-08	2.20585e-07	9.21584
11724367_a_at	80031	SEMA6D	semaphorin 6D	-1.12663	6.14662	-9.52664	2.05018e-08	2.74401e-07	8.95504
11739560_at	54332	GDAP1	ganglioside induced differentiation associated protein 1	-1.1268	5.8207	-8.67661	8.18738e-08	9.19942e-07	7.51715
11734534_s_at	54842	MFSD6	major facilitator superfamily domain containing 6	-1.12711	7.91525	-15.071	1.39022e-11	4.86626e-10	16.533
11745189_a_at	8542	APOL1	apolipoprotein L1	-1.12713	6.38388	-9.69739	1.5683e-08	2.17615e-07	9.23342
11716308_s_at	79901	CYBRD1	cytochrome b reductase 1	-1.12721	10.7142	-12.3204	3.73624e-10	8.38662e-09	13.1174
11719902_a_at	51131	PHF11	PHD finger protein 11	-1.12902	8.59388	-16.9544	1.94177e-12	9.0073e-11	18.57
11734272_a_at	27330	RPS6KA6	ribosomal protein S6 kinase A6	-1.12965	5.75779	-10.1214	8.17675e-09	1.23199e-07	9.91022
11733088_at	4094	MAF	MAF bZIP transcription factor	-1.13003	7.31431	-9.53055	2.03756e-08	2.73378e-07	8.96146
11721023_a_at	11083	DIDO1	death inducer-obliterator 1	-1.13097	5.01773	-7.62177	5.17244e-07	4.69485e-06	5.60597
11752276_a_at	11083	DIDO1	death inducer-obliterator 1	-1.13097	5.01773	-7.62177	5.17244e-07	4.69485e-06	5.60597
11724490_x_at	57016	AKR1B10	aldo-keto reductase family 1 member B10	-1.1316	4.7859	-6.9929	1.66464e-06	1.32504e-05	4.39683
11718198_at	10186	LHFP	lipoma HMGIC fusion partner	-1.13174	9.98088	-17.6357	9.98957e-13	5.1719e-11	19.2563
11733252_a_at	55075	UACA	uveal autoantigen with coiled-coil domains and ankyrin repeats	-1.13194	10.4546	-6.61783	3.4289e-06	2.52062e-05	3.65073
11749969_a_at	10098	TSPAN5	tetraspanin 5	-1.13197	9.97719	-11.3459	1.38551e-09	2.60844e-08	11.7554
11726256_a_at	50862	RNF141	ring finger protein 141	-1.13198	5.16812	-11.6984	8.53982e-10	1.71611e-08	12.2584
11717737_at	51449	PCYOX1	prenylcysteine oxidase 1	-1.13238	7.66306	-7.00456	1.62816e-06	1.29872e-05	4.41973
11722818_a_at	8836	GGH	gamma-glutamyl hydrolase	-1.13271	8.17343	-8.6022	9.28102e-08	1.0302e-06	7.38703
11743010_at	4783	NFIL3	nuclear factor, interleukin 3 regulated	-1.13276	8.73043	-12.8864	1.81178e-10	4.44151e-09	13.8692
11722368_a_at	10346	TRIM22	tripartite motif containing 22	-1.13295	8.09129	-11.5021	1.11646e-09	2.15519e-08	11.9798
11745775_a_at	3988	LIPA	lipase A, lysosomal acid type	-1.13316	8.12282	-12.7309	2.2045e-10	5.28897e-09	13.6655
11717283_a_at	50807	ASAP1	ArfGAP with SH3 domain, ankyrin repeat and PH domain 1	-1.13389	8.88805	-14.5951	2.36462e-11	7.63949e-10	15.9825
11759404_at	10098	TSPAN5	tetraspanin 5	-1.1352	8.48943	-13.5575	7.93768e-11	2.17298e-09	14.7261
11724966_s_at	5959	RDH5	retinol dehydrogenase 5	-1.13674	7.7039	-14.0148	4.61172e-11	1.36012e-09	15.2897
11724966_s_at	100528022	BLOC1S1-RDH5	BLOC1S1-RDH5 readthrough	-1.13674	7.7039	-14.0148	4.61172e-11	1.36012e-09	15.2897
11742683_x_at	3006	HIST1H1C	histone cluster 1 H1 family member c	-1.13692	9.11453	-11.2351	1.61711e-09	2.97542e-08	11.5947
11741980_a_at	1848	DUSP6	dual specificity phosphatase 6	-1.1373	8.24857	-8.72207	7.58619e-08	8.60006e-07	7.59631
11719659_x_at	477	ATP1A2	ATPase Na+/K+ transporting subunit alpha 2	-1.13758	5.68359	-9.64746	1.69554e-08	2.3221e-07	9.15237
11724014_a_at	6646	SOAT1	sterol O-acyltransferase 1	-1.13785	7.75701	-14.404	2.93903e-11	9.20695e-10	15.757
11737318_a_at	339327	ZNF546	zinc finger protein 546	-1.13791	4.19979	-10.5563	4.27753e-09	6.92336e-08	10.5836
11744809_a_at	57412	AS3MT	arsenite methyltransferase	-1.13867	5.597	-8.88537	5.78053e-08	6.751e-07	7.87849
11744809_a_at	100528007	BORCS7-ASMT	BORCS7-ASMT readthrough (NMD candidate)	-1.13867	5.597	-8.88537	5.78053e-08	6.751e-07	7.87849
11745050_a_at	214	ALCAM	activated leukocyte cell adhesion molecule	-1.13925	5.41099	-7.653	4.88753e-07	4.46161e-06	5.66464
11724919_a_at	7923	HSD17B8	hydroxysteroid 17-beta dehydrogenase 8	-1.1397	6.60269	-12.901	1.77889e-10	4.3652e-09	13.8883
11745496_a_at	10653	SPINT2	serine peptidase inhibitor, Kunitz type 2	-1.13983	7.94184	-13.832	5.71957e-11	1.63636e-09	15.0663
11743296_a_at	1063	CENPF	centromere protein F	-1.13989	5.73496	-7.76341	4.00444e-07	3.74456e-06	5.87105
11745292_a_at	150248	C22orf15	chromosome 22 open reading frame 15	-1.1405	5.02379	-12.6241	2.52541e-10	5.94933e-09	13.5243
11759191_at	79815	NIPAL2	NIPA like domain containing 2	-1.14081	9.49162	-12.8632	1.86532e-10	4.56145e-09	13.839
11758898_x_at	27350	APOBEC3C	apolipoprotein B mRNA editing enzyme catalytic subunit 3C	-1.1427	8.85947	-17.2933	1.3911e-12	6.83062e-11	18.9145
11725092_s_at	5993	RFX5	regulatory factor X5	-1.14275	8.27673	-16.62	2.7145e-12	1.19532e-10	18.2237
11718578_a_at	2947	GSTM3	glutathione S-transferase mu 3	-1.14286	10.1982	-17.0142	1.82996e-12	8.55277e-11	18.6312
11736781_x_at	80223	RAB11FIP1	RAB11 family interacting protein 1	-1.14356	5.85399	-9.60377	1.81574e-08	2.46761e-07	9.0812
11742769_a_at	23767	FLRT3	fibronectin leucine rich transmembrane protein 3	-1.14467	5.58957	-11.6027	9.72809e-10	1.9226e-08	12.123
11721997_s_at	54625	PARP14	poly(ADP-ribose) polymerase family member 14	-1.14471	8.52721	-11.1479	1.8276e-09	3.31224e-08	11.4675
11717638_at	6385	SDC4	syndecan 4	-1.14609	10.7319	-15.7983	6.34523e-12	2.48266e-10	17.3454
11743687_s_at	3148	HMGB2	high mobility group box 2	-1.14652	9.42124	-8.69543	7.93271e-08	8.94576e-07	7.54995
11730494_x_at	3776	KCNK2	potassium two pore domain channel subfamily K member 2	-1.14725	6.72578	-6.97676	1.71651e-06	1.36261e-05	4.36512
11726257_at	50862	RNF141	ring finger protein 141	-1.14739	6.44003	-13.016	1.54071e-10	3.8475e-09	14.0376
11756160_x_at	8727	CTNNAL1	catenin alpha like 1	-1.14759	9.13318	-14.0466	4.44336e-11	1.32166e-09	15.3282
11756275_a_at	9124	PDLIM1	PDZ and LIM domain 1	-1.14775	9.01347	-13.9804	4.80133e-11	1.40866e-09	15.2479
11728728_s_at	154	ADRB2	adrenoceptor beta 2	-1.14904	5.99068	-11.3482	1.38103e-09	2.60197e-08	11.7588
11733019_a_at	5295	PIK3R1	phosphoinositide-3-kinase regulatory subunit 1	-1.14977	8.47904	-11.2021	1.69348e-09	3.0998e-08	11.5468
11727234_at	57724	EPG5	ectopic P-granules autophagy protein 5 homolog	-1.15027	9.75091	-17.4613	1.18162e-12	5.9435e-11	19.083
11760699_a_at	4045	LSAMP	limbic system-associated membrane protein	-1.15106	6.94756	-8.21758	1.79418e-07	1.84698e-06	6.70321
11746455_a_at	58494	JAM2	junctional adhesion molecule 2	-1.15134	6.00245	-9.57075	1.91247e-08	2.58769e-07	9.02728
11730806_at	11118	BTN3A2	butyrophilin subfamily 3 member A2	-1.15164	6.48692	-14.4813	2.69074e-11	8.54801e-10	15.8485
11722342_a_at	63895	PIEZO2	piezo type mechanosensitive ion channel component 2	-1.15166	6.11328	-9.87669	1.18786e-08	1.71308e-07	9.52212
11746010_x_at	39	ACAT2	acetyl-CoA acetyltransferase 2	-1.15227	8.79416	-13.0142	1.54409e-10	3.854e-09	14.0353
11756294_a_at	58494	JAM2	junctional adhesion molecule 2	-1.15483	7.95524	-16.8572	2.13899e-12	9.77557e-11	18.47
11760972_x_at	11092	SPACA9	sperm acrosome associated 9	-1.15485	7.57172	-15.457	9.13201e-12	3.40097e-10	16.9684
11717565_s_at	2012	EMP1	epithelial membrane protein 1	-1.15494	10.3255	-16.8086	2.24555e-12	1.0178e-10	18.4198
11746639_a_at	9770	RASSF2	Ras association domain family member 2	-1.15505	6.82002	-12.4043	3.35044e-10	7.65286e-09	13.2306
11728215_a_at	8829	NRP1	neuropilin 1	-1.15512	8.39681	-15.8419	6.05944e-12	2.38974e-10	17.3931
11759214_s_at	375287	RBM43	RNA binding motif protein 43	-1.15513	7.76422	-11.3193	1.43773e-09	2.68733e-08	11.7169
11749023_a_at	9122	SLC16A4	solute carrier family 16 member 4	-1.15579	9.48799	-6.93944	1.84307e-06	1.45097e-05	4.29163
11729382_a_at	26289	AK5	adenylate kinase 5	-1.15658	7.58396	-9.65841	1.66673e-08	2.28708e-07	9.17017
11763250_x_at	2919	CXCL1	C-X-C motif chemokine ligand 1	-1.15802	5.98574	-7.79728	3.7682e-07	3.54442e-06	5.93405
11763250_x_at	2920	CXCL2	C-X-C motif chemokine ligand 2	-1.15802	5.98574	-7.79728	3.7682e-07	3.54442e-06	5.93405
11726043_a_at	5096	PCCB	propionyl-CoA carboxylase beta subunit	-1.15843	8.16009	-19.0841	2.61728e-13	1.66936e-11	20.6366
11755945_a_at	219539	YPEL4	yippee like 4	-1.15884	6.21062	-11.7447	8.02101e-10	1.63218e-08	12.3235
11748127_s_at	54842	MFSD6	major facilitator superfamily domain containing 6	-1.15917	6.05593	-9.73605	1.47665e-08	2.06927e-07	9.29599
11739231_a_at	54664	TMEM106B	transmembrane protein 106B	-1.16003	9.34729	-12.5039	2.94616e-10	6.82997e-09	13.3642
11752916_s_at	9520	NPEPPS	aminopeptidase puromycin sensitive	-1.1601	8.58484	-14.2855	3.36734e-11	1.03713e-09	15.6159
11752916_s_at	440434	LOC440434	aminopeptidase puromycin sensitive pseudogene	-1.1601	8.58484	-14.2855	3.36734e-11	1.03713e-09	15.6159
11752916_s_at	729873	TBC1D3	TBC1 domain family member 3	-1.1601	8.58484	-14.2855	3.36734e-11	1.03713e-09	15.6159
11752916_s_at	102723859	TBC1D3E	TBC1 domain family member 3E	-1.1601	8.58484	-14.2855	3.36734e-11	1.03713e-09	15.6159
11730549_a_at	22807	IKZF2	IKAROS family zinc finger 2	-1.16015	5.99405	-10.7321	3.31014e-09	5.54246e-08	10.8501
11727021_a_at	10152	ABI2	abl interactor 2	-1.16036	7.3391	-14.5108	2.60187e-11	8.28698e-10	15.8833
11741107_a_at	63931	MRPS14	mitochondrial ribosomal protein S14	-1.161	9.2198	-7.5391	6.0132e-07	5.36354e-06	5.45002
11717282_at	50807	ASAP1	ArfGAP with SH3 domain, ankyrin repeat and PH domain 1	-1.16127	10.4714	-11.7131	8.37105e-10	1.68905e-08	12.2791
11734149_x_at	285368	PRRT3	proline rich transmembrane protein 3	-1.16132	7.03854	-11.7511	7.95173e-10	1.6203e-08	12.3325
11742063_a_at	11119	BTN3A1	butyrophilin subfamily 3 member A1	-1.16159	4.61091	-9.78284	1.37318e-08	1.93966e-07	9.37147
11720266_a_at	93627	TBCK	TBC1 domain containing kinase	-1.16242	8.71416	-17.2684	1.42524e-12	6.97746e-11	18.8894
11733067_at	4801	NFYB	nuclear transcription factor Y subunit beta	-1.16284	9.08189	-18.7241	3.61884e-13	2.18432e-11	20.3031
11749656_a_at	9824	ARHGAP11A	Rho GTPase activating protein 11A	-1.1631	4.8012	-10.0607	8.96502e-09	1.33611e-07	9.81457
11744720_a_at	83445	GSG1	germ cell associated 1	-1.16333	5.06545	-8.44858	1.20492e-07	1.29788e-06	7.11618
11729825_at	168667	BMPER	BMP binding endothelial regulator	-1.16381	7.86259	-16.2403	3.99987e-12	1.66785e-10	17.8229
11720148_a_at	152503	SH3D19	SH3 domain containing 19	-1.16582	8.59251	-12.4737	3.06287e-10	7.06745e-09	13.3239
11760344_at	57205	ATP10D	ATPase phospholipid transporting 10D (putative)	-1.16598	4.21065	-9.36074	2.66837e-08	3.43343e-07	8.68127
11759177_at	4121	MAN1A1	mannosidase alpha class 1A member 1	-1.1661	10.096	-10.4372	5.098e-09	8.09774e-08	10.4012
11737384_at	5099	PCDH7	protocadherin 7	-1.1664	6.82399	-9.42551	2.40655e-08	3.15112e-07	8.78855
11756898_a_at	5239	PGM5	phosphoglucomutase 5	-1.16663	9.69002	-19.02	2.7715e-13	1.74746e-11	20.5777
11729320_a_at	9655	SOCS5	suppressor of cytokine signaling 5	-1.16717	9.14945	-9.40676	2.47945e-08	3.22186e-07	8.75755
11724325_a_at	9910	RABGAP1L	RAB GTPase activating protein 1 like	-1.16813	8.35399	-14.6284	2.27731e-11	7.39604e-10	16.0215
11725240_at	64108	RTP4	receptor transporter protein 4	-1.16846	4.69726	-8.79342	6.73392e-08	7.71875e-07	7.72001
11731183_a_at	7035	TFPI	tissue factor pathway inhibitor	-1.1685	9.66316	-13.2194	1.19778e-10	3.10063e-09	14.299
11738115_at	4919	ROR1	receptor tyrosine kinase like orphan receptor 1	-1.16858	6.6466	-12.1447	4.70251e-10	1.02767e-08	12.8784
11735236_x_at	51375	SNX7	sorting nexin 7	-1.16868	8.47589	-14.828	1.82008e-11	6.12404e-10	16.2538
11719749_a_at	84650	EBPL	emopamil binding protein like	-1.1687	10.3852	-15.967	5.31314e-12	2.14322e-10	17.5291
11716212_a_at	11112	HIBADH	3-hydroxyisobutyrate dehydrogenase	-1.16948	8.85347	-15.8244	6.17233e-12	2.42845e-10	17.374
11730602_at	200316	APOBEC3F	apolipoprotein B mRNA editing enzyme catalytic subunit 3F	-1.16952	5.82049	-10.4645	4.8966e-09	7.80035e-08	10.4431
11758590_s_at	79901	CYBRD1	cytochrome b reductase 1	-1.16994	8.18548	-19.4537	1.88717e-13	1.26909e-11	20.9731
11754953_a_at	84886	C1orf198	chromosome 1 open reading frame 198	-1.17085	10.0003	-13.4984	8.52444e-11	2.31441e-09	14.6521
11732502_a_at	130026	ICA1L	islet cell autoantigen 1 like	-1.17154	5.26419	-8.48519	1.13195e-07	1.22783e-06	7.181
11724982_s_at	5099	PCDH7	protocadherin 7	-1.17156	8.36082	-11.676	8.80345e-10	1.76265e-08	12.2268
11718081_a_at	493	ATP2B4	ATPase plasma membrane Ca2+ transporting 4	-1.17192	10.8903	-11.557	1.03551e-09	2.025e-08	12.058
11759828_s_at	6672	SP100	SP100 nuclear antigen	-1.17217	9.65944	-18.8632	3.19094e-13	1.96732e-11	20.4327
11737536_a_at	401474	SAMD12	sterile alpha motif domain containing 12	-1.17313	3.16071	-13.2627	1.13582e-10	2.9557e-09	14.3542
11741141_x_at	23327	NEDD4L	neural precursor cell expressed, developmentally down-regulated 4-like, E3 ubiquitin protein ligase	-1.17327	3.84028	-9.88189	1.1784e-08	1.70143e-07	9.53043
11719518_at	9037	SEMA5A	semaphorin 5A	-1.17352	4.50311	-11.2744	1.53069e-09	2.84177e-08	11.6518
[truncated: 1,080 more rows]
