# Supplementary material for: Transforming growth factor beta 1 induces methylation changes in lung fibroblasts
Source: PLoS One. 2019 Oct 11;14(10):e0223512. doi: 10.1371/journal.pone.0223512 (PMC6788707; doi:10.1371/journal.pone.0223512)
Supplement: S7 Table — (XLSX) [file pone.0223512.s008.xlsx]

## Sheet: Methylation_Normal_TGFb_24h - N
#S7 Table - Methylation array - Normal TGF-beta 24 hrs vs Normal Control
chr	pos	strand	Name	Probe_rs	Probe_maf	CpG_rs	CpG_maf	SBE_rs	SBE_maf	Islands_Name	Relation_to_Island	UCSC_RefGene_Name	UCSC_RefGene_Accession	UCSC_RefGene_Group	Phantom	DMR	Enhancer	HMM_Island	Regulatory_Feature_Name	Regulatory_Feature_Group	DHS	logFC	AveExpr	t	P.Value	adj.P.Val	B	met
chr1	247681781	+	cg11166453	rs79898337	0.020128	NA	NA	NA	NA	chr1:247681399-247681951	Island							1:245747809-245748574				1.13549	-0.503402	7.82029	2.36e-06	0.845994	-0.685385	hyper
chr16	88458669	-	cg26799656	NA	NA	NA	NA	NA	NA	chr16:88459515-88459739	N_Shore							16:86986103-86986277				0.914814	3.53762	7.43597	4.13e-06	0.845994	-0.794827	hyper
chr19	36485360	+	cg04579398	rs17706479	0.096865	NA	NA	NA	NA	chr19:36484904-36485476	Island	SDHAF1	NM_001042631	TSS1500				19:41176782-41177272	19:36484808-36485432	Unclassified_Cell_type_specific		-0.813836	-1.91145	-7.02348	7.66e-06	0.845994	-0.924961	hipo
chr6	28891448	+	cg26824807	rs112802305	0.010979	NA	NA	NA	NA	chr6:28890951-28892013	Island	TRIM27;TRIM27	NM_006510;NM_006510	5'UTR;1stExon				6:28998704-28999983	6:28890536-28892200	Promoter_Associated		-0.846444	-4.80649	-6.88108	9.53e-06	0.845994	-0.973211	hipo
