# Supplementary material for: Transforming growth factor beta 1 induces methylation changes in lung fibroblasts
Source: PLoS One. 2019 Oct 11;14(10):e0223512. doi: 10.1371/journal.pone.0223512 (PMC6788707; doi:10.1371/journal.pone.0223512)
Supplement: S8 Table — (XLSX) [file pone.0223512.s009.xlsx]

## Sheet: Methylation_Normal_TGFb_5d - No
# S8 Table - Methylation array - Normal TGF-beta 5 days vs Normal TGF-beta Control
chr	pos	strand	Name	Probe_rs	Probe_maf	CpG_rs	CpG_maf	SBE_rs	SBE_maf	Islands_Name	Relation_to_Island	UCSC_RefGene_Name	UCSC_RefGene_Accession	UCSC_RefGene_Group	Phantom	DMR	Enhancer	HMM_Island	Regulatory_Feature_Name	Regulatory_Feature_Group	DHS	logFC	AveExpr	t	P.Value	adj.P.Val	B	met
chr1	45213534	+	ch.1.1391820F	NA	NA	NA	NA	NA	NA		OpenSea	KIF2C	NM_006845	Body								3.44306469149366	-3.02908	17.9911	9.0141e-11	3.87419e-05	5.88994	hyper
chr11	43333512	-	cg07063853	rs2279660	0.305252	NA	NA	NA	NA	chr11:43333439-43333887	Island	API5;API5;API5;API5;API5;API5;API5	NM_006595;NM_001142931;NM_001142930;NM_001142931;NM_001142930;NM_006595;NR_024625	1stExon;5'UTR;1stExon;1stExon;5'UTR;5'UTR;Body	high-CpG:43290078-43290189			11:43289903-43290657	11:43333038-43334128	Promoter_Associated		-1.49830812096305	-4.82047	-8.30523	1.20155e-06	0.258207	3.00849	hipo
chr10	119135132	+	cg17193369	NA	NA	NA	NA	NA	NA	chr10:119133803-119135632	Island	PDZD8	NM_173791	TSS200	high-CpG:119124853-119125159			10:119123606-119125681	10:119134610-119135575	Promoter_Associated		-0.942426749357505	-4.5671	-7.9015	2.10693e-06	0.286098	2.74231	hipo
chr7	51384579	-	cg12510535	NA	NA	NA	NA	NA	NA	chr7:51383311-51384938	Island	COBL	NM_015198	TSS200			TRUE	7:51350814-51352736			TRUE	-0.784922646178389	-3.63355	-7.52088	3.64251e-06	0.286098	2.47144	hipo
chr12	9436242	-	cg21349645	rs79910264	0.025594	NA	NA	NA	NA	chr12:9436217-9436654	Island	LOC642846	NR_024374	TSS200				12:9327493-9327921				0.855210655613796	-2.39466	7.43081	4.15727e-06	0.286098	2.40435	hyper
chr5	94989328	-	cg02279591	NA	NA	NA	NA	NA	NA		OpenSea	RFESD;RFESD;RFESD	NM_001131065;NM_001131066;NM_173362	Body;Body;5'UTR								0.792789815836498	2.48734	7.3993	4.35507e-06	0.286098	2.3806	hyper
chr1	160175286	-	cg23659592	NA	NA	NA	NA	NA	NA	chr1:160175132-160175702	Island	PEA15;PEA15	NM_003768;NM_003768	5'UTR;1stExon				1:158441732-158442326	1:160175039-160175334	Promoter_Associated		-0.83789727085726	-3.84924	-7.2787	5.2092e-06	0.286098	2.28835	hipo
chr1	247039542	+	ch.1.4947900R	NA	NA	NA	NA	NA	NA		OpenSea	AHCTF1	NM_015446	Body								-1.09484316426175	-3.29358	-7.26393	5.32534e-06	0.286098	2.27691	hipo
chr20	61904060	-	cg14071762	NA	NA	NA	NA	NA	NA	chr20:61903907-61904701	Island	ARFGAP1;ARFGAP1	NM_018209;NM_175609	TSS200;TSS200				20:61373940-61375184	20:61902967-61904680	Promoter_Associated		-0.941834700728663	-4.64791	-7.10385	6.77606e-06	0.295299	2.15072	hipo
chr2	9614537	-	cg20556744	rs13411809	0.44738	NA	NA	NA	NA	chr2:9614194-9615235	Island	IAH1	NM_001039613	TSS200				2:9531331-9532713	2:9614496-9615027	Promoter_Associated		-0.82450893646225	-1.90719	-7.02674	7.61885e-06	0.295299	2.08854	hipo
chr8	93115324	+	cg23242697	NA	NA	NA	NA	NA	NA	chr8:93114056-93115979	Island				high-CpG:93184468-93184795			8:93184046-93185099			TRUE	0.844130664533136	-2.98263	7.00345	7.89461e-06	0.295299	2.06958	hyper
chr5	43040438	+	cg19950474	NA	NA	NA	NA	NA	NA	chr5:43040345-43040633	Island	C5orf39;C5orf39	NM_001014279;NM_001014279	5'UTR;1stExon					5:43040323-43041183	Promoter_Associated		0.908580019842388	-1.27759	6.95053	8.56131e-06	0.295299	2.02616	hyper
chr3	98620662	+	cg27352765	rs72936680	0.011894	NA	NA	NA	NA	chr3:98620131-98620910	Island	DCBLD2	NM_080927	TSS200				3:100102486-100103646	3:98620466-98621000	Promoter_Associated		-1.04731370624861	-2.70154	-6.92296	8.93198e-06	0.295299	2.00337	hipo
chr17	73257618	-	cg15226715	NA	NA	NA	NA	NA	NA	chr17:73257180-73258101	Island	GGA3;MRPS7;GGA3	NM_014001;NM_015971;NM_138619	Body;TSS200;Body				17:70768776-70770088	17:73257101-73258317	Promoter_Associated		-0.820042720292837	-2.45199	-6.86706	9.73659e-06	0.298908	1.95679	hipo
