# Supplementary material for: Transforming growth factor beta 1 induces methylation changes in lung fibroblasts
Source: PLoS One. 2019 Oct 11;14(10):e0223512. doi: 10.1371/journal.pone.0223512 (PMC6788707; doi:10.1371/journal.pone.0223512)
Supplement: S9 Table — (XLSX) [file pone.0223512.s010.xlsx]

## Sheet: Methylation_IPF_TGFb_24h - IPF_
# S9 Table - Methylation array - IPF TGF-beta 24 hrs vs IPF Control
chr	pos	strand	Name	Probe_rs	Probe_maf	CpG_rs	CpG_maf	SBE_rs	SBE_maf	Islands_Name	Relation_to_Island	UCSC_RefGene_Name	UCSC_RefGene_Accession	UCSC_RefGene_Group	Phantom	DMR	Enhancer	HMM_Island	Regulatory_Feature_Name	Regulatory_Feature_Group	DHS	logFC	AveExpr	t	P.Value	adj.P.Val	B	met
chr6	109761938	-	cg11897517	NA	NA	NA	NA	NA	NA	chr6:109761395-109762604	Island	SMPD2;SMPD2;PPIL6;PPIL6	NM_003080;NM_003080;NM_001111298;NM_173672	5'UTR;1stExon;TSS200;TSS200	high-CpG:109868580-109868897			6:109868064-109869297	6:109761313-109763023	Promoter_Associated		3.07441	-3.68101	27.2504	3.9885e-13	1.71422e-07	4.96669	hyper
chr10	64344052	+	cg03861065	NA	NA	NA	NA	NA	NA		OpenSea	ZNF365;ZNF365	NM_199452;NM_199451	5'UTR;Body			TRUE				TRUE	1.82752	-0.690966	15.8395	4.62179e-10	9.93203e-05	4.23523	hyper
chr16	80308154	+	cg02450832	NA	NA	NA	NA	NA	NA		OpenSea						TRUE					1.4815	0.695666	12.5935	8.31792e-09	0.00119166	3.68312	hyper
chr11	75736215	+	cg11274172	NA	NA	NA	NA	NA	NA		OpenSea	UVRAG	NM_003369	Body			TRUE					1.68334	-3.18132	10.7007	6.12722e-08	0.00658357	3.1767	hyper
chr3	137844436	+	cg09866565	NA	NA	NA	NA	NA	NA		OpenSea	A4GNT	NM_016161	Body			TRUE					1.17129	-0.756124	10.2023	1.08731e-07	0.0093463	3.00953	hyper
chr10	48601822	+	cg16885557	NA	NA	NA	NA	NA	NA		OpenSea						TRUE					1.19465	-2.35008	9.71792	1.94022e-07	0.0138982	2.83022	hyper
chr14	93077342	+	ch.14.1488981R	rs35031524	0.489071	NA	NA	NA	NA		OpenSea	RIN3	NM_024832	Body								-1.70109	-2.71706	-9.35258	3.04787e-07	0.0187136	2.68281	hipo
chr13	38066983	+	cg00760950	rs74046294	0.039269	NA	NA	NA	NA		OpenSea						TRUE					1.00018	-2.14667	8.77332	6.41377e-07	0.0344573	2.42508	hyper
chr14	73958272	-	cg14365570	NA	NA	NA	NA	NA	NA	chr14:73957750-73958889	Island	HEATR4;C14orf169	NM_203309;NM_024644	Body;1stExon				14:73027320-73028934	14:73957338-73958818	Promoter_Associated		-1.04529	-1.28802	-8.65801	7.46944e-07	0.0356701	2.36997	hipo
chr11	129716470	-	cg18282388	NA	NA	NA	NA	NA	NA		OpenSea	TMEM45B	NM_138788	5'UTR			TRUE				TRUE	1.19968	-2.73707	8.50534	9.15977e-07	0.039368	2.29492	hyper
chr6	13695743	+	cg08622666	NA	NA	NA	NA	NA	NA		OpenSea	RANBP9	NM_005493	Body			TRUE					1.25215	-0.923549	8.29585	1.21706e-06	0.0437618	2.18794	hyper
chr5	78784024	-	cg26983544	NA	NA	NA	NA	NA	NA		OpenSea	HOMER1	NM_004272	Body			TRUE					0.986726	0.641866	8.29298	1.22185e-06	0.0437618	2.18644	hyper
chr5	1295737	+	cg11625005	NA	NA	NA	NA	NA	NA	chr5:1289275-1295970	Island	TERT;TERT	NM_198253;NM_198255	TSS1500;TSS1500				5:1346100-1349312	5:1294741-1295874	Unclassified_Cell_type_specific		-1.09881	-1.52394	-8.19	1.40769e-06	0.0465396	2.13207	hipo
chr6	32043191	-	cg06878311	rs204879	0.018119	NA	NA	NA	NA	chr6:32046815-32047094	N_Shelf	TNXB	NM_019105	Body			TRUE					0.943091	1.52684	8.04289	1.72693e-06	0.0530157	2.05233	hyper
chr15	34348521	-	cg11553153	NA	NA	NA	NA	NA	NA		OpenSea	CHRM5	NM_012125	5'UTR			TRUE					1.02495	-1.90421	7.9749	1.89968e-06	0.0544312	2.01462	hyper
chr7	73895061	-	cg25714115	NA	NA	NA	NA	NA	NA	chr7:73894815-73895110	Island	GTF2IRD1;GTF2IRD1	NM_016328;NM_005685	5'UTR;5'UTR			TRUE	7:73532792-73533039	7:73894999-73895117	Unclassified_Cell_type_specific	TRUE	0.922235	0.172674	7.84124	2.29494e-06	0.060303	1.9389	hyper
chr13	102103051	+	cg22202381	NA	NA	NA	NA	NA	NA	chr13:102106165-102106488	N_Shelf						TRUE					0.801901	-0.562931	7.81374	2.38661e-06	0.060303	1.92305	hyper
chr7	33973655	+	cg26193418	NA	NA	NA	NA	NA	NA		OpenSea	BMPER	NM_133468	Body			TRUE				TRUE	-1.07992	-3.66272	-7.75339	2.60161e-06	0.060303	1.88796	hipo
chr7	55376098	-	cg09981830	rs75600027	0.053866	NA	NA	NA	NA		OpenSea						TRUE				TRUE	1.22541	-3.4568	7.73639	2.66584e-06	0.060303	1.87798	hyper
chr12	26392567	-	cg09010707	NA	NA	NA	NA	NA	NA		OpenSea						TRUE				TRUE	0.84167	-1.33985	7.517	3.66323e-06	0.0787214	1.74607	hyper
chr5	80460495	+	cg13626830	NA	NA	NA	NA	NA	NA		OpenSea	RASGRF2	NM_006909	Body			TRUE					1.14537	2.26826	7.28243	5.18022e-06	0.100314	1.59809	hyper
chr15	75018733	+	cg27051335	NA	NA	NA	NA	NA	NA	chr15:75018186-75019336	Island	CYP1A1	NM_000499	TSS1500			TRUE	15:72805240-72806509	15:75017651-75019215	Unclassified_Cell_type_specific	TRUE	-0.81684	-4.53691	-7.27797	5.21484e-06	0.100314	1.5952	hipo
chr6	133004949	+	cg05586676	rs9389025	0.231631	NA	NA	NA	NA		OpenSea	VNN1	NM_004666	Body			TRUE					1.01879	3.16752	7.25857	5.36823e-06	0.100314	1.58262	hyper
chr17	37794080	-	cg24526433	rs72827174	0.06033	NA	NA	NA	NA	chr17:37793265-37793722	S_Shore	STARD3;STARD3;STARD3	NM_006804;NM_001165937;NM_001165938	5'UTR;5'UTR;5'UTR				17:35047540-35047614	17:37792752-37794704	Promoter_Associated		0.880788	-3.95659	7.1874	5.97297e-06	0.106964	1.53601	hyper
chr2	70297499	-	cg15705813	NA	NA	NA	NA	NA	NA		OpenSea						TRUE		2:70297461-70297552	Unclassified_Cell_type_specific		0.810758	-1.93257	7.15545	6.26745e-06	0.107748	1.51486	hyper
chr19	48867355	+	cg18655958	NA	NA	NA	NA	NA	NA	chr19:48867188-48867607	Island	TMEM143;SYNGR4	NM_018273;NM_012451	TSS200;TSS1500	high-CpG:53558961-53559245		TRUE	19:53558300-53559595	19:48866232-48868197	Promoter_Associated		-0.959177	-4.69422	-7.05362	7.31314e-06	0.12089	1.44649	hipo
chr3	107646742	-	cg21530552	rs4855779	0.402878	NA	NA	NA	NA	chr3:107646470-107646941	Island	LOC285205	NR_015394	Body			TRUE	3:109128950-109129631	3:107645943-107647625	Unclassified		1.01346	-3.23585	7.02318	7.6603e-06	0.121938	1.42577	hyper
chr3	50402333	+	cg26325335	NA	NA	NA	NA	NA	NA	chr3:50402103-50402942	Island	CACNA2D2;CACNA2D2	NM_001005505;NM_006030	Body;Body			TRUE	3:50377108-50377985	3:50402132-50403835	Promoter_Associated		0.839573	-1.6684	6.94572	8.62482e-06	0.132389	1.37243	hyper
chr7	73134111	+	cg08692879	NA	NA	NA	NA	NA	NA	chr7:73133388-73134204	Island	STX1A;STX1A	NM_004603;NM_001165903	TSS200;TSS200				7:72771325-72772128				-0.854645	-3.71102	-6.92265	8.9363e-06	0.13244	1.35637	hipo
