# Supplementary material for: Transforming growth factor beta 1 induces methylation changes in lung fibroblasts
Source: PLoS One. 2019 Oct 11;14(10):e0223512. doi: 10.1371/journal.pone.0223512 (PMC6788707; doi:10.1371/journal.pone.0223512)
Supplement: S10 Table — (XLSX) [file pone.0223512.s011.xlsx]

## Sheet: Methylation_IPF_TGFb_5d - IPF_C
# S10 Table - Methylation Array - IPF TGF-beta 5 days vs IPF Control
chr	pos	strand	Name	Probe_rs	Probe_maf	CpG_rs	CpG_maf	SBE_rs	SBE_maf	Islands_Name	Relation_to_Island	UCSC_RefGene_Name	UCSC_RefGene_Accession	UCSC_RefGene_Group	Phantom	DMR	Enhancer	HMM_Island	Regulatory_Feature_Name	Regulatory_Feature_Group	DHS	logFC	AveExpr	t	P.Value	adj.P.Val	B	met
chr6	109761938	-	cg11897517	NA	NA	NA	NA	NA	NA	chr6:109761395-109762604	Island	SMPD2;SMPD2;PPIL6;PPIL6	NM_003080;NM_003080;NM_001111298;NM_173672	5'UTR;1stExon;TSS200;TSS200	high-CpG:109868580-109868897			6:109868064-109869297	6:109761313-109763023	Promoter_Associated		2.70359	-3.68101	23.9635	2.16071e-12	9.28657e-07	9.51972	hyper
chr2	228190352	+	cg16944964	rs10176715	0.039801	NA	NA	NA	NA	chr2:228189836-228190501	Island							2:227898081-227898745	2:228189291-228190842	Promoter_Associated_Cell_type_specific		3.63183	-2.50676	18.3988	6.74933e-11	1.4504e-05	8.73794	hyper
chr10	64344052	+	cg03861065	NA	NA	NA	NA	NA	NA		OpenSea	ZNF365;ZNF365	NM_199452;NM_199451	5'UTR;Body			TRUE				TRUE	1.94758	-0.690966	16.8801	2.04704e-10	2.28291e-05	8.41369	hyper
chr3	50402333	+	cg26325335	NA	NA	NA	NA	NA	NA	chr3:50402103-50402942	Island	CACNA2D2;CACNA2D2	NM_001005505;NM_006030	Body;Body			TRUE	3:50377108-50377985	3:50402132-50403835	Promoter_Associated		2.03449	-1.6684	16.8312	2.12466e-10	2.28291e-05	8.40213	hyper
chr11	75736215	+	cg11274172	NA	NA	NA	NA	NA	NA		OpenSea	UVRAG	NM_003369	Body			TRUE					2.30022	-3.18132	14.622	1.27747e-09	9.50462e-05	7.78954	hyper
chr16	80308154	+	cg02450832	NA	NA	NA	NA	NA	NA		OpenSea						TRUE					1.71498	0.695666	14.5782	1.32687e-09	9.50462e-05	7.77537	hyper
chr10	48601822	+	cg16885557	NA	NA	NA	NA	NA	NA		OpenSea						TRUE					1.51538	-2.35008	12.327	1.0845e-08	0.000665873	6.90793	hyper
chr3	137844436	+	cg09866565	NA	NA	NA	NA	NA	NA		OpenSea	A4GNT	NM_016161	Body			TRUE					1.25338	-0.756124	10.9173	4.8068e-08	0.00258241	6.19149	hyper
chr13	38066983	+	cg00760950	rs74046294	0.039269	NA	NA	NA	NA		OpenSea						TRUE					1.14186	-2.14667	10.0162	1.35482e-07	0.0059505	5.64214	hyper
chr3	115120356	-	cg20927395	NA	NA	NA	NA	NA	NA		OpenSea						TRUE					1.1882	-1.99708	9.99797	1.38451e-07	0.0059505	5.6302	hyper
chr6	13695743	+	cg08622666	NA	NA	NA	NA	NA	NA		OpenSea	RANBP9	NM_005493	Body			TRUE					1.45756	-0.923549	9.65674	2.09076e-07	0.00752466	5.39979	hyper
chr14	93077342	+	ch.14.1488981R	rs35031524	0.489071	NA	NA	NA	NA		OpenSea	RIN3	NM_024832	Body								-1.75569	-2.71706	-9.65278	2.10092e-07	0.00752466	5.39704	hipo
chr11	129716470	-	cg18282388	NA	NA	NA	NA	NA	NA		OpenSea	TMEM45B	NM_138788	5'UTR			TRUE				TRUE	1.30324	-2.73707	9.23955	3.51442e-07	0.011619	5.1002	hyper
chr2	70297499	-	cg15705813	NA	NA	NA	NA	NA	NA		OpenSea						TRUE		2:70297461-70297552	Unclassified_Cell_type_specific		1.01216	-1.93257	8.93297	5.20628e-07	0.0151345	4.8667	hyper
chr1	26488053	+	cg01568347	NA	NA	NA	NA	NA	NA	chr1:26487807-26488606	Island	GRRP1	NM_024869	Body				1:26360481-26361415	1:26487989-26489251	Unclassified_Cell_type_specific	TRUE	1.25573	-1.9138	8.87349	5.62516e-07	0.0151345	4.82004	hyper
chr7	55376098	-	cg09981830	rs75600027	0.053866	NA	NA	NA	NA		OpenSea						TRUE				TRUE	1.40533	-3.4568	8.87227	5.63416e-07	0.0151345	4.81907	hyper
chr5	160201261	+	cg02543268	NA	NA	NA	NA	NA	NA		OpenSea	ATP10B	NM_025153	5'UTR			TRUE					1.1542	-0.446704	8.75734	6.55011e-07	0.0165599	4.72759	hyper
chr3	194014745	+	cg11324650	NA	NA	NA	NA	NA	NA	chr3:194014480-194014983	Island							3:195497397-195497982			TRUE	1.2	-1.9719	8.63888	7.66174e-07	0.0174413	4.63149	hyper
chr14	103593503	-	cg18587137	NA	NA	NA	NA	NA	NA	chr14:103593234-103593923	Island	TNFAIP2	NM_006291	Body	high-CpG:102663050-102663493			14:102662833-102663676			TRUE	-1.17914	-2.16355	-8.63413	7.71034e-07	0.0174413	4.62759	hipo
chr7	40611688	+	cg15877233	NA	NA	NA	NA	NA	NA		OpenSea	C7orf10	NM_024728	Body			TRUE		7:40611673-40611792	Unclassified_Cell_type_specific		0.888839	-1.41272	8.39363	1.0652e-06	0.0228907	4.42652	hyper
chr6	30711863	-	cg18650716	NA	NA	NA	NA	NA	NA	chr6:30710307-30712440	Island	FLOT1;IER3	NM_005803;NM_003897	TSS1500;Body				6:30819474-30820419	6:30710361-30712511	Promoter_Associated	TRUE	-0.958493	-3.33529	-8.23978	1.31436e-06	0.0269001	4.2937	hipo
chr19	15833777	-	cg15788369	rs12978079	0.389272	NA	NA	NA	NA	chr19:15833733-15833983	Island							19:15694734-15694953				-1.0203	0.551585	-8.07378	1.65404e-06	0.0323133	4.14662	hipo
chr4	154462759	+	cg26055899	NA	NA	NA	NA	NA	NA		OpenSea	KIAA0922;KIAA0922	NM_015196;NM_001131007	Body;Body			TRUE		4:154462676-154462854	Unclassified_Cell_type_specific	TRUE	1.2829	-3.67629	7.97034	1.91189e-06	0.0357267	4.05294	hyper
chr5	149492480	-	cg07260017	rs11740298	0.161926	NA	NA	NA	NA		OpenSea	CSF1R	NM_005211	5'UTR			TRUE				TRUE	0.881888	-2.71423	7.89536	2.1253e-06	0.0368154	3.98405	hyper
chr17	37914349	+	cg18207999	NA	NA	NA	NA	NA	NA	chr17:37910088-37911190	S_Shelf					RDMR			17:37914211-37914742	Unclassified_Cell_type_specific		0.872755	0.605184	7.87611	2.18407e-06	0.0368154	3.96622	hyper
chr7	33973655	+	cg26193418	NA	NA	NA	NA	NA	NA		OpenSea	BMPER	NM_133468	Body			TRUE				TRUE	-1.09509	-3.66272	-7.86235	2.22713e-06	0.0368154	3.95345	hipo
chr10	64957287	-	cg24409808	NA	NA	NA	NA	NA	NA		OpenSea	JMJD1C;JMJD1C	NM_032776;NM_004241	Body;Body			TRUE					0.800624	-2.57616	7.79001	2.46882e-06	0.0392993	3.88582	hyper
chr12	69139955	-	cg02006977	NA	NA	NA	NA	NA	NA	chr12:69139815-69140206	Island	SLC35E3;SLC35E3	NM_018656;NM_018656	1stExon;5'UTR	high-CpG:67426184-67426321			12:67426035-67426473	12:69139496-69140873	Promoter_Associated		-1.34671	-4.51592	-7.62383	3.13563e-06	0.048131	3.72745	hipo
chr5	78784024	-	cg26983544	NA	NA	NA	NA	NA	NA		OpenSea	HOMER1	NM_004272	Body			TRUE					0.887691	0.641866	7.46063	3.97877e-06	0.0552456	3.56774	hyper
chr12	26392567	-	cg09010707	NA	NA	NA	NA	NA	NA		OpenSea						TRUE				TRUE	0.834503	-1.33985	7.453	4.02369e-06	0.0552456	3.56016	hyper
chr11	66384012	-	cg21806917	NA	NA	NA	NA	NA	NA	chr11:66383571-66385047	Island	RBM14	NM_006328	TSS200				11:66140148-66141616	11:66383668-66385460	Promoter_Associated		0.798482	-4.05694	7.44926	4.04588e-06	0.0552456	3.55645	hyper
chr14	55029302	+	cg02075324	NA	NA	NA	NA	NA	NA	chr14:55031826-55035030	N_Shelf											1.28266	-2.98461	7.43803	4.11329e-06	0.0552456	3.54528	hyper
chr10	79544771	+	cg15141853	NA	NA	NA	NA	NA	NA		OpenSea						TRUE				TRUE	1.06601	-1.0674	7.40234	4.33555e-06	0.0561479	3.50967	hyper
chr12	123635770	+	cg09424923	NA	NA	NA	NA	NA	NA	chr12:123634826-123636176	Island							12:122200659-122201921	12:123635444-123635822	Promoter_Associated		0.950019	-3.483	7.37235	4.53218e-06	0.0561479	3.47957	hyper
chr17	4802981	+	cg20814095	NA	NA	NA	NA	NA	NA	chr17:4802265-4805402	Island	CHRNE;C17orf107;C17orf107	NM_000080;NM_001145536;NM_001145536	Body;5'UTR;1stExon		DMR	TRUE	17:4742801-4746282	17:4802341-4803767	Promoter_Associated	TRUE	1.1464	-1.28545	7.36638	4.57239e-06	0.0561479	3.47357	hyper
chr12	53400109	+	cg22812972	NA	NA	NA	NA	NA	NA	chr12:53399872-53400896	Island	EIF4B;EIF4B	NM_001417;NM_001417	5'UTR;1stExon				12:51686161-51687163	12:53399676-53401191	Promoter_Associated		-0.957386	-4.55931	-7.34054	4.75101e-06	0.0567207	3.44751	hipo
chr11	16759965	+	cg20738202	NA	NA	NA	NA	NA	NA	chr11:16759945-16760386	Island	C11orf58;C11orf58	NM_001142705;NM_014267	TSS200;TSS200				11:16716450-16716637	11:16759486-16761203	Promoter_Associated	TRUE	-1.22546	-3.4769	-7.2595	5.36072e-06	0.0622701	3.36507	hipo
chr4	74124464	+	cg15614628	NA	NA	NA	NA	NA	NA	chr4:74124405-74125130	Island	ANKRD17;ANKRD17;ANKRD17;ANKRD17	NM_198889;NM_032217;NM_032217;NM_198889	5'UTR;1stExon;5'UTR;1stExon	high-CpG:74343148-74343741			4:74342877-74344107				-1.36343	-4.58547	-7.22543	5.64135e-06	0.0625413	3.33008	hipo
chr3	30512797	-	cg20207327	NA	NA	NA	NA	NA	NA		OpenSea						TRUE					0.98311	-1.46077	7.20824	5.78874e-06	0.0625413	3.31236	hyper
chr15	75206153	+	ch.15.72993206F	NA	NA	NA	NA	NA	NA		OpenSea											0.975951	-2.98458	7.20458	5.82061e-06	0.0625413	3.30858	hyper
chr8	142401722	+	cg22052514	rs67017417	0.129401	NA	NA	NA	NA	chr8:142401533-142402494	Island							8:142470754-142471911	8:142401151-142402897	Promoter_Associated		1.00019	-1.83616	7.18171	6.02427e-06	0.0628546	3.28492	hyper
chr17	19250190	+	cg24884140	NA	NA	NA	NA	NA	NA	chr17:19247785-19248069	S_Shelf	B9D1	NM_015681	Body			TRUE				TRUE	0.964725	-0.686511	7.16883	6.14226e-06	0.0628546	3.27155	hyper
chr9	72658358	+	cg13870494	NA	NA	NA	NA	NA	NA	chr9:72658836-72659277	N_Shore	MAMDC2	NM_153267	TSS200								0.937582	-1.53849	7.06359	7.20298e-06	0.071995	3.16131	hyper
chr11	124735128	+	cg09251429	NA	NA	NA	NA	NA	NA	chr11:124735069-124736465	Island	ROBO3	NM_022370	TSS200		DMR		11:124240150-124241695	11:124734915-124736615	Unclassified_Cell_type_specific	TRUE	0.915279	-1.68634	7.03659	7.50527e-06	0.0723351	3.13273	hyper
chr5	80460495	+	cg13626830	NA	NA	NA	NA	NA	NA		OpenSea	RASGRF2	NM_006909	Body			TRUE					1.10576	2.26826	7.03064	7.57362e-06	0.0723351	3.12642	hyper
chr8	74205904	+	cg09438612	NA	NA	NA	NA	NA	NA	chr8:74206223-74208179	N_Shore	RDH10;RPL7	NM_172037;NM_000971	TSS1500;TSS200				8:74368043-74368475	8:74205758-74206652	Promoter_Associated		-1.02033	-2.28832	-6.98837	8.07887e-06	0.0754833	3.08138	hipo
chr3	140950104	-	cg03774468	rs76483969	0.013032	NA	NA	NA	NA	chr3:140949911-140950963	Island	ACPL2;ACPL2	NM_001037172;NM_152282	TSS1500;TSS1500				3:142432606-142434624	3:140950088-140950800	Promoter_Associated		0.797619	-2.47903	6.89505	9.32459e-06	0.083935	2.98089	hyper
chr7	23053549	+	cg05748691	NA	NA	NA	NA	NA	NA	chr7:23052971-23054002	Island	FAM126A;FAM126A	NM_032581;NM_032581	1stExon;5'UTR	high-CpG:23019994-23020288	DMR		7:23019431-23020527	7:23052701-23054214	Promoter_Associated		0.834604	-1.14456	6.89162	9.37402e-06	0.083935	2.97718	hyper
chr6	53128954	-	cg16536740	NA	NA	NA	NA	NA	NA		OpenSea						TRUE					0.782242	-1.16672	6.87644	9.59637e-06	0.0841723	2.96068	hyper
